# Supplementary material for: Quantitative interactome analysis reveals a chemoresistant edgotype
Source: Nat Commun. 2015 Aug 3;6:7928. doi: 10.1038/ncomms8928 (PMC4532879; doi:10.1038/ncomms8928)
Supplement: Supplementary Data 1 — in vivo cross-linked peptide pairs identified in the present study. [file ncomms8928-s2.xlsx]

## Sheet: supplementary_data1
Cross-linked peptide sequence1	mixed averages (Log2(R/S))2	count mixed3	stdev mixed4	95% confidence interval mixed5	control averages (Log2(S/S))2	count control3	stdev control4	95% confidence interval control5	Protein1_Global_SILAC_(Log2(R/S))6	Protein2_Global_SILAC_(Log2(R/S))6	protein1_Global_SILAC_PSMs7	protein2_Global_SILAC_PSMs7	peptide1	peptide1_clean	peptide1_evalue8	peptide2	peptide2_clean	peptide2_evalue8	peptide1-peptide2	accession1	uniprotID1	accession2	uniprotID2	homo-dimer cross-link9	inter-protein cross-link9	inter-molecular cross-link9	edge_name	pep1-prot1	pep2-prot2	xlinked_residue110	xlinked_residue210	redundancy_peptide_111	redundancy_peptide_211	nodal distance XLINKDB	Database of known interactions	pubmed reference for interaction
AAAK[325.13]PK-KATK[325.13]SPAKPK	-0.627458	3	0.486498	0.550514	#DIV/0!	0	#DIV/0!	#DIV/0!	-0.336352	-0.336352	184	184	AAAK[325.13]PK	AAAKPK	0.1404	KATK[325.13]SPAKPK	KATKSPAKPK	0.0824	AAAKPK-KATKSPAKPK	P16401	H15_HUMAN	P16401	H15_HUMAN	0	0	0	AAAK[325.13]PK (pp) KATK[325.13]SPAKPK	AAAK[325.13]PK-H15_HUMAN	KATK[325.13]SPAKPK-H15_HUMAN	182	188	sp|P16401|H15_HUMAN;	sp|P16401|H15_HUMAN;	1
AAAKPK[325.13]K-ATK[325.13]SPAKPK	#DIV/0!	0	#DIV/0!	#DIV/0!	-1.14134	1	#DIV/0!	#DIV/0!	-0.336352	-0.336352	184	184	AAAKPK[325.13]K	AAAKPKK	0.2569	ATK[325.13]SPAKPK	ATKSPAKPK	0.2146	AAAKPKK-ATKSPAKPK	P16401	H15_HUMAN	P16401	H15_HUMAN	0	0	0	AAAKPK[325.13]K (pp) ATK[325.13]SPAKPK	AAAKPK[325.13]K-H15_HUMAN	ATK[325.13]SPAKPK-H15_HUMAN	184	188	sp|P16401|H15_HUMAN;	sp|P16401|H15_HUMAN;	1
AAEEK[325.13]AK-FGTINIVHPK[325.13]LGSYTK	#DIV/0!	0	#DIV/0!	#DIV/0!	#DIV/0!	0	#DIV/0!	#DIV/0!	#N/A	-0.879493	#N/A	59	AAEEK[325.13]AK	AAEEKAK	0.3806	FGTINIVHPK[325.13]LGSYTK	FGTINIVHPKLGSYTK	0.19065	AAEEKAK-FGTINIVHPKLGSYTK	Q9NY46	SCN3A_HUMAN	Q9Y617	SERC_HUMAN	0	1	1	AAEEK[325.13]AK (pp) FGTINIVHPK[325.13]LGSYTK	AAEEK[325.13]AK-SCN3A_HUMAN	FGTINIVHPK[325.13]LGSYTK-SERC_HUMAN	33	127	sp|Q9NY46|SCN3A_HUMAN;	sp|Q9Y617|SERC_HUMAN;	3
AAGAGK[325.13]VTK-LPLQDVYK[325.13]IGGIGTVPVGR	-1.11886	1	#DIV/0!	#DIV/0!	0.88553	6	0.678398	0.542821	-0.066341	-0.066341	3320	3320	AAGAGK[325.13]VTK	AAGAGKVTK	0.1324	LPLQDVYK[325.13]IGGIGTVPVGR	LPLQDVYKIGGIGTVPVGR	0.06645	AAGAGKVTK-LPLQDVYKIGGIGTVPVGR	P68104	EF1A1_HUMAN	P68104	EF1A1_HUMAN	0	0	0	AAGAGK[325.13]VTK (pp) LPLQDVYK[325.13]IGGIGTVPVGR	AAGAGK[325.13]VTK-EF1A1_HUMAN	LPLQDVYK[325.13]IGGIGTVPVGR-EF1A1_HUMAN	450	255	sp|P68104|EF1A1_HUMAN;	sp|P68104|EF1A1_HUMAN; sp|Q05639|EF1A2_HUMAN;	intra	HPRD	pubmed:15835887
AAGAGK[325.13]VTK-YISPDQLADLYK[325.13]SFIK	#DIV/0!	0	#DIV/0!	#DIV/0!	-0.18426	2	1.86122	2.57947	-0.066341	0.0209168	3320	983	AAGAGK[325.13]VTK	AAGAGKVTK	0.1092	YISPDQLADLYK[325.13]SFIK	YISPDQLADLYKSFIK	0.05525	AAGAGKVTK-YISPDQLADLYKSFIK	P68104	EF1A1_HUMAN	P06733	ENOA_HUMAN	0	1	1	AAGAGK[325.13]VTK (pp) YISPDQLADLYK[325.13]SFIK	AAGAGK[325.13]VTK-EF1A1_HUMAN	YISPDQLADLYK[325.13]SFIK-ENOA_HUMAN	450	281	sp|P68104|EF1A1_HUMAN;	sp|P06733|ENOA_HUMAN;	1
AAK[325.13]AAR-AAK[325.13]AAR	0.0553819	6	1.22424	0.979576	0.352967	2	3.5177	4.8752	0	0	#N/A	#N/A	AAK[325.13]AAR	AAKAAR	0.0204	AAK[325.13]AAR	AAKAAR	0.0177	AAKAAR-AAKAAR	Q9NVI7	ATD3A_HUMAN	Q9NVI7	ATD3A_HUMAN	1	0	1	AAK[325.13]AAR (pp) AAK[325.13]AAR	AAK[325.13]AAR-ATD3A_HUMAN	AAK[325.13]AAR-ATD3A_HUMAN	60	60	sp|Q9NVI7|ATD3A_HUMAN; sp|Q5T9A4|ATD3B_HUMAN;	sp|Q9NVI7|ATD3A_HUMAN; sp|Q5T9A4|ATD3B_HUMAN;	intra
AAK[325.13]GAR-AAK[325.13]GAR	1.75666	4	1.97786	1.93826	-0.405885	2	1.13656	1.57517	-0.322654	-0.322654	2	2	AAK[325.13]GAR	AAKGAR	0.0316	AAK[325.13]GAR	AAKGAR	0.10585	AAKGAR-AAKGAR	Q9BVC6	TM109_HUMAN	Q9BVC6	TM109_HUMAN	1	0	1	AAK[325.13]GAR (pp) AAK[325.13]GAR	AAK[325.13]GAR-TM109_HUMAN	AAK[325.13]GAR-TM109_HUMAN	235	235	sp|Q9BVC6|TM109_HUMAN;	sp|Q9BVC6|TM109_HUMAN;	intra
AAK[325.13]PK-AAKPK[325.13]AAKPK	1.54298	3	2.90627	3.28869	#DIV/0!	0	#DIV/0!	#DIV/0!	-0.336352	-0.336352	184	184	AAK[325.13]PK	AAKPK	0.1324	AAKPK[325.13]AAKPK	AAKPKAAKPK	0.1013	AAKPK-AAKPKAAKPK	P16401	H15_HUMAN	P16401	H15_HUMAN	0	0	0	AAK[325.13]PK (pp) AAKPK[325.13]AAKPK	AAK[325.13]PK-H15_HUMAN	AAKPK[325.13]AAKPK-H15_HUMAN	182	204	sp|P16403|H12_HUMAN; sp|P10412|H14_HUMAN; sp|P16401|H15_HUMAN;	sp|P16401|H15_HUMAN;	intra
AAK[325.13]PK-TAK[325.13]PK	#DIV/0!	0	#DIV/0!	#DIV/0!	0.0896708	3	1.1076	1.25335	0	0	#N/A	#N/A	AAK[325.13]PK	AAKPK	0.2669	TAK[325.13]PK	TAKPK	0.26945	AAKPK-TAKPK	P10412	H14_HUMAN	P10412	H14_HUMAN	0	0	0	AAK[325.13]PK (pp) TAK[325.13]PK	AAK[325.13]PK-H14_HUMAN	TAK[325.13]PK-H14_HUMAN	180	205	sp|P16403|H12_HUMAN; sp|P10412|H14_HUMAN; sp|P16401|H15_HUMAN;	sp|Q02539|H11_HUMAN; sp|P10412|H14_HUMAN; sp|O60841|IF2P_HUMAN;	intra
AAK[325.13]PK-TAKPK[325.13]AAKPK	-0.671748	2	1.21976	1.69047	-0.560492	2	0.0687287	0.0952513	0	0	#N/A	#N/A	AAK[325.13]PK	AAKPK	0.2856	TAKPK[325.13]AAKPK	TAKPKAAKPK	0.15615	AAKPK-TAKPKAAKPK	P10412	H14_HUMAN	P10412	H14_HUMAN	0	0	0	AAK[325.13]PK (pp) TAKPK[325.13]AAKPK	AAK[325.13]PK-H14_HUMAN	TAKPK[325.13]AAKPK-H14_HUMAN	180	207	sp|P16403|H12_HUMAN; sp|P10412|H14_HUMAN; sp|P16401|H15_HUMAN;	sp|P10412|H14_HUMAN;	intra
AAQK[325.13]GFNK-MGQK[325.13]IAPYSVEIK	-0.0396971	1	#DIV/0!	#DIV/0!	0.129295	5	0.671332	0.588437	0.273654	0.273654	557	557	AAQK[325.13]GFNK	AAQKGFNK	0.021	MGQK[325.13]IAPYSVEIK	MGQKIAPYSVEIK	0.251	AAQKGFNK-MGQKIAPYSVEIK	P78527	PRKDC_HUMAN	P78527	PRKDC_HUMAN	0	0	0	AAQK[325.13]GFNK (pp) MGQK[325.13]IAPYSVEIK	AAQK[325.13]GFNK-PRKDC_HUMAN	MGQK[325.13]IAPYSVEIK-PRKDC_HUMAN	824	99	sp|P78527|PRKDC_HUMAN;	sp|P78527|PRKDC_HUMAN;	intra	HPRD	pubmed:10823961,pubmed:12186630
AASGEAK[325.13]PK-GTGASGSFK[325.13]LNKK	2.36156	1	#DIV/0!	#DIV/0!	-0.705893	2	0.146871	0.20355	0	0	#N/A	#N/A	AASGEAK[325.13]PK	AASGEAKPK	0.0993	GTGASGSFK[325.13]LNKK	GTGASGSFKLNKK	0.05185	AASGEAKPK-GTGASGSFKLNKK	P10412	H14_HUMAN	P10412	H14_HUMAN	0	0	0	AASGEAK[325.13]PK (pp) GTGASGSFK[325.13]LNKK	AASGEAK[325.13]PK-H14_HUMAN	GTGASGSFK[325.13]LNKK-H14_HUMAN	117	106	sp|P16403|H12_HUMAN; sp|P10412|H14_HUMAN; sp|P16401|H15_HUMAN;	sp|Q02539|H11_HUMAN; sp|P16403|H12_HUMAN; sp|P10412|H14_HUMAN; sp|P16401|H15_HUMAN;	intra
AAWEHMK[325.13]K-K[325.13]SNIHC[160.03]NTIAPNAGSR	-0.371934	8	1.90347	1.31901	-0.119361	3	0.406842	0.460376	0.49551	0.49551	4	4	AAWEHMK[325.13]K	AAWEHMKK	0.5408	K[325.13]SNIHC[160.03]NTIAPNAGSR	KSNIHCNTIAPNAGSR	0.2704	AAWEHMKK-KSNIHCNTIAPNAGSR	P51659	DHB4_HUMAN	P51659	DHB4_HUMAN	0	0	0	AAWEHMK[325.13]K (pp) K[325.13]SNIHC[160.03]NTIAPNAGSR	AAWEHMK[325.13]K-DHB4_HUMAN	K[325.13]SNIHC[160.03]NTIAPNAGSR-DHB4_HUMAN	139	184	sp|P51659|DHB4_HUMAN;	sp|P51659|DHB4_HUMAN;	intra
AAYFGIYDTAK[325.13]GMLPDPK-DFLAGGVAAAISK[325.13]TAVAPIER	1.08637	4	0.711294	0.697056	#DIV/0!	0	#DIV/0!	#DIV/0!	-0.250106	-0.250106	6	6	AAYFGIYDTAK[325.13]GMLPDPK	AAYFGIYDTAKGMLPDPK	0.0021	DFLAGGVAAAISK[325.13]TAVAPIER	DFLAGGVAAAISKTAVAPIER	0.0548	AAYFGIYDTAKGMLPDPK-DFLAGGVAAAISKTAVAPIER	P05141	ADT2_HUMAN	P05141	ADT2_HUMAN	0	0	0	AAYFGIYDTAK[325.13]GMLPDPK (pp) DFLAGGVAAAISK[325.13]TAVAPIER	AAYFGIYDTAK[325.13]GMLPDPK-ADT2_HUMAN	DFLAGGVAAAISK[325.13]TAVAPIER-ADT2_HUMAN	199	23	sp|P05141|ADT2_HUMAN;	sp|P05141|ADT2_HUMAN;	intra
AAYFGVYDTAK[325.13]GMLPDPK-DFLAGGIAAAISK[325.13]TAVAPIER	0.00817066	8	1.09877	0.761394	#DIV/0!	0	#DIV/0!	#DIV/0!	0	0	1	1	AAYFGVYDTAK[325.13]GMLPDPK	AAYFGVYDTAKGMLPDPK	0.0029	DFLAGGIAAAISK[325.13]TAVAPIER	DFLAGGIAAAISKTAVAPIER	0.15765	AAYFGVYDTAKGMLPDPK-DFLAGGIAAAISKTAVAPIER	P12236	ADT3_HUMAN	P12236	ADT3_HUMAN	0	0	0	AAYFGVYDTAK[325.13]GMLPDPK (pp) DFLAGGIAAAISK[325.13]TAVAPIER	AAYFGVYDTAK[325.13]GMLPDPK-ADT3_HUMAN	DFLAGGIAAAISK[325.13]TAVAPIER-ADT3_HUMAN	199	23	sp|P12235|ADT1_HUMAN; sp|P12236|ADT3_HUMAN;	sp|P12236|ADT3_HUMAN;	intra
AAYLQETGK[325.13]PLDETLKK-GGPGSAVSPYPTFNPSSDVAALHK[325.13]AIMVK	-0.333225	3	1.53759	1.73992	0.37317	1	#DIV/0!	#DIV/0!	0.736143	0.736143	601	601	AAYLQETGK[325.13]PLDETLKK	AAYLQETGKPLDETLKK	0.0008	GGPGSAVSPYPTFNPSSDVAALHK[325.13]AIMVK	GGPGSAVSPYPTFNPSSDVAALHKAIMVK	0.05955	AAYLQETGKPLDETLKK-GGPGSAVSPYPTFNPSSDVAALHKAIMVK	P04083	ANXA1_HUMAN	P04083	ANXA1_HUMAN	0	0	0	AAYLQETGK[325.13]PLDETLKK (pp) GGPGSAVSPYPTFNPSSDVAALHK[325.13]AIMVK	AAYLQETGK[325.13]PLDETLKK-ANXA1_HUMAN	GGPGSAVSPYPTFNPSSDVAALHK[325.13]AIMVK-ANXA1_HUMAN	90	53	sp|P04083|ANXA1_HUMAN;	sp|P04083|ANXA1_HUMAN;	intra
ADK[325.13]AR-WK[325.13]TMSAK	0.481411	1	#DIV/0!	#DIV/0!	-0.467441	3	1.7329	1.96093	-0.155054	-0.155054	103	103	ADK[325.13]AR	ADKAR	0.1699	WK[325.13]TMSAK	WKTMSAK	0.08515	ADKAR-WKTMSAK	P09429	HMGB1_HUMAN	P09429	HMGB1_HUMAN	0	0	0	ADK[325.13]AR (pp) WK[325.13]TMSAK	ADK[325.13]AR-HMGB1_HUMAN	WK[325.13]TMSAK-HMGB1_HUMAN	68	50	sp|P09429|HMGB1_HUMAN; sp|P84098|RL19_HUMAN;	sp|B2RPK0|HGB1A_HUMAN; sp|P09429|HMGB1_HUMAN; sp|P26583|HMGB2_HUMAN;	intra
ADLEK[325.13]AWVQR-IAALQAFADQLIAAGHYAK[325.13]GDISSR	1.31686	7	1.34076	0.99323	-0.750341	7	1.68561	1.24869	0	0	#N/A	#N/A	ADLEK[325.13]AWVQR	ADLEKAWVQR	0.0181	IAALQAFADQLIAAGHYAK[325.13]GDISSR	IAALQAFADQLIAAGHYAKGDISSR	0.07165	ADLEKAWVQR-IAALQAFADQLIAAGHYAKGDISSR	Q13813	SPTN1_HUMAN	Q13813	SPTN1_HUMAN	0	0	0	ADLEK[325.13]AWVQR (pp) IAALQAFADQLIAAGHYAK[325.13]GDISSR	ADLEK[325.13]AWVQR-SPTN1_HUMAN	IAALQAFADQLIAAGHYAK[325.13]GDISSR-SPTN1_HUMAN	1432	1519	sp|Q13813|SPTN1_HUMAN;	sp|Q13813|SPTN1_HUMAN;	intra
AEAESMYQIK[325.13]YEELQSLAGK-AEAESMYQIK[325.13]YEELQSLAGK	2.8145	1	#DIV/0!	#DIV/0!	#DIV/0!	0	#DIV/0!	#DIV/0!	0.953625	0.953625	1144	1144	AEAESMYQIK[325.13]YEELQSLAGK	AEAESMYQIKYEELQSLAGK	0.0005	AEAESMYQIK[325.13]YEELQSLAGK	AEAESMYQIKYEELQSLAGK	0.00885	AEAESMYQIKYEELQSLAGK-AEAESMYQIKYEELQSLAGK	P05787	K2C8_HUMAN	P05787	K2C8_HUMAN	1	0	1	AEAESMYQIK[325.13]YEELQSLAGK (pp) AEAESMYQIK[325.13]YEELQSLAGK	AEAESMYQIK[325.13]YEELQSLAGK-K2C8_HUMAN	AEAESMYQIK[325.13]YEELQSLAGK-K2C8_HUMAN	285	285	sp|P05787|K2C8_HUMAN;	sp|P05787|K2C8_HUMAN;	intra
AEDKEWMPVTK[325.13]LGR-SPYQEFTDHLVK[325.13]THTR	-0.636792	4	1.45749	1.42832	2.28579	1	#DIV/0!	#DIV/0!	-0.282558	-0.282558	271	271	AEDKEWMPVTK[325.13]LGR	AEDKEWMPVTKLGR	0.0003	SPYQEFTDHLVK[325.13]THTR	SPYQEFTDHLVKTHTR	0.00785	AEDKEWMPVTKLGR-SPYQEFTDHLVKTHTR	P15880	RS2_HUMAN	P15880	RS2_HUMAN	0	0	0	AEDKEWMPVTK[325.13]LGR (pp) SPYQEFTDHLVK[325.13]THTR	AEDKEWMPVTK[325.13]LGR-RS2_HUMAN	SPYQEFTDHLVK[325.13]THTR-RS2_HUMAN	65	275	sp|P15880|RS2_HUMAN;	sp|P15880|RS2_HUMAN;	intra
AEEK[325.13]KLK-VLMEK[325.13]EFPGFLENQKDPLAVDK	1.61758	3	3.94666	4.46599	#DIV/0!	0	#DIV/0!	#DIV/0!	0	0	#N/A	#N/A	AEEK[325.13]KLK	AEEKKLK	0.021	VLMEK[325.13]EFPGFLENQKDPLAVDK	VLMEKEFPGFLENQKDPLAVDK	0.0002	AEEKKLK-VLMEKEFPGFLENQKDPLAVDK	P49848	TAF6_HUMAN	P60903	S10AA_HUMAN	0	1	1	AEEK[325.13]KLK (pp) VLMEK[325.13]EFPGFLENQKDPLAVDK	AEEK[325.13]KLK-TAF6_HUMAN	VLMEK[325.13]EFPGFLENQKDPLAVDK-S10AA_HUMAN	5	37	sp|P49848|TAF6_HUMAN;	sp|P60903|S10AA_HUMAN;	2
AEGAQNQGK[325.13]K-KAEGAQNQGK[325.13]K	2.85244	4	0.514402	0.504105	#DIV/0!	0	#DIV/0!	#DIV/0!	0	0	#N/A	#N/A	AEGAQNQGK[325.13]K	AEGAQNQGKK	0.1331	KAEGAQNQGK[325.13]K	KAEGAQNQGKK	0.0666	AEGAQNQGKK-KAEGAQNQGKK	Q9P2E9	RRBP1_HUMAN	Q9P2E9	RRBP1_HUMAN	1	0	1	AEGAQNQGK[325.13]K (pp) KAEGAQNQGK[325.13]K	AEGAQNQGK[325.13]K-RRBP1_HUMAN	KAEGAQNQGK[325.13]K-RRBP1_HUMAN	270	270	sp|Q9P2E9|RRBP1_HUMAN;	sp|Q9P2E9|RRBP1_HUMAN;	intra
AEK[325.13]GLILANK[170.11]-SYSK[325.13]LLC[160.03]GLLAER	#DIV/0!	0	#DIV/0!	#DIV/0!	#DIV/0!	0	#DIV/0!	#DIV/0!	#N/A	#N/A	#N/A	81	AEK[325.13]GLILANK[170.11]	AEKGLILANK	0.2547	SYSK[325.13]LLC[160.03]GLLAER	SYSKLLCGLLAER	0.12735	AEKGLILANK-SYSKLLCGLLAER	Q2WGJ9	FR1L6_HUMAN	P14174	MIF_HUMAN	0	1	1	AEK[325.13]GLILANK[170.11] (pp) SYSK[325.13]LLC[160.03]GLLAER	AEK[325.13]GLILANK[170.11]-FR1L6_HUMAN	SYSK[325.13]LLC[160.03]GLLAER-MIF_HUMAN	15	78	sp|Q2WGJ9|FR1L6_HUMAN;	sp|P14174|MIF_HUMAN;	N/A
AGAHLQGGAK[325.13]R-TVDGPSGK[325.13]LWR	-2.47347	1	#DIV/0!	#DIV/0!	#DIV/0!	0	#DIV/0!	#DIV/0!	-0.085718	-0.085718	3342	3342	AGAHLQGGAK[325.13]R	AGAHLQGGAKR	0.1508	TVDGPSGK[325.13]LWR	TVDGPSGKLWR	0.07615	AGAHLQGGAKR-TVDGPSGKLWR	P04406	G3P_HUMAN	P04406	G3P_HUMAN	0	0	0	AGAHLQGGAK[325.13]R (pp) TVDGPSGK[325.13]LWR	AGAHLQGGAK[325.13]R-G3P_HUMAN	TVDGPSGK[325.13]LWR-G3P_HUMAN	117	194	sp|P04406|G3P_HUMAN;	sp|P04406|G3P_HUMAN;	intra	HPRD,MINT	pubmed:10617673,pubmed:11724794,pubmed:20392205
AGDK[325.13]DDITEPAVC[160.03]ALR-LNYGIPAIVK[325.13]LLNQPNQWPLVK	#DIV/0!	0	#DIV/0!	#DIV/0!	-0.771179	1	#DIV/0!	#DIV/0!	#N/A	#N/A	3	3	AGDK[325.13]DDITEPAVC[160.03]ALR	AGDKDDITEPAVCALR	0.0006	LNYGIPAIVK[325.13]LLNQPNQWPLVK	LNYGIPAIVKLLNQPNQWPLVK	0.00035	AGDKDDITEPAVCALR-LNYGIPAIVKLLNQPNQWPLVK	P14923	PLAK_HUMAN	P14923	PLAK_HUMAN	0	0	0	AGDK[325.13]DDITEPAVC[160.03]ALR (pp) LNYGIPAIVK[325.13]LLNQPNQWPLVK	AGDK[325.13]DDITEPAVC[160.03]ALR-PLAK_HUMAN	LNYGIPAIVK[325.13]LLNQPNQWPLVK-PLAK_HUMAN	448	487	sp|P14923|PLAK_HUMAN;	sp|P14923|PLAK_HUMAN;	intra
AGGFLMK[325.13]K-ELNYFAK[325.13]ALESPERPFLAILGGAK	1.27714	4	1.67362	1.64012	-0.103209	5	0.543956	0.476789	0.27972	0.27972	1211	1211	AGGFLMK[325.13]K	AGGFLMKK	0.4107	ELNYFAK[325.13]ALESPERPFLAILGGAK	ELNYFAKALESPERPFLAILGGAK	0.20535	AGGFLMKK-ELNYFAKALESPERPFLAILGGAK	P00558	PGK1_HUMAN	P00558	PGK1_HUMAN	0	0	0	AGGFLMK[325.13]K (pp) ELNYFAK[325.13]ALESPERPFLAILGGAK	AGGFLMK[325.13]K-PGK1_HUMAN	ELNYFAK[325.13]ALESPERPFLAILGGAK-PGK1_HUMAN	191	199	sp|P00558|PGK1_HUMAN;	sp|P00558|PGK1_HUMAN;	1
AGGFLMK[325.13]K-IK[325.13]AAVPSIK	0.0783246	10	0.868307	0.538172	-0.219061	10	0.425658	0.26382	0.27972	0.27972	1211	1211	AGGFLMK[325.13]K	AGGFLMKK	0.0385	IK[325.13]AAVPSIK	IKAAVPSIK	0.15195	AGGFLMKK-IKAAVPSIK	P00558	PGK1_HUMAN	P00558	PGK1_HUMAN	0	0	0	AGGFLMK[325.13]K (pp) IK[325.13]AAVPSIK	AGGFLMK[325.13]K-PGK1_HUMAN	IK[325.13]AAVPSIK-PGK1_HUMAN	191	41	sp|P00558|PGK1_HUMAN;	sp|P00558|PGK1_HUMAN;	intra
AGGFLMK[325.13]K-LTLDK[325.13]LDVK	-0.0934861	6	1.38422	1.10758	0.0260914	9	0.372988	0.243681	0.27972	0.27972	1211	1211	AGGFLMK[325.13]K	AGGFLMKK	0.0497	LTLDK[325.13]LDVK	LTLDKLDVK	0.2216	AGGFLMKK-LTLDKLDVK	P00558	PGK1_HUMAN	P00558	PGK1_HUMAN	0	0	0	AGGFLMK[325.13]K (pp) LTLDK[325.13]LDVK	AGGFLMK[325.13]K-PGK1_HUMAN	LTLDK[325.13]LDVK-PGK1_HUMAN	191	11	sp|P00558|PGK1_HUMAN;	sp|P00558|PGK1_HUMAN;	intra
AGGFLMK[325.13]K-LTLDKLDVK[325.13]GK	0.659285	1	#DIV/0!	#DIV/0!	#DIV/0!	0	#DIV/0!	#DIV/0!	0.27972	0.27972	1211	1211	AGGFLMK[325.13]K	AGGFLMKK	0.0205	LTLDKLDVK[325.13]GK	LTLDKLDVKGK	0.0128	AGGFLMKK-LTLDKLDVKGK	P00558	PGK1_HUMAN	P00558	PGK1_HUMAN	0	0	0	AGGFLMK[325.13]K (pp) LTLDKLDVK[325.13]GK	AGGFLMK[325.13]K-PGK1_HUMAN	LTLDKLDVK[325.13]GK-PGK1_HUMAN	191	15	sp|P00558|PGK1_HUMAN;	sp|P00558|PGK1_HUMAN;	intra
AGGFLMK[325.13]K-SLLGK[325.13]DVLFLK	#DIV/0!	0	#DIV/0!	#DIV/0!	-0.662318	2	0.989665	1.37158	0.27972	0.27972	1211	1211	AGGFLMK[325.13]K	AGGFLMKK	0.0312	SLLGK[325.13]DVLFLK	SLLGKDVLFLK	0.0167	AGGFLMKK-SLLGKDVLFLK	P00558	PGK1_HUMAN	P00558	PGK1_HUMAN	0	0	0	AGGFLMK[325.13]K (pp) SLLGK[325.13]DVLFLK	AGGFLMK[325.13]K-PGK1_HUMAN	SLLGK[325.13]DVLFLK-PGK1_HUMAN	191	91	sp|P00558|PGK1_HUMAN;	sp|P00558|PGK1_HUMAN; sp|P07205|PGK2_HUMAN;	1
AGGK[325.13]ILTFDQLALDSPK-NVTLPAVFK[325.13]APIRPDIVNFVHTNLR	0.0252017	3	0.258432	0.292438	#DIV/0!	0	#DIV/0!	#DIV/0!	-0.318213	-0.320818	135	284	AGGK[325.13]ILTFDQLALDSPK	AGGKILTFDQLALDSPK	0	NVTLPAVFK[325.13]APIRPDIVNFVHTNLR	NVTLPAVFKAPIRPDIVNFVHTNLR	0.07235	AGGKILTFDQLALDSPK-NVTLPAVFKAPIRPDIVNFVHTNLR	Q07020	RL18_HUMAN	P36578	RL4_HUMAN	0	1	1	AGGK[325.13]ILTFDQLALDSPK (pp) NVTLPAVFK[325.13]APIRPDIVNFVHTNLR	AGGK[325.13]ILTFDQLALDSPK-RL18_HUMAN	NVTLPAVFK[325.13]APIRPDIVNFVHTNLR-RL4_HUMAN	119	29	sp|Q07020|RL18_HUMAN;	sp|P36578|RL4_HUMAN;	1
AGGTK[325.13]PK-K[325.13]PVGAAK	#DIV/0!	0	#DIV/0!	#DIV/0!	1.99197	1	#DIV/0!	#DIV/0!	-0.560157	-0.560157	174	174	AGGTK[325.13]PK	AGGTKPK	0.0164	K[325.13]PVGAAK	KPVGAAK	0.0367	AGGTKPK-KPVGAAK	P16403	H12_HUMAN	P16403	H12_HUMAN	0	0	0	AGGTK[325.13]PK (pp) K[325.13]PVGAAK	AGGTK[325.13]PK-H12_HUMAN	K[325.13]PVGAAK-H12_HUMAN	127	130	sp|P16403|H12_HUMAN;	sp|P16403|H12_HUMAN;	intra
AGGTK[325.13]PK-KPVGAAK[325.13]KPK	-1.70419	8	2.18128	1.51152	0.611284	1	#DIV/0!	#DIV/0!	-0.560157	-0.560157	174	174	AGGTK[325.13]PK	AGGTKPK	0.2215	KPVGAAK[325.13]KPK	KPVGAAKKPK	0.1123	AGGTKPK-KPVGAAKKPK	P16403	H12_HUMAN	P16403	H12_HUMAN	0	0	0	AGGTK[325.13]PK (pp) KPVGAAK[325.13]KPK	AGGTK[325.13]PK-H12_HUMAN	KPVGAAK[325.13]KPK-H12_HUMAN	127	136	sp|P16403|H12_HUMAN;	sp|P16403|H12_HUMAN;	intra
AGKPVIC[160.03]ATQMLESMIK[325.13]KPRPTR-AEGSDVANAVLDGADC[160.03]IMLSGETAK[325.13]GDYPLEAVR	0.329104	2	0.472032	0.654191	#DIV/0!	0	#DIV/0!	#DIV/0!	0.44914	0.44914	2330	2330	AGKPVIC[160.03]ATQMLESMIK[325.13]KPRPTR	AGKPVICATQMLESMIKKPRPTR	0.0323	AEGSDVANAVLDGADC[160.03]IMLSGETAK[325.13]GDYPLEAVR	AEGSDVANAVLDGADCIMLSGETAKGDYPLEAVR	0.0165	AGKPVICATQMLESMIKKPRPTR-AEGSDVANAVLDGADCIMLSGETAKGDYPLEAVR	P14618	KPYM_HUMAN	P14618	KPYM_HUMAN	0	0	0	AGKPVIC[160.03]ATQMLESMIK[325.13]KPRPTR (pp) AEGSDVANAVLDGADC[160.03]IMLSGETAK[325.13]GDYPLEAVR	AGKPVIC[160.03]ATQMLESMIK[325.13]KPRPTR-KPYM_HUMAN	AEGSDVANAVLDGADC[160.03]IMLSGETAK[325.13]GDYPLEAVR-KPYM_HUMAN	336	367	sp|P14618|KPYM_HUMAN;	sp|P14618|KPYM_HUMAN;	0	HPRD	pubmed:2813362,pubmed:11960989
AGKPVIC[160.03]ATQMLESMIKK[325.13]PRPTR-AEGSDVANAVLDGADC[160.03]IMLSGETAK[325.13]GDYPLEAVR	0.570523	2	1.17483	1.6282	0.404687	1	#DIV/0!	#DIV/0!	0.44914	0.44914	2330	2330	AGKPVIC[160.03]ATQMLESMIKK[325.13]PRPTR	AGKPVICATQMLESMIKKPRPTR	0.1779	AEGSDVANAVLDGADC[160.03]IMLSGETAK[325.13]GDYPLEAVR	AEGSDVANAVLDGADCIMLSGETAKGDYPLEAVR	0.11455	AGKPVICATQMLESMIKKPRPTR-AEGSDVANAVLDGADCIMLSGETAKGDYPLEAVR	P14618	KPYM_HUMAN	P14618	KPYM_HUMAN	0	0	0	AGKPVIC[160.03]ATQMLESMIKK[325.13]PRPTR (pp) AEGSDVANAVLDGADC[160.03]IMLSGETAK[325.13]GDYPLEAVR	AGKPVIC[160.03]ATQMLESMIKK[325.13]PRPTR-KPYM_HUMAN	AEGSDVANAVLDGADC[160.03]IMLSGETAK[325.13]GDYPLEAVR-KPYM_HUMAN	337	367	sp|P14618|KPYM_HUMAN;	sp|P14618|KPYM_HUMAN;	0	HPRD	pubmed:2813362,pubmed:11960989
AGLGEEFEK[325.13]EIR-AWTSK[325.13]GSGPLSPSIQSR	-2.16493	6	1.82308	1.45874	0.362421	7	2.7427	2.03179	0	0	#N/A	#N/A	AGLGEEFEK[325.13]EIR	AGLGEEFEKEIR	0.0402	AWTSK[325.13]GSGPLSPSIQSR	AWTSKGSGPLSPSIQSR	0.02015	AGLGEEFEKEIR-AWTSKGSGPLSPSIQSR	P10586	PTPRF_HUMAN	P10586	PTPRF_HUMAN	0	0	0	AGLGEEFEK[325.13]EIR (pp) AWTSK[325.13]GSGPLSPSIQSR	AGLGEEFEK[325.13]EIR-PTPRF_HUMAN	AWTSK[325.13]GSGPLSPSIQSR-PTPRF_HUMAN	906	994	sp|P10586|PTPRF_HUMAN;	sp|P10586|PTPRF_HUMAN;	intra	HPRD,MINT	pubmed:10777529,pubmed:15978577
AGLQVYNK[325.13]C[160.03]WK-LK[325.13]LEPHEGLLLR	-4.02126	1	#DIV/0!	#DIV/0!	2.3748	1	#DIV/0!	#DIV/0!	0.664999	-1.08093	9	479	AGLQVYNK[325.13]C[160.03]WK	AGLQVYNKCWK	0.0815	LK[325.13]LEPHEGLLLR	LKLEPHEGLLLR	0.0414	AGLQVYNKCWK-LKLEPHEGLLLR	P13987	CD59_HUMAN	P08195	4F2_HUMAN	0	1	1	AGLQVYNK[325.13]C[160.03]WK (pp) LK[325.13]LEPHEGLLLR	AGLQVYNK[325.13]C[160.03]WK-CD59_HUMAN	LK[325.13]LEPHEGLLLR-4F2_HUMAN	63	615	sp|P13987|CD59_HUMAN;	sp|P08195|4F2_HUMAN;	1
AHVK[325.13]HR-K[325.13]GAGSVFR	-0.536203	1	#DIV/0!	#DIV/0!	-0.536029	2	0.126313	0.175058	-0.321815	-0.321815	255	255	AHVK[325.13]HR	AHVKHR	0.1168	K[325.13]GAGSVFR	KGAGSVFR	0.09505	AHVKHR-KGAGSVFR	P62917	RL8_HUMAN	P62917	RL8_HUMAN	0	0	0	AHVK[325.13]HR (pp) K[325.13]GAGSVFR	AHVK[325.13]HR-RL8_HUMAN	K[325.13]GAGSVFR-RL8_HUMAN	21	10	sp|P62917|RL8_HUMAN;	sp|P62917|RL8_HUMAN;	intra
AILYK[325.13]R-DMK[325.13]LK[170.11]R	#DIV/0!	0	#DIV/0!	#DIV/0!	#DIV/0!	0	#DIV/0!	#DIV/0!	-0.304459	-0.0189061	294	21	AILYK[325.13]R	AILYKR	0.1026	DMK[325.13]LK[170.11]R	DMKLKR	0.35335	AILYKR-DMKLKR	P62424	RL7A_HUMAN	Q9H0A0	NAT10_HUMAN	0	1	1	AILYK[325.13]R (pp) DMK[325.13]LK[170.11]R	AILYK[325.13]R-RL7A_HUMAN	DMK[325.13]LK[170.11]R-NAT10_HUMAN	72	1020	sp|P62424|RL7A_HUMAN;	sp|Q9H0A0|NAT10_HUMAN;	1
AILYK[325.13]R-FVK[325.13]WPR	0.522494	1	#DIV/0!	#DIV/0!	0.732055	4	0.487093	0.477342	-0.304459	-0.304459	294	294	AILYK[325.13]R	AILYKR	0.2881	FVK[325.13]WPR	FVKWPR	0.32535	AILYKR-FVKWPR	P62424	RL7A_HUMAN	P62424	RL7A_HUMAN	0	0	0	AILYK[325.13]R (pp) FVK[325.13]WPR	AILYK[325.13]R-RL7A_HUMAN	FVK[325.13]WPR-RL7A_HUMAN	72	56	sp|P62424|RL7A_HUMAN;	sp|P62424|RL7A_HUMAN;	intra
AIYK[325.13]GPGSEAGP-K[325.13]GTVLLADNVIC[160.03]PGAPDFLAHVR	0.321533	2	2.49357	3.45584	-1.19061	1	#DIV/0!	#DIV/0!	0.0807959	0.0807959	8	8	AIYK[325.13]GPGSEAGP	AIYKGPGSEAGP	0.0198	K[325.13]GTVLLADNVIC[160.03]PGAPDFLAHVR	KGTVLLADNVICPGAPDFLAHVR	0.0099	AIYKGPGSEAGP-KGTVLLADNVICPGAPDFLAHVR	P21964	COMT_HUMAN	P21964	COMT_HUMAN	0	0	0	AIYK[325.13]GPGSEAGP (pp) K[325.13]GTVLLADNVIC[160.03]PGAPDFLAHVR	AIYK[325.13]GPGSEAGP-COMT_HUMAN	K[325.13]GTVLLADNVIC[160.03]PGAPDFLAHVR-COMT_HUMAN	263	212	sp|P21964|COMT_HUMAN;	sp|P21964|COMT_HUMAN;	intra
AK[325.13]AMK-FGEVVDC[160.03]TLK[325.13]LDPITGR	#DIV/0!	0	#DIV/0!	#DIV/0!	-0.184637	3	1.80375	2.0411	#N/A	#N/A	162	162	AK[325.13]AMK	AKAMK	0.0645	FGEVVDC[160.03]TLK[325.13]LDPITGR	FGEVVDCTLKLDPITGR	0.03225	AKAMK-FGEVVDCTLKLDPITGR	Q14103	HNRPD_HUMAN	Q14103	HNRPD_HUMAN	0	0	0	AK[325.13]AMK (pp) FGEVVDC[160.03]TLK[325.13]LDPITGR	AK[325.13]AMK-HNRPD_HUMAN	FGEVVDC[160.03]TLK[325.13]LDPITGR-HNRPD_HUMAN	173	129	sp|Q14103|HNRPD_HUMAN;	sp|Q14103|HNRPD_HUMAN;	intra	BioGRID,HPRD,IntAct	pubmed:12674497,pubmed:18573886
AK[325.13]AVKPK-KAPK[325.13]SPAK	#DIV/0!	0	#DIV/0!	#DIV/0!	-1.75196	1	#DIV/0!	#DIV/0!	0	0	#N/A	#N/A	AK[325.13]AVKPK	AKAVKPK	0.0282	KAPK[325.13]SPAK	KAPKSPAK	0.0189	AKAVKPK-KAPKSPAK	P10412	H14_HUMAN	P10412	H14_HUMAN	0	0	0	AK[325.13]AVKPK (pp) KAPK[325.13]SPAK	AK[325.13]AVKPK-H14_HUMAN	KAPK[325.13]SPAK-H14_HUMAN	192	186	sp|Q02539|H11_HUMAN; sp|P10412|H14_HUMAN;	sp|P10412|H14_HUMAN;	intra
AK[325.13]ELLGQGLLLR-SHLAK[325.13]EGLYQYK	-1.15822	1	#DIV/0!	#DIV/0!	#DIV/0!	0	#DIV/0!	#DIV/0!	-0.320985	-0.249911	83	122	AK[325.13]ELLGQGLLLR	AKELLGQGLLLR	0.0014	SHLAK[325.13]EGLYQYK	SHLAKEGLYQYK	0.0007	AKELLGQGLLLR-SHLAKEGLYQYK	Q99613	EIF3C_HUMAN	Q14152	EIF3A_HUMAN	0	1	1	AK[325.13]ELLGQGLLLR (pp) SHLAK[325.13]EGLYQYK	AK[325.13]ELLGQGLLLR-EIF3C_HUMAN	SHLAK[325.13]EGLYQYK-EIF3A_HUMAN	643	68	sp|Q99613|EIF3C_HUMAN;	sp|Q14152|EIF3A_HUMAN;	0	BioGRID	pubmed:9822659,pubmed:14519125
AK[325.13]HDELTYF-KFPVFK[325.13]AVSFK	0.416063	1	#DIV/0!	#DIV/0!	0.530918	1	#DIV/0!	#DIV/0!	0.0984722	0.0984722	1	1	AK[325.13]HDELTYF	AKHDELTYF	0.0057	KFPVFK[325.13]AVSFK	KFPVFKAVSFK	0.00325	AKHDELTYF-KFPVFKAVSFK	P04080	CYTB_HUMAN	P04080	CYTB_HUMAN	0	0	0	AK[325.13]HDELTYF (pp) KFPVFK[325.13]AVSFK	AK[325.13]HDELTYF-CYTB_HUMAN	KFPVFK[325.13]AVSFK-CYTB_HUMAN	91	39	sp|P04080|CYTB_HUMAN;	sp|P04080|CYTB_HUMAN;	intra
AK[325.13]KPAGAAK-K[325.13]ATGAATPK	-1.01457	4	0.400902	0.392877	#DIV/0!	0	#DIV/0!	#DIV/0!	0	0	#N/A	#N/A	AK[325.13]KPAGAAK	AKKPAGAAK	0.0749	K[325.13]ATGAATPK	KATGAATPK	0.04475	AKKPAGAAK-KATGAATPK	P10412	H14_HUMAN	P10412	H14_HUMAN	0	0	0	AK[325.13]KPAGAAK (pp) K[325.13]ATGAATPK	AK[325.13]KPAGAAK-H14_HUMAN	K[325.13]ATGAATPK-H14_HUMAN	129	140	sp|P10412|H14_HUMAN;	sp|P10412|H14_HUMAN;	intra
AK[325.13]LTHPGK-GLSSLLYGSIPK[325.13]AAVR	1.04202	2	2.81751	3.9048	-0.499687	1	#DIV/0!	#DIV/0!	0.804042	0.804042	2	2	AK[325.13]LTHPGK	AKLTHPGK	0.0129	GLSSLLYGSIPK[325.13]AAVR	GLSSLLYGSIPKAAVR	0.0065	AKLTHPGK-GLSSLLYGSIPKAAVR	P53007	TXTP_HUMAN	P53007	TXTP_HUMAN	0	0	0	AK[325.13]LTHPGK (pp) GLSSLLYGSIPK[325.13]AAVR	AK[325.13]LTHPGK-TXTP_HUMAN	GLSSLLYGSIPK[325.13]AAVR-TXTP_HUMAN	21	97	sp|P53007|TXTP_HUMAN;	sp|P53007|TXTP_HUMAN;	intra
AK[325.13]MQASIEK-FINYVK[325.13]NC[160.03]FR	0.28683	5	0.938678	0.822772	0.263893	8	0.418146	0.289755	-0.308939	-0.308939	816	816	AK[325.13]MQASIEK	AKMQASIEK	0.324	FINYVK[325.13]NC[160.03]FR	FINYVKNCFR	0.1623	AKMQASIEK-FINYVKNCFR	P06748	NPM_HUMAN	P06748	NPM_HUMAN	0	0	0	AK[325.13]MQASIEK (pp) FINYVK[325.13]NC[160.03]FR	AK[325.13]MQASIEK-NPM_HUMAN	FINYVK[325.13]NC[160.03]FR-NPM_HUMAN	250	273	sp|P06748|NPM_HUMAN;	sp|P06748|NPM_HUMAN;	intra
AK[325.13]MQASIEK-TPK[325.13]GPSSVEDIK	-0.279655	11	1.26077	0.745057	0.787799	6	1.45037	1.16052	-0.308939	-0.308939	816	816	AK[325.13]MQASIEK	AKMQASIEK	0.2813	TPK[325.13]GPSSVEDIK	TPKGPSSVEDIK	0.1412	AKMQASIEK-TPKGPSSVEDIK	P06748	NPM_HUMAN	P06748	NPM_HUMAN	0	0	0	AK[325.13]MQASIEK (pp) TPK[325.13]GPSSVEDIK	AK[325.13]MQASIEK-NPM_HUMAN	TPK[325.13]GPSSVEDIK-NPM_HUMAN	250	239	sp|P06748|NPM_HUMAN;	sp|P06748|NPM_HUMAN;	intra
AK[325.13]MQASIEK-VEAK[325.13]FINYVK	-2.22621	4	1.18402	1.16031	0.236917	3	0.0840316	0.0950889	-0.308939	-0.308939	816	816	AK[325.13]MQASIEK	AKMQASIEK	0.1131	VEAK[325.13]FINYVK	VEAKFINYVK	0.05655	AKMQASIEK-VEAKFINYVK	P06748	NPM_HUMAN	P06748	NPM_HUMAN	0	0	0	AK[325.13]MQASIEK (pp) VEAK[325.13]FINYVK	AK[325.13]MQASIEK-NPM_HUMAN	VEAK[325.13]FINYVK-NPM_HUMAN	250	267	sp|P06748|NPM_HUMAN;	sp|P06748|NPM_HUMAN;	intra
AK[325.13]NEPVGK-VVGAK[325.13]VVTNAR	1.0068	2	0.579718	0.803433	1.02386	2	0.411741	0.570633	0	0	1	1	AK[325.13]NEPVGK	AKNEPVGK	0.2036	VVGAK[325.13]VVTNAR	VVGAKVVTNAR	0.10265	AKNEPVGK-VVGAKVVTNAR	Q15424	SAFB1_HUMAN	Q15424	SAFB1_HUMAN	0	0	0	AK[325.13]NEPVGK (pp) VVGAK[325.13]VVTNAR	AK[325.13]NEPVGK-SAFB1_HUMAN	VVGAK[325.13]VVTNAR-SAFB1_HUMAN	483	436	sp|Q15424|SAFB1_HUMAN;	sp|Q15424|SAFB1_HUMAN; sp|Q14151|SAFB2_HUMAN;	intra
AK[325.13]QDMAR-AEAEAWYQTK[325.13]FETLQAQAGK	0.409666	10	0.372531	0.230893	-0.511067	7	0.693307	0.5136	0.953625	0.4982	1144	284	AK[325.13]QDMAR	AKQDMAR	0.1838	AEAEAWYQTK[325.13]FETLQAQAGK	AEAEAWYQTKFETLQAQAGK	0.092	AKQDMAR-AEAEAWYQTKFETLQAQAGK	P05787	K2C8_HUMAN	P08729	K2C7_HUMAN	0	1	1	AK[325.13]QDMAR (pp) AEAEAWYQTK[325.13]FETLQAQAGK	AK[325.13]QDMAR-K2C8_HUMAN	AEAEAWYQTK[325.13]FETLQAQAGK-K2C7_HUMAN	364	286	sp|O95678|K2C75_HUMAN; sp|P05787|K2C8_HUMAN;	sp|P08729|K2C7_HUMAN;	1
AK[325.13]QDMAR-SRAEAESMYQIK[325.13]YEELQSLAGK	1.69606	6	1.07938	0.863664	0.542224	1	#DIV/0!	#DIV/0!	0.953625	0.953625	1144	1144	AK[325.13]QDMAR	AKQDMAR	0.2112	SRAEAESMYQIK[325.13]YEELQSLAGK	SRAEAESMYQIKYEELQSLAGK	0.10685	AKQDMAR-SRAEAESMYQIKYEELQSLAGK	P05787	K2C8_HUMAN	P05787	K2C8_HUMAN	0	0	0	AK[325.13]QDMAR (pp) SRAEAESMYQIK[325.13]YEELQSLAGK	AK[325.13]QDMAR-K2C8_HUMAN	SRAEAESMYQIK[325.13]YEELQSLAGK-K2C8_HUMAN	364	285	sp|O95678|K2C75_HUMAN; sp|P05787|K2C8_HUMAN;	sp|P05787|K2C8_HUMAN;	intra
AK[325.13]QDMAR-TK[325.13]TEISEMNR	#DIV/0!	0	#DIV/0!	#DIV/0!	#DIV/0!	0	#DIV/0!	#DIV/0!	0.953625	0.953625	1144	1144	AK[325.13]QDMAR	AKQDMAR	0.0178	TK[325.13]TEISEMNR	TKTEISEMNR	0.00895	AKQDMAR-TKTEISEMNR	P05787	K2C8_HUMAN	P05787	K2C8_HUMAN	0	0	0	AK[325.13]QDMAR (pp) TK[325.13]TEISEMNR	AK[325.13]QDMAR-K2C8_HUMAN	TK[325.13]TEISEMNR-K2C8_HUMAN	364	304	sp|O95678|K2C75_HUMAN; sp|P05787|K2C8_HUMAN;	sp|P05787|K2C8_HUMAN;	intra
AK[325.13]QEQR-K[325.13]AAIISAEGDSK	-0.957063	2	2.77157	3.84113	1.06871	1	#DIV/0!	#DIV/0!	-0.207181	-0.192195	192	296	AK[325.13]QEQR	AKQEQR	0.0537	K[325.13]AAIISAEGDSK	KAAIISAEGDSK	0.02705	AKQEQR-KAAIISAEGDSK	Q99623	PHB2_HUMAN	P35232	PHB_HUMAN	0	1	1	AK[325.13]QEQR (pp) K[325.13]AAIISAEGDSK	AK[325.13]QEQR-PHB2_HUMAN	K[325.13]AAIISAEGDSK-PHB_HUMAN	218	208	sp|Q99623|PHB2_HUMAN;	sp|P35232|PHB_HUMAN;	0	BioGRID	pubmed:17932104
AK[325.13]SIVFHR-VTYK[325.13]NVPNWHR	-0.372306	2	0.507572	0.703446	0.268145	3	0.074346	0.0841289	-0.599368	-0.599368	324	324	AK[325.13]SIVFHR	AKSIVFHR	0.0019	VTYK[325.13]NVPNWHR	VTYKNVPNWHR	0.01895	AKSIVFHR-VTYKNVPNWHR	P62826	RAN_HUMAN	P62826	RAN_HUMAN	0	0	0	AK[325.13]SIVFHR (pp) VTYK[325.13]NVPNWHR	AK[325.13]SIVFHR-RAN_HUMAN	VTYK[325.13]NVPNWHR-RAN_HUMAN	134	99	sp|P62826|RAN_HUMAN;	sp|P62826|RAN_HUMAN;	intra	HPRD	pubmed:9637251,pubmed:14684163
AK[325.13]TR-K[325.13]GGAGGK	-0.879835	1	#DIV/0!	#DIV/0!	0.161766	2	0.744962	1.03245	-0.188939	-0.394384	553	3	AK[325.13]TR	AKTR	0.1208	K[325.13]GGAGGK	KGGAGGK	0.1021	AKTR-KGGAGGK	P04908	H2A1B_HUMAN	Q53EL6	PDCD4_HUMAN	0	1	1	AK[325.13]TR (pp) K[325.13]GGAGGK	AK[325.13]TR-H2A1B_HUMAN	K[325.13]GGAGGK-PDCD4_HUMAN	16	115	sp|P04908|H2A1B_HUMAN; sp|Q99878|H2A1J_HUMAN; sp|Q8N9T8|KRI1_HUMAN; sp|Q8WWI1|LMO7_HUMAN; sp|Q86V48|LUZP1_HUMAN; sp|Q9UQ35|SRRM2_HUMAN; sp|O15213|WDR46_HUMAN;	sp|Q53EL6|PDCD4_HUMAN;	2
AK[325.13]TWMVGTK-IWK[325.13]LSDVDR	-1.03763	2	5.08285	7.04435	0.235096	5	0.901486	0.790173	0	0	1	1	AK[325.13]TWMVGTK	AKTWMVGTK	0.0002	IWK[325.13]LSDVDR	IWKLSDVDR	0.0019	AKTWMVGTK-IWKLSDVDR	Q9NZN4	EHD2_HUMAN	Q9NZN4	EHD2_HUMAN	0	0	0	AK[325.13]TWMVGTK (pp) IWK[325.13]LSDVDR	AK[325.13]TWMVGTK-EHD2_HUMAN	IWK[325.13]LSDVDR-EHD2_HUMAN	473	491	sp|Q9NZN4|EHD2_HUMAN;	sp|Q9NZN4|EHD2_HUMAN;	intra	HPRD	pubmed:14676205
AK[325.13]WDAWNALGSLPK-DFENSMNQVK[325.13]LLK	-0.919967	5	0.258388	0.226483	-0.525747	7	0.595098	0.440847	0	0	#N/A	#N/A	AK[325.13]WDAWNALGSLPK	AKWDAWNALGSLPK	0	DFENSMNQVK[325.13]LLK	DFENSMNQVKLLK	0.00165	AKWDAWNALGSLPK-DFENSMNQVKLLK	O75521	ECI2_HUMAN	O75521	ECI2_HUMAN	0	0	0	AK[325.13]WDAWNALGSLPK (pp) DFENSMNQVK[325.13]LLK	AK[325.13]WDAWNALGSLPK-ECI2_HUMAN	DFENSMNQVK[325.13]LLK-ECI2_HUMAN	92	51	sp|O75521|ECI2_HUMAN;	sp|O75521|ECI2_HUMAN;	intra
AK[325.13]YWLER-AAK[325.13]LFPGSPAIYK	#DIV/0!	0	#DIV/0!	#DIV/0!	0.250726	2	2.18468	3.02776	#N/A	#N/A	#N/A	#N/A	AK[325.13]YWLER	AKYWLER	0.0078	AAK[325.13]LFPGSPAIYK	AAKLFPGSPAIYK	0.03815	AKYWLER-AAKLFPGSPAIYK	P49792	RBP2_HUMAN	P49792	RBP2_HUMAN	0	0	0	AK[325.13]YWLER (pp) AAK[325.13]LFPGSPAIYK	AK[325.13]YWLER-RBP2_HUMAN	AAK[325.13]LFPGSPAIYK-RBP2_HUMAN	115	123	sp|P49792|RBP2_HUMAN;	sp|P49792|RBP2_HUMAN;	0	IntAct	pubmed:20936779
ALADDDFLTVTGK[325.13]TVR-GKTPALK[325.13]YQQLFEDIR	-0.0227916	4	1.14886	1.12586	#DIV/0!	0	#DIV/0!	#DIV/0!	0.34387	0.34387	142	142	ALADDDFLTVTGK[325.13]TVR	ALADDDFLTVTGKTVR	0.0148	GKTPALK[325.13]YQQLFEDIR	GKTPALKYQQLFEDIR	0.0074	ALADDDFLTVTGKTVR-GKTPALKYQQLFEDIR	P33991	MCM4_HUMAN	P33991	MCM4_HUMAN	0	0	0	ALADDDFLTVTGK[325.13]TVR (pp) GKTPALK[325.13]YQQLFEDIR	ALADDDFLTVTGK[325.13]TVR-MCM4_HUMAN	GKTPALK[325.13]YQQLFEDIR-MCM4_HUMAN	858	819	sp|P33991|MCM4_HUMAN;	sp|P33991|MCM4_HUMAN;	intra	BioGRID	pubmed:12614612
ALEHFTDLYDIK[325.13]R[170.12]-AHIAQLC[160.03]EK[325.13]AGLLQR[170.12]	#DIV/0!	0	#DIV/0!	#DIV/0!	#DIV/0!	0	#DIV/0!	#DIV/0!	0.0585191	0.0585191	1286	1286	ALEHFTDLYDIK[325.13]R[170.12]	ALEHFTDLYDIKR	0	AHIAQLC[160.03]EK[325.13]AGLLQR[170.12]	AHIAQLCEKAGLLQR	0.0815	ALEHFTDLYDIKR-AHIAQLCEKAGLLQR	Q00610	CLH1_HUMAN	Q00610	CLH1_HUMAN	0	0	0	ALEHFTDLYDIK[325.13]R[170.12] (pp) AHIAQLC[160.03]EK[325.13]AGLLQR[170.12]	ALEHFTDLYDIK[325.13]R[170.12]-CLH1_HUMAN	AHIAQLC[160.03]EK[325.13]AGLLQR[170.12]-CLH1_HUMAN	637	619	sp|Q00610|CLH1_HUMAN;	sp|Q00610|CLH1_HUMAN;	intra	HPRD	pubmed:11532990,pubmed:12426379,pubmed:12952949
ALEHFTDLYDIK[325.13]R-AHIAQLC[160.03]EK[325.13]AGLLQR	0.461132	10	1.60408	0.994201	0.646995	2	0.702434	0.973505	0.0585191	0.0585191	1286	1286	ALEHFTDLYDIK[325.13]R	ALEHFTDLYDIKR	0.0007	AHIAQLC[160.03]EK[325.13]AGLLQR	AHIAQLCEKAGLLQR	0.0272	ALEHFTDLYDIKR-AHIAQLCEKAGLLQR	Q00610	CLH1_HUMAN	Q00610	CLH1_HUMAN	0	0	0	ALEHFTDLYDIK[325.13]R (pp) AHIAQLC[160.03]EK[325.13]AGLLQR	ALEHFTDLYDIK[325.13]R-CLH1_HUMAN	AHIAQLC[160.03]EK[325.13]AGLLQR-CLH1_HUMAN	637	619	sp|Q00610|CLH1_HUMAN;	sp|Q00610|CLH1_HUMAN;	intra	HPRD	pubmed:11532990,pubmed:12426379,pubmed:12952949
ALGQNPTNAEVLK[325.13]VLGNPK-SDEMNVK[325.13]VLDFEHFLPMLQTVAK	0.758967	2	0.0890803	0.123457	-0.162311	2	0.501963	0.695672	0.301085	0.301085	36	36	ALGQNPTNAEVLK[325.13]VLGNPK	ALGQNPTNAEVLKVLGNPK	0	SDEMNVK[325.13]VLDFEHFLPMLQTVAK	SDEMNVKVLDFEHFLPMLQTVAK	0.0001	ALGQNPTNAEVLKVLGNPK-SDEMNVKVLDFEHFLPMLQTVAK	P60660	MYL6_HUMAN	P60660	MYL6_HUMAN	0	0	0	ALGQNPTNAEVLK[325.13]VLGNPK (pp) SDEMNVK[325.13]VLDFEHFLPMLQTVAK	ALGQNPTNAEVLK[325.13]VLGNPK-MYL6_HUMAN	SDEMNVK[325.13]VLDFEHFLPMLQTVAK-MYL6_HUMAN	50	63	sp|P14649|MYL6B_HUMAN; sp|P60660|MYL6_HUMAN;	sp|P60660|MYL6_HUMAN;	intra
ALGQNPTNAEVLK[325.13]VLGNPK-VLDFEHFLPMLQTVAK[325.13]NK	0.417767	4	0.591263	0.579427	0.516513	7	0.906332	0.671408	0.301085	0.301085	36	36	ALGQNPTNAEVLK[325.13]VLGNPK	ALGQNPTNAEVLKVLGNPK	0.0051	VLDFEHFLPMLQTVAK[325.13]NK	VLDFEHFLPMLQTVAKNK	0.03635	ALGQNPTNAEVLKVLGNPK-VLDFEHFLPMLQTVAKNK	P60660	MYL6_HUMAN	P60660	MYL6_HUMAN	0	0	0	ALGQNPTNAEVLK[325.13]VLGNPK (pp) VLDFEHFLPMLQTVAK[325.13]NK	ALGQNPTNAEVLK[325.13]VLGNPK-MYL6_HUMAN	VLDFEHFLPMLQTVAK[325.13]NK-MYL6_HUMAN	50	79	sp|P14649|MYL6B_HUMAN; sp|P60660|MYL6_HUMAN;	sp|P60660|MYL6_HUMAN;	intra
ALK[325.13]EPPR-ATGDWK[325.13]GLR	-0.53064	3	1.93645	2.19126	-0.304423	3	1.54848	1.75224	-0.314705	-0.314705	375	375	ALK[325.13]EPPR	ALKEPPR	0.1782	ATGDWK[325.13]GLR	ATGDWKGLR	0.09195	ALKEPPR-ATGDWKGLR	P30050	RL12_HUMAN	P30050	RL12_HUMAN	0	0	0	ALK[325.13]EPPR (pp) ATGDWK[325.13]GLR	ALK[325.13]EPPR-RL12_HUMAN	ATGDWK[325.13]GLR-RL12_HUMAN	86	54	sp|P30050|RL12_HUMAN;	sp|P30050|RL12_HUMAN;	intra
ALK[325.13]EPPR-TADGK[170.14]GEK[325.13]R	1.69844	1	#DIV/0!	#DIV/0!	0.418585	2	0.447484	0.620169	-0.314705	0	375	#N/A	ALK[325.13]EPPR	ALKEPPR	0.0104	TADGK[170.14]GEK[325.13]R	TADGKGEKR	0.0682	ALKEPPR-TADGKGEKR	P30050	RL12_HUMAN	Q6P387	CP046_HUMAN	0	1	1	ALK[325.13]EPPR (pp) TADGK[170.14]GEK[325.13]R	ALK[325.13]EPPR-RL12_HUMAN	TADGK[170.14]GEK[325.13]R-CP046_HUMAN	86	264	sp|P30050|RL12_HUMAN;	sp|Q6P387|CP046_HUMAN;	N/A
ALK[325.13]EPPR-TADGK[325.13]GEK[170.14]R	#DIV/0!	0	#DIV/0!	#DIV/0!	#DIV/0!	0	#DIV/0!	#DIV/0!	-0.314705	0	375	#N/A	ALK[325.13]EPPR	ALKEPPR	0.0153	TADGK[325.13]GEK[170.14]R	TADGKGEKR	0.05275	ALKEPPR-TADGKGEKR	P30050	RL12_HUMAN	Q6P387	CP046_HUMAN	0	1	1	ALK[325.13]EPPR (pp) TADGK[325.13]GEK[170.14]R	ALK[325.13]EPPR-RL12_HUMAN	TADGK[325.13]GEK[170.14]R-CP046_HUMAN	86	261	sp|P30050|RL12_HUMAN;	sp|Q6P387|CP046_HUMAN;	N/A
ALK[325.13]LGAK-NDLMEYAK[325.13]QHGIPIPVTPK	#DIV/0!	0	#DIV/0!	#DIV/0!	0.817045	2	0.197732	0.274037	-0.957532	-0.957532	350	350	ALK[325.13]LGAK	ALKLGAK	0.3755	NDLMEYAK[325.13]QHGIPIPVTPK	NDLMEYAKQHGIPIPVTPK	0.18775	ALKLGAK-NDLMEYAKQHGIPIPVTPK	P00966	ASSY_HUMAN	P00966	ASSY_HUMAN	0	0	0	ALK[325.13]LGAK (pp) NDLMEYAK[325.13]QHGIPIPVTPK	ALK[325.13]LGAK-ASSY_HUMAN	NDLMEYAK[325.13]QHGIPIPVTPK-ASSY_HUMAN	53	165	sp|P00966|ASSY_HUMAN; sp|P48444|COPD_HUMAN;	sp|P00966|ASSY_HUMAN;	intra	BioGRID,IntAct	pubmed:16189514
ALK[325.13]TFVK-FLLDTNK[325.13]SR	#DIV/0!	0	#DIV/0!	#DIV/0!	-0.411935	3	0.804262	0.910091	0.31365	0.31365	120	120	ALK[325.13]TFVK	ALKTFVK	0.4167	FLLDTNK[325.13]SR	FLLDTNKSR	0.2132	ALKTFVK-FLLDTNKSR	Q14566	MCM6_HUMAN	Q14566	MCM6_HUMAN	0	0	0	ALK[325.13]TFVK (pp) FLLDTNK[325.13]SR	ALK[325.13]TFVK-MCM6_HUMAN	FLLDTNK[325.13]SR-MCM6_HUMAN	95	197	sp|Q14566|MCM6_HUMAN;	sp|Q14566|MCM6_HUMAN;	intra	BioGRID,HPRD,IntAct,MINT	pubmed:11095689,pubmed:12614612,pubmed:12694531,pubmed:15232106,pubmed:16189514
ALQASALK[325.13]AWGGK-GILAADESTGSIAK[325.13]R	0.462898	6	0.690197	0.552263	-0.0826124	8	0.562772	0.389974	-0.0645099	-0.0645099	807	807	ALQASALK[325.13]AWGGK	ALQASALKAWGGK	0.0313	GILAADESTGSIAK[325.13]R	GILAADESTGSIAKR	0.03385	ALQASALKAWGGK-GILAADESTGSIAKR	P04075	ALDOA_HUMAN	P04075	ALDOA_HUMAN	0	0	0	ALQASALK[325.13]AWGGK (pp) GILAADESTGSIAK[325.13]R	ALQASALK[325.13]AWGGK-ALDOA_HUMAN	GILAADESTGSIAK[325.13]R-ALDOA_HUMAN	312	42	sp|P04075|ALDOA_HUMAN;	sp|P04075|ALDOA_HUMAN;	intra	HPRD	pubmed:14669989
ALSTGEK[325.13]GFGYK-ESQQHSK[325.13]SSADK	0.176931	10	0.52697	0.326613	-0.347359	8	0.260784	0.180711	0.0624356	0	727	#N/A	ALSTGEK[325.13]GFGYK	ALSTGEKGFGYK	0	ESQQHSK[325.13]SSADK	ESQQHSKSSADK	0.20205	ALSTGEKGFGYK-ESQQHSKSSADK	P62937	PPIA_HUMAN	P35251	RFC1_HUMAN	0	1	1	ALSTGEK[325.13]GFGYK (pp) ESQQHSK[325.13]SSADK	ALSTGEK[325.13]GFGYK-PPIA_HUMAN	ESQQHSK[325.13]SSADK-RFC1_HUMAN	44	301	sp|P62937|PPIA_HUMAN;	sp|P35251|RFC1_HUMAN;	1
ALSTGEK[325.13]GFGYK-HNGTGGK[325.13]SIYGEK	-0.468956	8	0.734488	0.508965	0.16146	7	0.45634	0.338055	0.0624356	0.0624356	727	727	ALSTGEK[325.13]GFGYK	ALSTGEKGFGYK	0.0002	HNGTGGK[325.13]SIYGEK	HNGTGGKSIYGEK	0.0626	ALSTGEKGFGYK-HNGTGGKSIYGEK	P62937	PPIA_HUMAN	P62937	PPIA_HUMAN	0	0	0	ALSTGEK[325.13]GFGYK (pp) HNGTGGK[325.13]SIYGEK	ALSTGEK[325.13]GFGYK-PPIA_HUMAN	HNGTGGK[325.13]SIYGEK-PPIA_HUMAN	44	76	sp|P62937|PPIA_HUMAN;	sp|P62937|PPIA_HUMAN;	intra	HPRD	pubmed:12167617
ALSTGEK[325.13]GFGYK-VSFELFADKVPK[325.13]TAENFR	#DIV/0!	0	#DIV/0!	#DIV/0!	-0.05903	3	0.463917	0.524961	0.0624356	0.0624356	727	727	ALSTGEK[325.13]GFGYK	ALSTGEKGFGYK	0.0004	VSFELFADKVPK[325.13]TAENFR	VSFELFADKVPKTAENFR	0.00025	ALSTGEKGFGYK-VSFELFADKVPKTAENFR	P62937	PPIA_HUMAN	P62937	PPIA_HUMAN	0	0	0	ALSTGEK[325.13]GFGYK (pp) VSFELFADKVPK[325.13]TAENFR	ALSTGEK[325.13]GFGYK-PPIA_HUMAN	VSFELFADKVPK[325.13]TAENFR-PPIA_HUMAN	44	31	sp|P62937|PPIA_HUMAN;	sp|P62937|PPIA_HUMAN;	0	HPRD	pubmed:12167617
ALTVPELTQQMFDAK[325.13]NMMAAC[160.03]DPR-TLK[325.13]LTTPTYGDLNHLVSATMSGVTTC[160.03]LR	-0.0316519	1	#DIV/0!	#DIV/0!	-0.182869	2	0.597668	0.82831	0.10721	0.10721	276	276	ALTVPELTQQMFDAK[325.13]NMMAAC[160.03]DPR	ALTVPELTQQMFDAKNMMAACDPR	0	TLK[325.13]LTTPTYGDLNHLVSATMSGVTTC[160.03]LR	TLKLTTPTYGDLNHLVSATMSGVTTCLR	0	ALTVPELTQQMFDAKNMMAACDPR-TLKLTTPTYGDLNHLVSATMSGVTTCLR	P04350	TBB4A_HUMAN	P04350	TBB4A_HUMAN	0	0	0	ALTVPELTQQMFDAK[325.13]NMMAAC[160.03]DPR (pp) TLK[325.13]LTTPTYGDLNHLVSATMSGVTTC[160.03]LR	ALTVPELTQQMFDAK[325.13]NMMAAC[160.03]DPR-TBB4A_HUMAN	TLK[325.13]LTTPTYGDLNHLVSATMSGVTTC[160.03]LR-TBB4A_HUMAN	297	216	sp|Q13509|TBB3_HUMAN; sp|P04350|TBB4A_HUMAN; sp|P68371|TBB4B_HUMAN;	sp|Q13885|TBB2A_HUMAN; sp|Q9BVA1|TBB2B_HUMAN; sp|P04350|TBB4A_HUMAN; sp|P68371|TBB4B_HUMAN; sp|P07437|TBB5_HUMAN;	intra
ALTVPELTQQVFDAK[325.13]NMMAAC[160.03]DPR-TLK[325.13]LTTPTYGDLNHLVSATMSGVTTC[160.03]LR	0.700673	2	0.716997	0.993688	0.196493	3	0.648476	0.733806	0.0454038	0.0454038	679	679	ALTVPELTQQVFDAK[325.13]NMMAAC[160.03]DPR	ALTVPELTQQVFDAKNMMAACDPR	0	TLK[325.13]LTTPTYGDLNHLVSATMSGVTTC[160.03]LR	TLKLTTPTYGDLNHLVSATMSGVTTCLR	0	ALTVPELTQQVFDAKNMMAACDPR-TLKLTTPTYGDLNHLVSATMSGVTTCLR	P07437	TBB5_HUMAN	P07437	TBB5_HUMAN	0	0	0	ALTVPELTQQVFDAK[325.13]NMMAAC[160.03]DPR (pp) TLK[325.13]LTTPTYGDLNHLVSATMSGVTTC[160.03]LR	ALTVPELTQQVFDAK[325.13]NMMAAC[160.03]DPR-TBB5_HUMAN	TLK[325.13]LTTPTYGDLNHLVSATMSGVTTC[160.03]LR-TBB5_HUMAN	297	216	sp|P07437|TBB5_HUMAN;	sp|Q13885|TBB2A_HUMAN; sp|Q9BVA1|TBB2B_HUMAN; sp|P04350|TBB4A_HUMAN; sp|P68371|TBB4B_HUMAN; sp|P07437|TBB5_HUMAN;	intra
AMELLK[325.13]VSK-GATYGK[325.13]PVHHGVNQLK	#DIV/0!	0	#DIV/0!	#DIV/0!	0.966388	2	0.325476	0.451079	0.198896	#N/A	4	270	AMELLK[325.13]VSK	AMELLKVSK	0.0005	GATYGK[325.13]PVHHGVNQLK	GATYGKPVHHGVNQLK	0.02735	AMELLKVSK-GATYGKPVHHGVNQLK	Q9Y3U8	RL36_HUMAN	P61313	RL15_HUMAN	0	1	1	AMELLK[325.13]VSK (pp) GATYGK[325.13]PVHHGVNQLK	AMELLK[325.13]VSK-RL36_HUMAN	GATYGK[325.13]PVHHGVNQLK-RL15_HUMAN	62	83	sp|Q9Y3U8|RL36_HUMAN;	sp|P61313|RL15_HUMAN;	1
AMELLK[325.13]VSK-HWGGNVLGPK[325.13]SVAR	-0.436856	6	0.645541	0.516531	0.717824	2	0.424414	0.588197	0.198896	-0.304459	4	294	AMELLK[325.13]VSK	AMELLKVSK	0.0387	HWGGNVLGPK[325.13]SVAR	HWGGNVLGPKSVAR	0.01935	AMELLKVSK-HWGGNVLGPKSVAR	Q9Y3U8	RL36_HUMAN	P62424	RL7A_HUMAN	0	1	1	AMELLK[325.13]VSK (pp) HWGGNVLGPK[325.13]SVAR	AMELLK[325.13]VSK-RL36_HUMAN	HWGGNVLGPK[325.13]SVAR-RL7A_HUMAN	62	245	sp|Q9Y3U8|RL36_HUMAN;	sp|P62424|RL7A_HUMAN;	1
AMELLK[325.13]VSK-K[325.13]MGVPYC[160.03]IIK	#DIV/0!	0	#DIV/0!	#DIV/0!	1.26962	3	0.18222	0.206198	0.198896	-0.304459	4	294	AMELLK[325.13]VSK	AMELLKVSK	0.0403	K[325.13]MGVPYC[160.03]IIK	KMGVPYCIIK	0.0217	AMELLKVSK-KMGVPYCIIK	Q9Y3U8	RL36_HUMAN	P62424	RL7A_HUMAN	0	1	1	AMELLK[325.13]VSK (pp) K[325.13]MGVPYC[160.03]IIK	AMELLK[325.13]VSK-RL36_HUMAN	K[325.13]MGVPYC[160.03]IIK-RL7A_HUMAN	62	176	sp|Q9Y3U8|RL36_HUMAN;	sp|P62424|RL7A_HUMAN;	1
AMELLK[325.13]VSK-LK[325.13]VPPAINQFTQALDR	#DIV/0!	0	#DIV/0!	#DIV/0!	1.13495	4	1.35124	1.32419	0.198896	-0.304459	4	294	AMELLK[325.13]VSK	AMELLKVSK	0.0555	LK[325.13]VPPAINQFTQALDR	LKVPPAINQFTQALDR	0.0427	AMELLKVSK-LKVPPAINQFTQALDR	Q9Y3U8	RL36_HUMAN	P62424	RL7A_HUMAN	0	1	1	AMELLK[325.13]VSK (pp) LK[325.13]VPPAINQFTQALDR	AMELLK[325.13]VSK-RL36_HUMAN	LK[325.13]VPPAINQFTQALDR-RL7A_HUMAN	62	75	sp|Q9Y3U8|RL36_HUMAN;	sp|P62424|RL7A_HUMAN;	1
AMK[325.13]QVAGTMK-ADGK[325.13]ISEQSDAK	#DIV/0!	0	#DIV/0!	#DIV/0!	2.79896	1	#DIV/0!	#DIV/0!	#N/A	#N/A	697	697	AMK[325.13]QVAGTMK	AMKQVAGTMK	0	ADGK[325.13]ISEQSDAK	ADGKISEQSDAK	0.005	AMKQVAGTMK-ADGKISEQSDAK	P25705	ATPA_HUMAN	P25705	ATPA_HUMAN	0	0	0	AMK[325.13]QVAGTMK (pp) ADGK[325.13]ISEQSDAK	AMK[325.13]QVAGTMK-ATPA_HUMAN	ADGK[325.13]ISEQSDAK-ATPA_HUMAN	427	531	sp|P25705|ATPA_HUMAN;	sp|P25705|ATPA_HUMAN;	intra
AMSNK[325.13]WIR-VDK[325.13]SAADGPR	#DIV/0!	0	#DIV/0!	#DIV/0!	#DIV/0!	0	#DIV/0!	#DIV/0!	#N/A	#N/A	33	33	AMSNK[325.13]WIR	AMSNKWIR	0.289	VDK[325.13]SAADGPR	VDKSAADGPR	0.14545	AMSNKWIR-VDKSAADGPR	Q9Y285	SYFA_HUMAN	Q9Y285	SYFA_HUMAN	0	0	0	AMSNK[325.13]WIR (pp) VDK[325.13]SAADGPR	AMSNK[325.13]WIR-SYFA_HUMAN	VDK[325.13]SAADGPR-SYFA_HUMAN	111	117	sp|Q9Y285|SYFA_HUMAN;	sp|Q9Y285|SYFA_HUMAN;	1
ANEVISK[325.13]LYAVHQEGNK-SLLVIPNTLAVNAAQDSTDLVAK[325.13]LR	-0.912221	1	#DIV/0!	#DIV/0!	0.540185	2	0.0992017	0.137484	-0.425881	-0.219574	553	455	ANEVISK[325.13]LYAVHQEGNK	ANEVISKLYAVHQEGNK	0.0001	SLLVIPNTLAVNAAQDSTDLVAK[325.13]LR	SLLVIPNTLAVNAAQDSTDLVAKLR	0.0002	ANEVISKLYAVHQEGNK-SLLVIPNTLAVNAAQDSTDLVAKLR	P50990	TCPQ_HUMAN	P17987	TCPA_HUMAN	0	1	1	ANEVISK[325.13]LYAVHQEGNK (pp) SLLVIPNTLAVNAAQDSTDLVAK[325.13]LR	ANEVISK[325.13]LYAVHQEGNK-TCPQ_HUMAN	SLLVIPNTLAVNAAQDSTDLVAK[325.13]LR-TCPA_HUMAN	466	466	sp|P50990|TCPQ_HUMAN;	sp|P17987|TCPA_HUMAN;	0	BioGRID,IntAct	pubmed:16085932
ANGLK[325.13]SC[160.03]VIVIR-VLGMDPLPSK[325.13]MPK	0.142905	4	1.03143	1.01079	-1.34466	1	#DIV/0!	#DIV/0!	-0.196459	-0.196459	117	117	ANGLK[325.13]SC[160.03]VIVIR	ANGLKSCVIVIR	0.2329	VLGMDPLPSK[325.13]MPK	VLGMDPLPSKMPK	0.12	ANGLKSCVIVIR-VLGMDPLPSKMPK	Q12906	ILF3_HUMAN	Q12906	ILF3_HUMAN	0	0	0	ANGLK[325.13]SC[160.03]VIVIR (pp) VLGMDPLPSK[325.13]MPK	ANGLK[325.13]SC[160.03]VIVIR-ILF3_HUMAN	VLGMDPLPSK[325.13]MPK-ILF3_HUMAN	224	342	sp|Q12906|ILF3_HUMAN;	sp|Q12906|ILF3_HUMAN;	intra
ANGLK[325.13]SC[160.03]VIVLR-VLGMDPLPSK[325.13]MPK	-0.660989	3	0.903523	1.02241	-1.23796	1	#DIV/0!	#DIV/0!	-0.460307	-0.196459	3	117	ANGLK[325.13]SC[160.03]VIVLR	ANGLKSCVIVLR	0.0334	VLGMDPLPSK[325.13]MPK	VLGMDPLPSKMPK	0.0178	ANGLKSCVIVLR-VLGMDPLPSKMPK	Q96SI9	STRBP_HUMAN	Q12906	ILF3_HUMAN	0	1	1	ANGLK[325.13]SC[160.03]VIVLR (pp) VLGMDPLPSK[325.13]MPK	ANGLK[325.13]SC[160.03]VIVLR-STRBP_HUMAN	VLGMDPLPSK[325.13]MPK-ILF3_HUMAN	216	342	sp|Q96SI9|STRBP_HUMAN;	sp|Q12906|ILF3_HUMAN;	1
APFDLFENK[325.13]K-FYEAFSK[325.13]NLK	-0.57093	13	1.23754	0.672724	0.10285	10	0.111885	0.0693458	-0.0310977	-0.0310977	1535	1535	APFDLFENK[325.13]K	APFDLFENKK	0.1222	FYEAFSK[325.13]NLK	FYEAFSKNLK	0.0612	APFDLFENKK-FYEAFSKNLK	P08238	HS90B_HUMAN	P08238	HS90B_HUMAN	0	0	0	APFDLFENK[325.13]K (pp) FYEAFSK[325.13]NLK	APFDLFENK[325.13]K-HS90B_HUMAN	FYEAFSK[325.13]NLK-HS90B_HUMAN	347	435	sp|Q58FF7|H90B3_HUMAN; sp|P08238|HS90B_HUMAN;	sp|P08238|HS90B_HUMAN;	intra	DIP,HPRD	pubmed:7588731
APFDLFENK[325.13]K-FYEQFSK[325.13]NIK	-0.432134	3	0.370315	0.419043	-0.113129	7	0.666611	0.493823	-0.0310977	0.324975	1535	1096	APFDLFENK[325.13]K	APFDLFENKK	0.0106	FYEQFSK[325.13]NIK	FYEQFSKNIK	0.13665	APFDLFENKK-FYEQFSKNIK	P08238	HS90B_HUMAN	P07900	HS90A_HUMAN	0	1	1	APFDLFENK[325.13]K (pp) FYEQFSK[325.13]NIK	APFDLFENK[325.13]K-HS90B_HUMAN	FYEQFSK[325.13]NIK-HS90A_HUMAN	347	443	sp|Q58FF7|H90B3_HUMAN; sp|P08238|HS90B_HUMAN;	sp|P07900|HS90A_HUMAN;	0	BioGRID,IntAct	pubmed:19875381,pubmed:20353823,pubmed:21360678
APFDLFENK[325.13]K-M[147.04]YEYK[142.11]K[325.13]IAAQK	-0.385862	1	#DIV/0!	#DIV/0!	-0.570448	1	#DIV/0!	#DIV/0!	-0.0310977	0	1535	#N/A	APFDLFENK[325.13]K	APFDLFENKK	0.0143	M[147.04]YEYK[142.11]K[325.13]IAAQK	MYEYKKIAAQK	0.0982	APFDLFENKK-MYEYKKIAAQK	P08238	HS90B_HUMAN	O95347	SMC2_HUMAN	0	1	1	APFDLFENK[325.13]K (pp) M[147.04]YEYK[142.11]K[325.13]IAAQK	APFDLFENK[325.13]K-HS90B_HUMAN	M[147.04]YEYK[142.11]K[325.13]IAAQK-SMC2_HUMAN	347	178	sp|Q58FF7|H90B3_HUMAN; sp|P08238|HS90B_HUMAN;	sp|O95347|SMC2_HUMAN;	1
APK[325.13]GSLR-NFGTK[325.13]ISAR	#DIV/0!	0	#DIV/0!	#DIV/0!	0.178842	3	0.958725	1.08488	#N/A	#N/A	62	62	APK[325.13]GSLR	APKGSLR	0.0746	NFGTK[325.13]ISAR	NFGTKISAR	0.03955	APKGSLR-NFGTKISAR	Q01813	K6PP_HUMAN	Q01813	K6PP_HUMAN	0	0	0	APK[325.13]GSLR (pp) NFGTK[325.13]ISAR	APK[325.13]GSLR-K6PP_HUMAN	NFGTK[325.13]ISAR-K6PP_HUMAN	10	688	sp|Q01813|K6PP_HUMAN;	sp|Q01813|K6PP_HUMAN;	intra
APQC[160.03]LGK[325.13]FIEIAAR-QMADTGK[325.13]LNTLLQR	#DIV/0!	0	#DIV/0!	#DIV/0!	1.98872	1	#DIV/0!	#DIV/0!	-0.00679297	-0.00679297	648	648	APQC[160.03]LGK[325.13]FIEIAAR	APQCLGKFIEIAAR	0	QMADTGK[325.13]LNTLLQR	QMADTGKLNTLLQR	0	APQCLGKFIEIAAR-QMADTGKLNTLLQR	Q00839	HNRPU_HUMAN	Q00839	HNRPU_HUMAN	0	0	0	APQC[160.03]LGK[325.13]FIEIAAR (pp) QMADTGK[325.13]LNTLLQR	APQC[160.03]LGK[325.13]FIEIAAR-HNRPU_HUMAN	QMADTGK[325.13]LNTLLQR-HNRPU_HUMAN	565	551	sp|Q00839|HNRPU_HUMAN;	sp|Q00839|HNRPU_HUMAN;	intra
AQAYQTGK[325.13]DISTNYYASQK-VFITDDFHDMMPK[325.13]YLNFVK	-1.91062	1	#DIV/0!	#DIV/0!	-1.15913	2	4.40386	6.10332	0.0165107	0.0165107	455	455	AQAYQTGK[325.13]DISTNYYASQK	AQAYQTGKDISTNYYASQK	0	VFITDDFHDMMPK[325.13]YLNFVK	VFITDDFHDMMPKYLNFVK	0.00035	AQAYQTGKDISTNYYASQK-VFITDDFHDMMPKYLNFVK	P14625	ENPL_HUMAN	P14625	ENPL_HUMAN	0	0	0	AQAYQTGK[325.13]DISTNYYASQK (pp) VFITDDFHDMMPK[325.13]YLNFVK	AQAYQTGK[325.13]DISTNYYASQK-ENPL_HUMAN	VFITDDFHDMMPK[325.13]YLNFVK-ENPL_HUMAN	671	428	sp|P14625|ENPL_HUMAN;	sp|P14625|ENPL_HUMAN;	intra	HPRD	pubmed:12167617
AQFEQLK[325.13]DGK-TPVEVPVGGFK[325.13]GR	0.225998	4	0.82291	0.806437	0.536078	3	0.977716	1.10637	0.340117	0.340117	1329	1329	AQFEQLK[325.13]DGK	AQFEQLKDGK	0.0217	TPVEVPVGGFK[325.13]GR	TPVEVPVGGFKGR	0.022	AQFEQLKDGK-TPVEVPVGGFKGR	Q15149	PLEC_HUMAN	Q15149	PLEC_HUMAN	0	0	0	AQFEQLK[325.13]DGK (pp) TPVEVPVGGFK[325.13]GR	AQFEQLK[325.13]DGK-PLEC_HUMAN	TPVEVPVGGFK[325.13]GR-PLEC_HUMAN	3469	3384	sp|Q15149|PLEC_HUMAN;	sp|Q15149|PLEC_HUMAN;	intra
AQFLVEK[325.13]AK-FVVEK[325.13]AEQQK	0.395005	4	0.754957	0.739844	-0.625979	3	0.245264	0.277537	-0.207181	-0.192195	192	296	AQFLVEK[325.13]AK	AQFLVEKAK	0.1746	FVVEK[325.13]AEQQK	FVVEKAEQQK	0.08735	AQFLVEKAK-FVVEKAEQQK	Q99623	PHB2_HUMAN	P35232	PHB_HUMAN	0	1	1	AQFLVEK[325.13]AK (pp) FVVEK[325.13]AEQQK	AQFLVEK[325.13]AK-PHB2_HUMAN	FVVEK[325.13]AEQQK-PHB_HUMAN	216	202	sp|Q99623|PHB2_HUMAN;	sp|P35232|PHB_HUMAN;	0	BioGRID	pubmed:17932104
AQFLVEK[325.13]AK-FVVEK[325.13]AEQQKK	-0.139573	7	0.264663	0.196061	0.646013	2	0.163603	0.226738	-0.207181	-0.192195	192	296	AQFLVEK[325.13]AK	AQFLVEKAK	0.0143	FVVEK[325.13]AEQQKK	FVVEKAEQQKK	0.09705	AQFLVEKAK-FVVEKAEQQKK	Q99623	PHB2_HUMAN	P35232	PHB_HUMAN	0	1	1	AQFLVEK[325.13]AK (pp) FVVEK[325.13]AEQQKK	AQFLVEK[325.13]AK-PHB2_HUMAN	FVVEK[325.13]AEQQKK-PHB_HUMAN	216	202	sp|Q99623|PHB2_HUMAN;	sp|P35232|PHB_HUMAN;	0	BioGRID	pubmed:17932104
AQK[325.13]GQK-ATGQK[325.13]AAPAPK	#DIV/0!	0	#DIV/0!	#DIV/0!	0.0254376	2	0.00638807	0.00885325	#N/A	#N/A	146	146	AQK[325.13]GQK	AQKGQK	0.0249	ATGQK[325.13]AAPAPK	ATGQKAAPAPK	0.01315	AQKGQK-ATGQKAAPAPK	P50914	RL14_HUMAN	P50914	RL14_HUMAN	0	0	0	AQK[325.13]GQK (pp) ATGQK[325.13]AAPAPK	AQK[325.13]GQK-RL14_HUMAN	ATGQK[325.13]AAPAPK-RL14_HUMAN	196	187	sp|P50914|RL14_HUMAN;	sp|P50914|RL14_HUMAN;	intra
AQK[325.13]LLVGVDEK-LLQDHPWLLSQNLVVKPDQLIK[325.13]R	#DIV/0!	0	#DIV/0!	#DIV/0!	#DIV/0!	0	#DIV/0!	#DIV/0!	0.335688	0.335688	263	263	AQK[325.13]LLVGVDEK	AQKLLVGVDEK	0	LLQDHPWLLSQNLVVKPDQLIK[325.13]R	LLQDHPWLLSQNLVVKPDQLIKR	5e-05	AQKLLVGVDEK-LLQDHPWLLSQNLVVKPDQLIKR	P53396	ACLY_HUMAN	P53396	ACLY_HUMAN	0	0	0	AQK[325.13]LLVGVDEK (pp) LLQDHPWLLSQNLVVKPDQLIK[325.13]R	AQK[325.13]LLVGVDEK-ACLY_HUMAN	LLQDHPWLLSQNLVVKPDQLIK[325.13]R-ACLY_HUMAN	151	64	sp|P53396|ACLY_HUMAN;	sp|P53396|ACLY_HUMAN;	intra	HPRD	pubmed:9116495,pubmed:10653665
AQMAK[325.13]R-VLGTEAVQDPTK[325.13]VEAHVR	0.116564	3	1.30897	1.48122	-0.34135	1	#DIV/0!	#DIV/0!	0	0	#N/A	#N/A	AQMAK[325.13]R	AQMAKR	0.1294	VLGTEAVQDPTK[325.13]VEAHVR	VLGTEAVQDPTKVEAHVR	0.06475	AQMAKR-VLGTEAVQDPTKVEAHVR	O43395	PRPF3_HUMAN	O43395	PRPF3_HUMAN	0	0	0	AQMAK[325.13]R (pp) VLGTEAVQDPTK[325.13]VEAHVR	AQMAK[325.13]R-PRPF3_HUMAN	VLGTEAVQDPTK[325.13]VEAHVR-PRPF3_HUMAN	506	495	sp|O43395|PRPF3_HUMAN;	sp|O43395|PRPF3_HUMAN;	intra
AQQLSITSK[325.13]VQELQNLLK-VQELQNLLK[325.13]GKEEQMNTMK	-0.919846	2	0.752936	1.0435	#DIV/0!	0	#DIV/0!	#DIV/0!	0.186445	0.186445	31	31	AQQLSITSK[325.13]VQELQNLLK	AQQLSITSKVQELQNLLK	0.0004	VQELQNLLK[325.13]GKEEQMNTMK	VQELQNLLKGKEEQMNTMK	0.0014	AQQLSITSKVQELQNLLK-VQELQNLLKGKEEQMNTMK	Q86UP2	KTN1_HUMAN	Q86UP2	KTN1_HUMAN	1	0	1	AQQLSITSK[325.13]VQELQNLLK (pp) VQELQNLLK[325.13]GKEEQMNTMK	AQQLSITSK[325.13]VQELQNLLK-KTN1_HUMAN	VQELQNLLK[325.13]GKEEQMNTMK-KTN1_HUMAN	861	870	sp|Q86UP2|KTN1_HUMAN;	sp|Q86UP2|KTN1_HUMAN;	intra
ASFEK[325.13]AAAGK-WQLK[325.13]ANEALR	-0.505477	2	0.780498	1.08169	2.64627	1	#DIV/0!	#DIV/0!	0.340117	0.340117	1329	1329	ASFEK[325.13]AAAGK	ASFEKAAAGK	0.0014	WQLK[325.13]ANEALR	WQLKANEALR	0.0016	ASFEKAAAGK-WQLKANEALR	Q15149	PLEC_HUMAN	Q15149	PLEC_HUMAN	0	0	0	ASFEK[325.13]AAAGK (pp) WQLK[325.13]ANEALR	ASFEK[325.13]AAAGK-PLEC_HUMAN	WQLK[325.13]ANEALR-PLEC_HUMAN	2073	1774	sp|Q15149|PLEC_HUMAN;	sp|Q15149|PLEC_HUMAN;	intra
ASLSK[325.13]LGDVYVNDAFGTAHR-DC[160.03]VGPEVEK[325.13]AC[160.03]ANPAAGSVILLENLR	0.118736	3	0.0613811	0.069458	0.148915	2	0.0394779	0.0547125	0.27972	0.27972	1211	1211	ASLSK[325.13]LGDVYVNDAFGTAHR	ASLSKLGDVYVNDAFGTAHR	0	DC[160.03]VGPEVEK[325.13]AC[160.03]ANPAAGSVILLENLR	DCVGPEVEKACANPAAGSVILLENLR	0.0002	ASLSKLGDVYVNDAFGTAHR-DCVGPEVEKACANPAAGSVILLENLR	P00558	PGK1_HUMAN	P00558	PGK1_HUMAN	0	0	0	ASLSK[325.13]LGDVYVNDAFGTAHR (pp) DC[160.03]VGPEVEK[325.13]AC[160.03]ANPAAGSVILLENLR	ASLSK[325.13]LGDVYVNDAFGTAHR-PGK1_HUMAN	DC[160.03]VGPEVEK[325.13]AC[160.03]ANPAAGSVILLENLR-PGK1_HUMAN	156	106	sp|P00558|PGK1_HUMAN; sp|P07205|PGK2_HUMAN;	sp|P00558|PGK1_HUMAN;	intra
ATFNPAQDK[325.13]C[160.03]GIR[170.12]-ATFNPAQDK[325.13]C[160.03]GIR[170.12]	-0.0708658	2	0.510457	0.707444	3.68682	3	1.1446	1.29522	0.876665	0.876665	5	5	ATFNPAQDK[325.13]C[160.03]GIR[170.12]	ATFNPAQDKCGIR	0.0576	ATFNPAQDK[325.13]C[160.03]GIR[170.12]	ATFNPAQDKCGIR	0.0611	ATFNPAQDKCGIR-ATFNPAQDKCGIR	O00592	PODXL_HUMAN	O00592	PODXL_HUMAN	1	0	1	ATFNPAQDK[325.13]C[160.03]GIR[170.12] (pp) ATFNPAQDK[325.13]C[160.03]GIR[170.12]	ATFNPAQDK[325.13]C[160.03]GIR[170.12]-PODXL_HUMAN	ATFNPAQDK[325.13]C[160.03]GIR[170.12]-PODXL_HUMAN	394	394	sp|O00592|PODXL_HUMAN;	sp|O00592|PODXL_HUMAN;	intra
ATFNPAQDK[325.13]C[160.03]GIR-ATFNPAQDK[325.13]C[160.03]GIR	-0.21185	3	2.07109	2.34361	-0.3603	3	0.211645	0.239495	0.876665	0.876665	5	5	ATFNPAQDK[325.13]C[160.03]GIR	ATFNPAQDKCGIR	0.0001	ATFNPAQDK[325.13]C[160.03]GIR	ATFNPAQDKCGIR	0.00885	ATFNPAQDKCGIR-ATFNPAQDKCGIR	O00592	PODXL_HUMAN	O00592	PODXL_HUMAN	1	0	1	ATFNPAQDK[325.13]C[160.03]GIR (pp) ATFNPAQDK[325.13]C[160.03]GIR	ATFNPAQDK[325.13]C[160.03]GIR-PODXL_HUMAN	ATFNPAQDK[325.13]C[160.03]GIR-PODXL_HUMAN	394	394	sp|O00592|PODXL_HUMAN;	sp|O00592|PODXL_HUMAN;	intra
ATGDWK[325.13]GLR-IGPLGLSPK[325.13]K	0.58294	2	0.30147	0.417809	0.602524	5	0.690732	0.605442	-0.314705	-0.314705	375	375	ATGDWK[325.13]GLR	ATGDWKGLR	0.1767	IGPLGLSPK[325.13]K	IGPLGLSPKK	0.08885	ATGDWKGLR-IGPLGLSPKK	P30050	RL12_HUMAN	P30050	RL12_HUMAN	0	0	0	ATGDWK[325.13]GLR (pp) IGPLGLSPK[325.13]K	ATGDWK[325.13]GLR-RL12_HUMAN	IGPLGLSPK[325.13]K-RL12_HUMAN	54	40	sp|P30050|RL12_HUMAN;	sp|P30050|RL12_HUMAN;	intra
ATVMLYDDGNK[325.13]R-GVK[325.13]YNQATPNFHQWR	-1.13822	1	#DIV/0!	#DIV/0!	#DIV/0!	0	#DIV/0!	#DIV/0!	-0.107266	-0.107266	2	2	ATVMLYDDGNK[325.13]R	ATVMLYDDGNKR	0.0028	GVK[325.13]YNQATPNFHQWR	GVKYNQATPNFHQWR	0.0014	ATVMLYDDGNKR-GVKYNQATPNFHQWR	P50552	VASP_HUMAN	P50552	VASP_HUMAN	0	0	0	ATVMLYDDGNK[325.13]R (pp) GVK[325.13]YNQATPNFHQWR	ATVMLYDDGNK[325.13]R-VASP_HUMAN	GVK[325.13]YNQATPNFHQWR-VASP_HUMAN	21	71	sp|P50552|VASP_HUMAN;	sp|P50552|VASP_HUMAN;	intra	BioGRID,HPRD	pubmed:12220179
ATYDK[325.13]LC[160.03]K-EVPNYK[325.13]LITPAVVSER	0.94446	1	#DIV/0!	#DIV/0!	0.0578448	3	0.28755	0.325387	-0.273807	-0.273807	124	124	ATYDK[325.13]LC[160.03]K	ATYDKLCK	0.2151	EVPNYK[325.13]LITPAVVSER	EVPNYKLITPAVVSER	0.2033	ATYDKLCK-EVPNYKLITPAVVSER	P62851	RS25_HUMAN	P62851	RS25_HUMAN	0	0	0	ATYDK[325.13]LC[160.03]K (pp) EVPNYK[325.13]LITPAVVSER	ATYDK[325.13]LC[160.03]K-RS25_HUMAN	EVPNYK[325.13]LITPAVVSER-RS25_HUMAN	57	66	sp|P62851|RS25_HUMAN;	sp|P62851|RS25_HUMAN;	1
AVAASK[325.13]ER-GTGASGSFK[325.13]LNKK	-0.579302	1	#DIV/0!	#DIV/0!	-0.0379462	1	#DIV/0!	#DIV/0!	-0.560157	-0.560157	174	174	AVAASK[325.13]ER	AVAASKER	0.0403	GTGASGSFK[325.13]LNKK	GTGASGSFKLNKK	0.27575	AVAASKER-GTGASGSFKLNKK	P16403	H12_HUMAN	P16403	H12_HUMAN	0	0	0	AVAASK[325.13]ER (pp) GTGASGSFK[325.13]LNKK	AVAASK[325.13]ER-H12_HUMAN	GTGASGSFK[325.13]LNKK-H12_HUMAN	52	106	sp|P16403|H12_HUMAN; sp|P10412|H14_HUMAN; sp|P16401|H15_HUMAN;	sp|Q02539|H11_HUMAN; sp|P16403|H12_HUMAN; sp|P10412|H14_HUMAN; sp|P16401|H15_HUMAN;	intra
AVAASK[325.13]ER-K[325.13]AASGEAKPK	-1.40735	3	0.730743	0.826898	0.197886	2	0.138301	0.191672	0	0	#N/A	#N/A	AVAASK[325.13]ER	AVAASKER	0.0299	K[325.13]AASGEAKPK	KAASGEAKPK	0.0151	AVAASKER-KAASGEAKPK	P10412	H14_HUMAN	P10412	H14_HUMAN	0	0	0	AVAASK[325.13]ER (pp) K[325.13]AASGEAKPK	AVAASK[325.13]ER-H14_HUMAN	K[325.13]AASGEAKPK-H14_HUMAN	52	110	sp|P16403|H12_HUMAN; sp|P10412|H14_HUMAN; sp|P16401|H15_HUMAN;	sp|P16403|H12_HUMAN; sp|P10412|H14_HUMAN; sp|P16401|H15_HUMAN;	intra
AVDIPHMDIEALK[325.13]K-KYDAFLASESLIK[325.13]QIPR	-0.187421	11	0.735456	0.434619	0.870407	2	0.699468	0.969395	-0.344925	-0.344925	241	241	AVDIPHMDIEALK[325.13]K	AVDIPHMDIEALKK	0.3615	KYDAFLASESLIK[325.13]QIPR	KYDAFLASESLIKQIPR	0.1833	AVDIPHMDIEALKK-KYDAFLASESLIKQIPR	P62906	RL10A_HUMAN	P62906	RL10A_HUMAN	0	0	0	AVDIPHMDIEALK[325.13]K (pp) KYDAFLASESLIK[325.13]QIPR	AVDIPHMDIEALK[325.13]K-RL10A_HUMAN	KYDAFLASESLIK[325.13]QIPR-RL10A_HUMAN	91	118	sp|P62906|RL10A_HUMAN;	sp|P62906|RL10A_HUMAN;	intra
AVDPK[325.13]TGR-LQDFK[325.13]SFLLK	#DIV/0!	0	#DIV/0!	#DIV/0!	-1.13863	1	#DIV/0!	#DIV/0!	-0.576194	-0.576194	98	98	AVDPK[325.13]TGR	AVDPKTGR	0.2133	LQDFK[325.13]SFLLK	LQDFKSFLLK	0.1072	AVDPKTGR-LQDFKSFLLK	P34897	GLYM_HUMAN	P34897	GLYM_HUMAN	0	0	0	AVDPK[325.13]TGR (pp) LQDFK[325.13]SFLLK	AVDPK[325.13]TGR-GLYM_HUMAN	LQDFK[325.13]SFLLK-GLYM_HUMAN	302	469	sp|P34897|GLYM_HUMAN;	sp|P34897|GLYM_HUMAN;	intra	HPRD	pubmed:11063567
AVGK[325.13]VIPELNGK-WGDAGAEYVVESTGVFTTMEK[325.13]AGAHLQGGAK	-0.306041	7	0.724683	0.536843	0.701858	2	0.353996	0.490604	-0.085718	-0.085718	3342	3342	AVGK[325.13]VIPELNGK	AVGKVIPELNGK	0.066	WGDAGAEYVVESTGVFTTMEK[325.13]AGAHLQGGAK	WGDAGAEYVVESTGVFTTMEKAGAHLQGGAK	0.033	AVGKVIPELNGK-WGDAGAEYVVESTGVFTTMEKAGAHLQGGAK	P04406	G3P_HUMAN	P04406	G3P_HUMAN	0	0	0	AVGK[325.13]VIPELNGK (pp) WGDAGAEYVVESTGVFTTMEK[325.13]AGAHLQGGAK	AVGK[325.13]VIPELNGK-G3P_HUMAN	WGDAGAEYVVESTGVFTTMEK[325.13]AGAHLQGGAK-G3P_HUMAN	219	107	sp|P04406|G3P_HUMAN;	sp|P04406|G3P_HUMAN;	intra	HPRD,MINT	pubmed:10617673,pubmed:11724794,pubmed:20392205
AVKPK[325.13]AAKPK-AVKPK[325.13]AAKAR	0.817989	1	#DIV/0!	#DIV/0!	#DIV/0!	0	#DIV/0!	#DIV/0!	-0.560157	-0.539073	174	72	AVKPK[325.13]AAKPK	AVKPKAAKPK	0.1769	AVKPK[325.13]AAKAR	AVKPKAAKAR	0.1686	AVKPKAAKPK-AVKPKAAKAR	P16403	H12_HUMAN	Q02539	H11_HUMAN	0	1	1	AVKPK[325.13]AAKPK (pp) AVKPK[325.13]AAKAR	AVKPK[325.13]AAKPK-H12_HUMAN	AVKPK[325.13]AAKAR-H11_HUMAN	196	193	sp|P16403|H12_HUMAN; sp|P10412|H14_HUMAN; sp|P16401|H15_HUMAN;	sp|Q02539|H11_HUMAN;	1
AVKPK[325.13]AAKPK-AVKPK[325.13]AAKPK	#DIV/0!	0	#DIV/0!	#DIV/0!	#DIV/0!	0	#DIV/0!	#DIV/0!	-0.560157	-0.560157	174	174	AVKPK[325.13]AAKPK	AVKPKAAKPK	0.0853	AVKPK[325.13]AAKPK	AVKPKAAKPK	0.17325	AVKPKAAKPK-AVKPKAAKPK	P16403	H12_HUMAN	P16403	H12_HUMAN	1	0	1	AVKPK[325.13]AAKPK (pp) AVKPK[325.13]AAKPK	AVKPK[325.13]AAKPK-H12_HUMAN	AVKPK[325.13]AAKPK-H12_HUMAN	196	196	sp|P16403|H12_HUMAN; sp|P10412|H14_HUMAN; sp|P16401|H15_HUMAN;	sp|P16403|H12_HUMAN; sp|P10412|H14_HUMAN; sp|P16401|H15_HUMAN;	intra
AVNEK[325.13]SC[160.03]NC[160.03]LLLK-YISPDQLADLYK[325.13]SFIK	-0.20547	11	0.948414	0.560467	-0.0661655	12	0.265599	0.150274	0.0209168	0.0209168	983	983	AVNEK[325.13]SC[160.03]NC[160.03]LLLK	AVNEKSCNCLLLK	0.0017	YISPDQLADLYK[325.13]SFIK	YISPDQLADLYKSFIK	0.09155	AVNEKSCNCLLLK-YISPDQLADLYKSFIK	P06733	ENOA_HUMAN	P06733	ENOA_HUMAN	0	0	0	AVNEK[325.13]SC[160.03]NC[160.03]LLLK (pp) YISPDQLADLYK[325.13]SFIK	AVNEK[325.13]SC[160.03]NC[160.03]LLLK-ENOA_HUMAN	YISPDQLADLYK[325.13]SFIK-ENOA_HUMAN	335	281	sp|P06733|ENOA_HUMAN;	sp|P06733|ENOA_HUMAN;	intra
AVTK[325.13]AQK-K[325.13]PGSGGRK[170.11]NGGM[147.04]GTK	-2.42874	1	#DIV/0!	#DIV/0!	#DIV/0!	0	#DIV/0!	#DIV/0!	-0.0773741	-0.399289	89	7	AVTK[325.13]AQK	AVTKAQK	0.0309	K[325.13]PGSGGRK[170.11]NGGM[147.04]GTK	KPGSGGRKNGGMGTK	0.0528	AVTKAQK-KPGSGGRKNGGMGTK	P62807	H2B1C_HUMAN	Q14919	NC2A_HUMAN	0	1	1	AVTK[325.13]AQK (pp) K[325.13]PGSGGRK[170.11]NGGM[147.04]GTK	AVTK[325.13]AQK-H2B1C_HUMAN	K[325.13]PGSGGRK[170.11]NGGM[147.04]GTK-NC2A_HUMAN	21	113	sp|P62807|H2B1C_HUMAN; sp|P58876|H2B1D_HUMAN;	sp|Q14919|NC2A_HUMAN;	2
AVTK[325.13]AQK-PEPAK[325.13]SAPAPK	-0.533005	10	1.75647	1.08865	-0.937414	11	0.848867	0.501639	-0.0773741	-0.0773741	89	89	AVTK[325.13]AQK	AVTKAQK	0.3435	PEPAK[325.13]SAPAPK	PEPAKSAPAPK	0.1724	AVTKAQK-PEPAKSAPAPK	P62807	H2B1C_HUMAN	P62807	H2B1C_HUMAN	0	0	0	AVTK[325.13]AQK (pp) PEPAK[325.13]SAPAPK	AVTK[325.13]AQK-H2B1C_HUMAN	PEPAK[325.13]SAPAPK-H2B1C_HUMAN	21	6	sp|P62807|H2B1C_HUMAN; sp|P58876|H2B1D_HUMAN;	sp|P62807|H2B1C_HUMAN;	intra
AVTK[325.13]YTSSK-LLLPGELAK[325.13]HAVSEGTK	-0.251921	25	0.847523	0.332223	-0.244709	16	0.732057	0.358701	-0.0773741	-0.0773741	89	89	AVTK[325.13]YTSSK	AVTKYTSSK	0.1753	LLLPGELAK[325.13]HAVSEGTK	LLLPGELAKHAVSEGTK	0.08765	AVTKYTSSK-LLLPGELAKHAVSEGTK	P62807	H2B1C_HUMAN	P62807	H2B1C_HUMAN	0	0	0	AVTK[325.13]YTSSK (pp) LLLPGELAK[325.13]HAVSEGTK	AVTK[325.13]YTSSK-H2B1C_HUMAN	LLLPGELAK[325.13]HAVSEGTK-H2B1C_HUMAN	121	109	sp|Q96A08|H2B1A_HUMAN; sp|P33778|H2B1B_HUMAN; sp|P62807|H2B1C_HUMAN; sp|P58876|H2B1D_HUMAN;	sp|Q96A08|H2B1A_HUMAN; sp|P33778|H2B1B_HUMAN; sp|P62807|H2B1C_HUMAN; sp|P58876|H2B1D_HUMAN;	intra
AVTK[325.13]YTSSK-PEPAK[325.13]SAPAPK	-2.37676	2	0.604797	0.83819	-0.351867	1	#DIV/0!	#DIV/0!	-0.0773741	-0.0773741	89	89	AVTK[325.13]YTSSK	AVTKYTSSK	0.0091	PEPAK[325.13]SAPAPK	PEPAKSAPAPK	0.0047	AVTKYTSSK-PEPAKSAPAPK	P62807	H2B1C_HUMAN	P62807	H2B1C_HUMAN	0	0	0	AVTK[325.13]YTSSK (pp) PEPAK[325.13]SAPAPK	AVTK[325.13]YTSSK-H2B1C_HUMAN	PEPAK[325.13]SAPAPK-H2B1C_HUMAN	121	6	sp|Q96A08|H2B1A_HUMAN; sp|P33778|H2B1B_HUMAN; sp|P62807|H2B1C_HUMAN; sp|P58876|H2B1D_HUMAN;	sp|P62807|H2B1C_HUMAN;	intra
AVTK[325.13]YTSSK-VLK[325.13]QVHPDTGISSK	-0.796468	11	1.97437	1.16676	-0.459592	8	0.680534	0.471577	-0.0773741	-0.0773741	89	89	AVTK[325.13]YTSSK	AVTKYTSSK	0.2244	VLK[325.13]QVHPDTGISSK	VLKQVHPDTGISSK	0.1122	AVTKYTSSK-VLKQVHPDTGISSK	P62807	H2B1C_HUMAN	P62807	H2B1C_HUMAN	0	0	0	AVTK[325.13]YTSSK (pp) VLK[325.13]QVHPDTGISSK	AVTK[325.13]YTSSK-H2B1C_HUMAN	VLK[325.13]QVHPDTGISSK-H2B1C_HUMAN	121	47	sp|Q96A08|H2B1A_HUMAN; sp|P33778|H2B1B_HUMAN; sp|P62807|H2B1C_HUMAN; sp|P58876|H2B1D_HUMAN;	sp|Q96A08|H2B1A_HUMAN; sp|P33778|H2B1B_HUMAN; sp|P62807|H2B1C_HUMAN; sp|P58876|H2B1D_HUMAN;	intra
AVTTPGK[325.13]K-GATPGK[325.13]ALVATPGKK	0.181731	3	0.407259	0.460848	-0.742617	1	#DIV/0!	#DIV/0!	-0.0387342	-0.0387342	916	916	AVTTPGK[325.13]K	AVTTPGKK	0.132	GATPGK[325.13]ALVATPGKK	GATPGKALVATPGKK	0.07005	AVTTPGKK-GATPGKALVATPGKK	P19338	NUCL_HUMAN	P19338	NUCL_HUMAN	0	0	0	AVTTPGK[325.13]K (pp) GATPGK[325.13]ALVATPGKK	AVTTPGK[325.13]K-NUCL_HUMAN	GATPGK[325.13]ALVATPGKK-NUCL_HUMAN	109	116	sp|P19338|NUCL_HUMAN;	sp|P19338|NUCL_HUMAN;	intra
AVVPSK[325.13]R-YGK[325.13]IVGC[160.03]SVHK	-0.0425914	2	0.31444	0.435783	0.155868	1	#DIV/0!	#DIV/0!	-0.414705	-0.414705	45	45	AVVPSK[325.13]R	AVVPSKR	0.1524	YGK[325.13]IVGC[160.03]SVHK	YGKIVGCSVHK	0.10505	AVVPSKR-YGKIVGCSVHK	P07910	HNRPC_HUMAN	P07910	HNRPC_HUMAN	0	0	0	AVVPSK[325.13]R (pp) YGK[325.13]IVGC[160.03]SVHK	AVVPSK[325.13]R-HNRPC_HUMAN	YGK[325.13]IVGC[160.03]SVHK-HNRPC_HUMAN	157	42	sp|P07910|HNRPC_HUMAN;	sp|P07910|HNRPC_HUMAN;	intra	BioGRID,HPRD,IntAct,MINT	pubmed:10772858,pubmed:16189514
AVVVK[325.13]K-DGK[325.13]LVSESSDVLPK	1.55587	1	#DIV/0!	#DIV/0!	#DIV/0!	0	#DIV/0!	#DIV/0!	0.953625	0.953625	1144	1144	AVVVK[325.13]K	AVVVKK	0.0992	DGK[325.13]LVSESSDVLPK	DGKLVSESSDVLPK	0.05015	AVVVKK-DGKLVSESSDVLPK	P05787	K2C8_HUMAN	P05787	K2C8_HUMAN	0	0	0	AVVVK[325.13]K (pp) DGK[325.13]LVSESSDVLPK	AVVVK[325.13]K-K2C8_HUMAN	DGK[325.13]LVSESSDVLPK-K2C8_HUMAN	464	472	sp|P05787|K2C8_HUMAN;	sp|P05787|K2C8_HUMAN;	intra
AVVVK[325.13]K-MLETK[325.13]WSLLQQQK	0.0493971	1	#DIV/0!	#DIV/0!	-1.06651	4	0.453832	0.444747	0.953625	0.953625	1144	1144	AVVVK[325.13]K	AVVVKK	0.1642	MLETK[325.13]WSLLQQQK	MLETKWSLLQQQK	0.08215	AVVVKK-MLETKWSLLQQQK	P05787	K2C8_HUMAN	P05787	K2C8_HUMAN	0	0	0	AVVVK[325.13]K (pp) MLETK[325.13]WSLLQQQK	AVVVK[325.13]K-K2C8_HUMAN	MLETK[325.13]WSLLQQQK-K2C8_HUMAN	464	122	sp|P05787|K2C8_HUMAN;	sp|P05787|K2C8_HUMAN;	intra
AVVVK[325.13]K-WSLLQQQK[325.13]TAR	#DIV/0!	0	#DIV/0!	#DIV/0!	-0.52423	5	0.301015	0.263847	0.953625	0.953625	1144	1144	AVVVK[325.13]K	AVVVKK	0.2331	WSLLQQQK[325.13]TAR	WSLLQQQKTAR	0.1194	AVVVKK-WSLLQQQKTAR	P05787	K2C8_HUMAN	P05787	K2C8_HUMAN	0	0	0	AVVVK[325.13]K (pp) WSLLQQQK[325.13]TAR	AVVVK[325.13]K-K2C8_HUMAN	WSLLQQQK[325.13]TAR-K2C8_HUMAN	464	130	sp|P05787|K2C8_HUMAN;	sp|P05787|K2C8_HUMAN;	intra
AWNDIK[325.13]K-EAVLLLK[325.13]K	#DIV/0!	0	#DIV/0!	#DIV/0!	0.000764406	2	0.181726	0.251855	-0.320818	-0.320818	284	284	AWNDIK[325.13]K	AWNDIKK	0.2281	EAVLLLK[325.13]K	EAVLLLKK	0.1415	AWNDIKK-EAVLLLKK	P36578	RL4_HUMAN	P36578	RL4_HUMAN	0	0	0	AWNDIK[325.13]K (pp) EAVLLLK[325.13]K	AWNDIK[325.13]K-RL4_HUMAN	EAVLLLK[325.13]K-RL4_HUMAN	181	172	sp|P36578|RL4_HUMAN;	sp|P36578|RL4_HUMAN;	intra
AYILNLVK[325.13]QIK-DALSDLALHFLNK[325.13]MK	-0.848077	7	1.02127	0.756552	-0.674166	9	1.7068	1.11509	-0.417864	-0.417864	305	305	AYILNLVK[325.13]QIK	AYILNLVKQIK	0.1311	DALSDLALHFLNK[325.13]MK	DALSDLALHFLNKMK	0.06555	AYILNLVKQIK-DALSDLALHFLNKMK	P50991	TCPD_HUMAN	P50991	TCPD_HUMAN	0	0	0	AYILNLVK[325.13]QIK (pp) DALSDLALHFLNK[325.13]MK	AYILNLVK[325.13]QIK-TCPD_HUMAN	DALSDLALHFLNK[325.13]MK-TCPD_HUMAN	288	319	sp|P50991|TCPD_HUMAN;	sp|P50991|TCPD_HUMAN;	intra
AYVDDTPAEQMK[325.13]AER-K[325.13]LTWFVNEGLVDGWDDPR	0.624364	4	0.815078	0.798762	1.29584	2	0.14501	0.200969	0.0993223	0.0993223	331	331	AYVDDTPAEQMK[325.13]AER	AYVDDTPAEQMKAER	0.0019	K[325.13]LTWFVNEGLVDGWDDPR	KLTWFVNEGLVDGWDDPR	0.05395	AYVDDTPAEQMKAER-KLTWFVNEGLVDGWDDPR	P07814	SYEP_HUMAN	P07814	SYEP_HUMAN	0	0	0	AYVDDTPAEQMK[325.13]AER (pp) K[325.13]LTWFVNEGLVDGWDDPR	AYVDDTPAEQMK[325.13]AER-SYEP_HUMAN	K[325.13]LTWFVNEGLVDGWDDPR-SYEP_HUMAN	300	437	sp|P07814|SYEP_HUMAN;	sp|P07814|SYEP_HUMAN;	intra
AYVDDTPAEQMK[325.13]AER-K[325.13]LTWFVNEGLVDGWDDPRFPTVR	0.734016	3	1.64071	1.85661	1.67059	2	0.67498	0.935458	0.0993223	0.0993223	331	331	AYVDDTPAEQMK[325.13]AER	AYVDDTPAEQMKAER	0.006	K[325.13]LTWFVNEGLVDGWDDPRFPTVR	KLTWFVNEGLVDGWDDPRFPTVR	0.0103	AYVDDTPAEQMKAER-KLTWFVNEGLVDGWDDPRFPTVR	P07814	SYEP_HUMAN	P07814	SYEP_HUMAN	0	0	0	AYVDDTPAEQMK[325.13]AER (pp) K[325.13]LTWFVNEGLVDGWDDPRFPTVR	AYVDDTPAEQMK[325.13]AER-SYEP_HUMAN	K[325.13]LTWFVNEGLVDGWDDPRFPTVR-SYEP_HUMAN	300	437	sp|P07814|SYEP_HUMAN;	sp|P07814|SYEP_HUMAN;	intra
DAQIFIQK[325.13]K-AVK[325.13]NFTEVHPDYGSHIQALLDK	#DIV/0!	0	#DIV/0!	#DIV/0!	#DIV/0!	0	#DIV/0!	#DIV/0!	#N/A	#N/A	#N/A	#N/A	DAQIFIQK[325.13]K	DAQIFIQKK	0.0036	AVK[325.13]NFTEVHPDYGSHIQALLDK	AVKNFTEVHPDYGSHIQALLDK	0.00355	DAQIFIQKK-AVKNFTEVHPDYGSHIQALLDK	P04040	CATA_HUMAN	P04040	CATA_HUMAN	0	0	0	DAQIFIQK[325.13]K (pp) AVK[325.13]NFTEVHPDYGSHIQALLDK	DAQIFIQK[325.13]K-CATA_HUMAN	AVK[325.13]NFTEVHPDYGSHIQALLDK-CATA_HUMAN	476	480	sp|P04040|CATA_HUMAN;	sp|P04040|CATA_HUMAN;	0	BioGRID,HPRD	pubmed:10656833,pubmed:10666617,pubmed:11134921
DASGNK[325.13]VK-FHVEEEGK[325.13]GK	0.423074	1	#DIV/0!	#DIV/0!	0.839969	1	#DIV/0!	#DIV/0!	0.27972	0.27972	1211	1211	DASGNK[325.13]VK	DASGNKVK	0.0373	FHVEEEGK[325.13]GK	FHVEEEGKGK	0.0226	DASGNKVK-FHVEEEGKGK	P00558	PGK1_HUMAN	P00558	PGK1_HUMAN	0	0	0	DASGNK[325.13]VK (pp) FHVEEEGK[325.13]GK	DASGNK[325.13]VK-PGK1_HUMAN	FHVEEEGK[325.13]GK-PGK1_HUMAN	139	131	sp|P00558|PGK1_HUMAN;	sp|P00558|PGK1_HUMAN;	intra
DAVTYTEHAK[325.13]R-K[325.13]TVTAMDVVYALKR	#DIV/0!	0	#DIV/0!	#DIV/0!	#DIV/0!	0	#DIV/0!	#DIV/0!	-0.0733667	-0.0733667	881	881	DAVTYTEHAK[325.13]R	DAVTYTEHAKR	0.0221	K[325.13]TVTAMDVVYALKR	KTVTAMDVVYALKR	0.01105	DAVTYTEHAKR-KTVTAMDVVYALKR	P62805	H4_HUMAN	P62805	H4_HUMAN	0	0	0	DAVTYTEHAK[325.13]R (pp) K[325.13]TVTAMDVVYALKR	DAVTYTEHAK[325.13]R-H4_HUMAN	K[325.13]TVTAMDVVYALKR-H4_HUMAN	78	80	sp|P62805|H4_HUMAN;	sp|P62805|H4_HUMAN;	1
DAVTYTEHAK[325.13]RK-LLLPGELAK[325.13]HAVSEGTK	-0.344724	2	0.732432	1.01508	-0.259735	2	0.0448991	0.0622258	-0.0733667	-0.0773741	881	89	DAVTYTEHAK[325.13]RK	DAVTYTEHAKRK	0.1501	LLLPGELAK[325.13]HAVSEGTK	LLLPGELAKHAVSEGTK	0.0755	DAVTYTEHAKRK-LLLPGELAKHAVSEGTK	P62805	H4_HUMAN	P62807	H2B1C_HUMAN	0	1	1	DAVTYTEHAK[325.13]RK (pp) LLLPGELAK[325.13]HAVSEGTK	DAVTYTEHAK[325.13]RK-H4_HUMAN	LLLPGELAK[325.13]HAVSEGTK-H2B1C_HUMAN	78	109	sp|P62805|H4_HUMAN;	sp|Q96A08|H2B1A_HUMAN; sp|P33778|H2B1B_HUMAN; sp|P62807|H2B1C_HUMAN; sp|P58876|H2B1D_HUMAN;	1
DAVTYTEHAK[325.13]R-LLLPGELAK[325.13]HAVSEGTK	0.000128683	14	0.479423	0.251133	-0.662374	7	0.487808	0.361366	-0.0733667	-0.0773741	881	89	DAVTYTEHAK[325.13]R	DAVTYTEHAKR	0.0004	LLLPGELAK[325.13]HAVSEGTK	LLLPGELAKHAVSEGTK	0.0529	DAVTYTEHAKR-LLLPGELAKHAVSEGTK	P62805	H4_HUMAN	P62807	H2B1C_HUMAN	0	1	1	DAVTYTEHAK[325.13]R (pp) LLLPGELAK[325.13]HAVSEGTK	DAVTYTEHAK[325.13]R-H4_HUMAN	LLLPGELAK[325.13]HAVSEGTK-H2B1C_HUMAN	78	109	sp|P62805|H4_HUMAN;	sp|Q96A08|H2B1A_HUMAN; sp|P33778|H2B1B_HUMAN; sp|P62807|H2B1C_HUMAN; sp|P58876|H2B1D_HUMAN;	1
DDM[147.04]K[142.11]TSLK[325.13]K-AVGK[325.13]VIPELNGK[142.11]	#DIV/0!	0	#DIV/0!	#DIV/0!	#DIV/0!	0	#DIV/0!	#DIV/0!	#N/A	-0.085718	#N/A	3342	DDM[147.04]K[142.11]TSLK[325.13]K	DDMKTSLKK	0.2609	AVGK[325.13]VIPELNGK[142.11]	AVGKVIPELNGK	0.1661	DDMKTSLKK-AVGKVIPELNGK	Q9NZJ7	MTCH1_HUMAN	P04406	G3P_HUMAN	0	1	1	DDM[147.04]K[142.11]TSLK[325.13]K (pp) AVGK[325.13]VIPELNGK[142.11]	DDM[147.04]K[142.11]TSLK[325.13]K-MTCH1_HUMAN	AVGK[325.13]VIPELNGK[142.11]-G3P_HUMAN	192	219	sp|Q9NZJ7|MTCH1_HUMAN;	sp|P04406|G3P_HUMAN;	1
DDNMFQIGK[325.13]MR-K[325.13]GISLNPEQWSQLK	-0.873542	5	0.89727	0.786477	0.0791422	8	0.413702	0.286676	-0.972356	-0.972356	65	65	DDNMFQIGK[325.13]MR	DDNMFQIGKMR	0.0172	K[325.13]GISLNPEQWSQLK	KGISLNPEQWSQLK	0.01115	DDNMFQIGKMR-KGISLNPEQWSQLK	P53999	TCP4_HUMAN	P53999	TCP4_HUMAN	0	0	0	DDNMFQIGK[325.13]MR (pp) K[325.13]GISLNPEQWSQLK	DDNMFQIGK[325.13]MR-TCP4_HUMAN	K[325.13]GISLNPEQWSQLK-TCP4_HUMAN	68	101	sp|P53999|TCP4_HUMAN;	sp|P53999|TCP4_HUMAN;	intra	BioGRID,DIP	pubmed:9360603,pubmed:16415882
DFNQFIK[325.13]ANEK-LLTQGFTNWNK[325.13]R	-1.79738	1	#DIV/0!	#DIV/0!	-0.80702	5	0.406371	0.356193	0	0	#N/A	#N/A	DFNQFIK[325.13]ANEK	DFNQFIKANEK	0.0131	LLTQGFTNWNK[325.13]R	LLTQGFTNWNKR	0.01075	DFNQFIKANEK-LLTQGFTNWNKR	O60264	SMCA5_HUMAN	O60264	SMCA5_HUMAN	0	0	0	DFNQFIK[325.13]ANEK (pp) LLTQGFTNWNK[325.13]R	DFNQFIK[325.13]ANEK-SMCA5_HUMAN	LLTQGFTNWNK[325.13]R-SMCA5_HUMAN	855	847	sp|P28370|SMCA1_HUMAN; sp|O60264|SMCA5_HUMAN;	sp|O60264|SMCA5_HUMAN;	intra
DGK[325.13]ALER-NAK[325.13]GSNYWR	-0.0257169	1	#DIV/0!	#DIV/0!	-1.02223	4	0.914952	0.896636	0.437203	0.437203	484	484	DGK[325.13]ALER	DGKALER	0.0392	NAK[325.13]GSNYWR	NAKGSNYWR	0.12545	DGKALER-NAKGSNYWR	P30101	PDIA3_HUMAN	P30101	PDIA3_HUMAN	0	0	0	DGK[325.13]ALER (pp) NAK[325.13]GSNYWR	DGK[325.13]ALER-PDIA3_HUMAN	NAK[325.13]GSNYWR-PDIA3_HUMAN	347	274	sp|P30101|PDIA3_HUMAN;	sp|P30101|PDIA3_HUMAN;	intra	DIP	pubmed:16905107
DGK[325.13]SK-VFGNEIK[325.13]LEKPK	0.686712	3	0.223038	0.252387	#DIV/0!	0	#DIV/0!	#DIV/0!	-0.0387342	-0.0387342	916	916	DGK[325.13]SK	DGKSK	0.2392	VFGNEIK[325.13]LEKPK	VFGNEIKLEKPK	0.11975	DGKSK-VFGNEIKLEKPK	P19338	NUCL_HUMAN	P19338	NUCL_HUMAN	0	0	0	DGK[325.13]SK (pp) VFGNEIK[325.13]LEKPK	DGK[325.13]SK-NUCL_HUMAN	VFGNEIK[325.13]LEKPK-NUCL_HUMAN	427	377	sp|P19338|NUCL_HUMAN;	sp|P19338|NUCL_HUMAN;	intra
DISENK[325.13]R-FGDPVVQSDMK[325.13]HWPFQVINDGDKPK	2.41566	1	#DIV/0!	#DIV/0!	-2.79795	2	0.329965	0.457299	-0.0682494	0.375953	1204	855	DISENK[325.13]R	DISENKR	0.3157	FGDPVVQSDMK[325.13]HWPFQVINDGDKPK	FGDPVVQSDMKHWPFQVINDGDKPK	0.15795	DISENKR-FGDPVVQSDMKHWPFQVINDGDKPK	P11142	HSP7C_HUMAN	P08107	HSP71_HUMAN	0	1	1	DISENK[325.13]R (pp) FGDPVVQSDMK[325.13]HWPFQVINDGDKPK	DISENK[325.13]R-HSP7C_HUMAN	FGDPVVQSDMK[325.13]HWPFQVINDGDKPK-HSP71_HUMAN	257	88	sp|P11142|HSP7C_HUMAN;	sp|P08107|HSP71_HUMAN;	0	HPRD	pubmed:9305631,pubmed:11741305
DISENK[325.13]R-MVNHFIAEFK[325.13]R	#DIV/0!	0	#DIV/0!	#DIV/0!	#DIV/0!	0	#DIV/0!	#DIV/0!	-0.0682494	-0.0682494	1204	1204	DISENK[325.13]R	DISENKR	0.1091	MVNHFIAEFK[325.13]R	MVNHFIAEFKR	0.0549	DISENKR-MVNHFIAEFKR	P11142	HSP7C_HUMAN	P11142	HSP7C_HUMAN	0	0	0	DISENK[325.13]R (pp) MVNHFIAEFK[325.13]R	DISENK[325.13]R-HSP7C_HUMAN	MVNHFIAEFK[325.13]R-HSP7C_HUMAN	257	246	sp|P11142|HSP7C_HUMAN;	sp|P11142|HSP7C_HUMAN;	intra	HPRD	pubmed:7578144,pubmed:11679576,pubmed:14993262
DISENK[325.13]R-RFDDAVVQSDMK[325.13]HWPFMVVNDAGRPK	0.997551	2	0.580962	0.805157	0.850589	2	1.46625	2.03208	-0.0682494	-0.0682494	1204	1204	DISENK[325.13]R	DISENKR	0.2512	RFDDAVVQSDMK[325.13]HWPFMVVNDAGRPK	RFDDAVVQSDMKHWPFMVVNDAGRPK	0.12645	DISENKR-RFDDAVVQSDMKHWPFMVVNDAGRPK	P11142	HSP7C_HUMAN	P11142	HSP7C_HUMAN	0	0	0	DISENK[325.13]R (pp) RFDDAVVQSDMK[325.13]HWPFMVVNDAGRPK	DISENK[325.13]R-HSP7C_HUMAN	RFDDAVVQSDMK[325.13]HWPFMVVNDAGRPK-HSP7C_HUMAN	257	88	sp|P11142|HSP7C_HUMAN;	sp|P11142|HSP7C_HUMAN;	intra	HPRD	pubmed:7578144,pubmed:11679576,pubmed:14993262
DISQNK[325.13]R-FGDPVVQSDMK[325.13]HWPFQVINDGDKPK	1.72271	3	0.689463	0.780187	0.0531174	2	1.81139	2.51041	0.375953	0.375953	855	855	DISQNK[325.13]R	DISQNKR	0.4982	FGDPVVQSDMK[325.13]HWPFQVINDGDKPK	FGDPVVQSDMKHWPFQVINDGDKPK	0.2493	DISQNKR-FGDPVVQSDMKHWPFQVINDGDKPK	P08107	HSP71_HUMAN	P08107	HSP71_HUMAN	0	0	0	DISQNK[325.13]R (pp) FGDPVVQSDMK[325.13]HWPFQVINDGDKPK	DISQNK[325.13]R-HSP71_HUMAN	FGDPVVQSDMK[325.13]HWPFQVINDGDKPK-HSP71_HUMAN	257	88	sp|P34931|HS71L_HUMAN; sp|P08107|HSP71_HUMAN;	sp|P08107|HSP71_HUMAN;	intra	HPRD	pubmed:12930708
DISQNK[325.13]R-KFGDPVVQSDMK[325.13]HWPFQVINDGDKPK	-0.149614	1	#DIV/0!	#DIV/0!	0.925148	1	#DIV/0!	#DIV/0!	0.375953	0.375953	855	855	DISQNK[325.13]R	DISQNKR	0.1252	KFGDPVVQSDMK[325.13]HWPFQVINDGDKPK	KFGDPVVQSDMKHWPFQVINDGDKPK	0.1184	DISQNKR-KFGDPVVQSDMKHWPFQVINDGDKPK	P08107	HSP71_HUMAN	P08107	HSP71_HUMAN	0	0	0	DISQNK[325.13]R (pp) KFGDPVVQSDMK[325.13]HWPFQVINDGDKPK	DISQNK[325.13]R-HSP71_HUMAN	KFGDPVVQSDMK[325.13]HWPFQVINDGDKPK-HSP71_HUMAN	257	88	sp|P34931|HS71L_HUMAN; sp|P08107|HSP71_HUMAN;	sp|P08107|HSP71_HUMAN;	intra	HPRD	pubmed:12930708
DK[325.13]GFGFIR[170.12]-GIVEFSGK[325.13]PAAR[170.12]	#DIV/0!	0	#DIV/0!	#DIV/0!	7.55291	2	0.691979	0.959017	-0.147326	-0.147326	206	206	DK[325.13]GFGFIR[170.12]	DKGFGFIR	0.3635	GIVEFSGK[325.13]PAAR[170.12]	GIVEFSGKPAAR	0.21815	DKGFGFIR-GIVEFSGKPAAR	Q15233	NONO_HUMAN	Q15233	NONO_HUMAN	0	0	0	DK[325.13]GFGFIR[170.12] (pp) GIVEFSGK[325.13]PAAR[170.12]	DK[325.13]GFGFIR[170.12]-NONO_HUMAN	GIVEFSGK[325.13]PAAR[170.12]-NONO_HUMAN	109	198	sp|Q15233|NONO_HUMAN;	sp|Q15233|NONO_HUMAN;	intra	BioGRID,IntAct	pubmed:16148043,pubmed:16189514
DK[325.13]GFGFIR-GIVEFSGK[325.13]PAAR	0.480643	9	0.556798	0.363768	0.257756	10	0.333985	0.207002	-0.147326	-0.147326	206	206	DK[325.13]GFGFIR	DKGFGFIR	0.0288	GIVEFSGK[325.13]PAAR	GIVEFSGKPAAR	0.12495	DKGFGFIR-GIVEFSGKPAAR	Q15233	NONO_HUMAN	Q15233	NONO_HUMAN	0	0	0	DK[325.13]GFGFIR (pp) GIVEFSGK[325.13]PAAR	DK[325.13]GFGFIR-NONO_HUMAN	GIVEFSGK[325.13]PAAR-NONO_HUMAN	109	198	sp|Q15233|NONO_HUMAN;	sp|Q15233|NONO_HUMAN;	intra	BioGRID,IntAct	pubmed:16148043,pubmed:16189514
DK[325.13]GK-AVTK[325.13]AQK	-2.65903	3	1.69947	1.9231	0.26877	2	0.512361	0.710083	0	-0.0773741	#N/A	89	DK[325.13]GK	DKGK	0.5059	AVTK[325.13]AQK	AVTKAQK	0.4585	DKGK-AVTKAQK	P24903	CP2F1_HUMAN	P62807	H2B1C_HUMAN	0	1	1	DK[325.13]GK (pp) AVTK[325.13]AQK	DK[325.13]GK-CP2F1_HUMAN	AVTK[325.13]AQK-H2B1C_HUMAN	27	21	sp|P24903|CP2F1_HUMAN; sp|P15170|ERF3A_HUMAN; sp|Q8IYD1|ERF3B_HUMAN; sp|Q9BVP2|GNL3_HUMAN; sp|Q9Y266|NUDC_HUMAN; sp|Q9NW13|RBM28_HUMAN; sp|Q13123|RED_HUMAN; sp|Q9BZI7|REN3B_HUMAN; sp|P42285|SK2L2_HUMAN;	sp|P62807|H2B1C_HUMAN; sp|P58876|H2B1D_HUMAN;	N/A
DK[325.13]VVGK-SPWSNK[325.13]YDPPLEDGAMPSAR	0.477247	2	0.838131	1.16157	0.105994	3	1.21123	1.37062	0.350019	0.350019	18	18	DK[325.13]VVGK	DKVVGK	0.2095	SPWSNK[325.13]YDPPLEDGAMPSAR	SPWSNKYDPPLEDGAMPSAR	0.1048	DKVVGK-SPWSNKYDPPLEDGAMPSAR	P47756	CAPZB_HUMAN	P47756	CAPZB_HUMAN	0	0	0	DK[325.13]VVGK (pp) SPWSNK[325.13]YDPPLEDGAMPSAR	DK[325.13]VVGK-CAPZB_HUMAN	SPWSNK[325.13]YDPPLEDGAMPSAR-CAPZB_HUMAN	53	78	sp|P47756|CAPZB_HUMAN;	sp|P47756|CAPZB_HUMAN;	intra
DK[325.13]YKNIGAK-ISK[325.13]GANPVEIR	1.06781	2	0.440241	0.610132	-0.492158	1	#DIV/0!	#DIV/0!	-0.00243036	-0.00243036	2546	2546	DK[325.13]YKNIGAK	DKYKNIGAK	0.0943	ISK[325.13]GANPVEIR	ISKGANPVEIR	0.0512	DKYKNIGAK-ISKGANPVEIR	P10809	CH60_HUMAN	P10809	CH60_HUMAN	0	0	0	DK[325.13]YKNIGAK (pp) ISK[325.13]GANPVEIR	DK[325.13]YKNIGAK-CH60_HUMAN	ISK[325.13]GANPVEIR-CH60_HUMAN	89	133	sp|P10809|CH60_HUMAN;	sp|P10809|CH60_HUMAN;	intra	HPRD	pubmed:11488911
DKQPYEQK[325.13]AAK-IK[325.13]SEHPGLSIGDTAK	-0.0897757	6	0.60287	0.482388	0.439214	2	0.182338	0.252703	0.113727	0.113727	18	18	DKQPYEQK[325.13]AAK	DKQPYEQKAAK	0.054	IK[325.13]SEHPGLSIGDTAK	IKSEHPGLSIGDTAK	0.027	DKQPYEQKAAK-IKSEHPGLSIGDTAK	P26583	HMGB2_HUMAN	P26583	HMGB2_HUMAN	0	0	0	DKQPYEQK[325.13]AAK (pp) IK[325.13]SEHPGLSIGDTAK	DKQPYEQK[325.13]AAK-HMGB2_HUMAN	IK[325.13]SEHPGLSIGDTAK-HMGB2_HUMAN	147	114	sp|P26583|HMGB2_HUMAN;	sp|P26583|HMGB2_HUMAN;	intra
DKYK[325.13]NIGAK-ISK[325.13]GANPVEIR	0.431762	5	1.28345	1.12497	-1.69322	2	1.57789	2.18681	-0.00243036	-0.00243036	2546	2546	DKYK[325.13]NIGAK	DKYKNIGAK	0.0548	ISK[325.13]GANPVEIR	ISKGANPVEIR	0.0275	DKYKNIGAK-ISKGANPVEIR	P10809	CH60_HUMAN	P10809	CH60_HUMAN	0	0	0	DKYK[325.13]NIGAK (pp) ISK[325.13]GANPVEIR	DKYK[325.13]NIGAK-CH60_HUMAN	ISK[325.13]GANPVEIR-CH60_HUMAN	91	133	sp|P10809|CH60_HUMAN;	sp|P10809|CH60_HUMAN;	intra	HPRD	pubmed:11488911
DLLK[325.13]ANVK-IFK[325.13]SQGAALDK	0.846188	3	0.646848	0.731964	-0.0832819	7	1.05624	0.78246	0.251544	0.251544	229	229	DLLK[325.13]ANVK	DLLKANVK	0.2894	IFK[325.13]SQGAALDK	IFKSQGAALDK	0.18105	DLLKANVK-IFKSQGAALDK	P40925	MDHC_HUMAN	P40925	MDHC_HUMAN	0	0	0	DLLK[325.13]ANVK (pp) IFK[325.13]SQGAALDK	DLLK[325.13]ANVK-MDHC_HUMAN	IFK[325.13]SQGAALDK-MDHC_HUMAN	103	110	sp|P40925|MDHC_HUMAN;	sp|P40925|MDHC_HUMAN;	intra	HPRD	pubmed:2775751
DLLQFFK[325.13]PR-LNTDPMLLQFFK[325.13]SQGYR	0.349829	1	#DIV/0!	#DIV/0!	-0.343584	5	0.831324	0.728674	0	0	#N/A	#N/A	DLLQFFK[325.13]PR	DLLQFFKPR	0.0312	LNTDPMLLQFFK[325.13]SQGYR	LNTDPMLLQFFKSQGYR	0.0156	DLLQFFKPR-LNTDPMLLQFFKSQGYR	Q93009	UBP7_HUMAN	Q93009	UBP7_HUMAN	0	0	0	DLLQFFK[325.13]PR (pp) LNTDPMLLQFFK[325.13]SQGYR	DLLQFFK[325.13]PR-UBP7_HUMAN	LNTDPMLLQFFK[325.13]SQGYR-UBP7_HUMAN	869	841	sp|Q93009|UBP7_HUMAN;	sp|Q93009|UBP7_HUMAN;	intra	MINT	pubmed:16111684
DLYDAGVK[325.13]R-SVPHLQK[325.13]VFDR	-0.384689	2	1.14535	1.58734	#DIV/0!	0	#DIV/0!	#DIV/0!	0.367285	0.367285	1235	1235	DLYDAGVK[325.13]R	DLYDAGVKR	0.0377	SVPHLQK[325.13]VFDR	SVPHLQKVFDR	0.0382	DLYDAGVKR-SVPHLQKVFDR	P07355	ANXA2_HUMAN	P07355	ANXA2_HUMAN	0	0	0	DLYDAGVK[325.13]R (pp) SVPHLQK[325.13]VFDR	DLYDAGVK[325.13]R-ANXA2_HUMAN	SVPHLQK[325.13]VFDR-ANXA2_HUMAN	204	227	sp|P07355|ANXA2_HUMAN;	sp|P07355|ANXA2_HUMAN;	intra
DNDK[325.13]TR-GVSK[325.13]AVEHINK	-0.295325	7	0.844627	0.625697	-0.0237804	6	0.389599	0.311738	0.0209168	0.0209168	983	983	DNDK[325.13]TR	DNDKTR	0.2879	GVSK[325.13]AVEHINK	GVSKAVEHINK	0.18925	DNDKTR-GVSKAVEHINK	P06733	ENOA_HUMAN	P06733	ENOA_HUMAN	0	0	0	DNDK[325.13]TR (pp) GVSK[325.13]AVEHINK	DNDK[325.13]TR-ENOA_HUMAN	GVSK[325.13]AVEHINK-ENOA_HUMAN	54	64	sp|P06733|ENOA_HUMAN;	sp|P06733|ENOA_HUMAN;	intra
DNDK[325.13]TR-TAIGK[325.13]AGYTDK	1.74763	1	#DIV/0!	#DIV/0!	0.87132	2	0.295357	0.409336	0.0209168	0.0209168	983	983	DNDK[325.13]TR	DNDKTR	0.0326	TAIGK[325.13]AGYTDK	TAIGKAGYTDK	0.04715	DNDKTR-TAIGKAGYTDK	P06733	ENOA_HUMAN	P06733	ENOA_HUMAN	0	0	0	DNDK[325.13]TR (pp) TAIGK[325.13]AGYTDK	DNDK[325.13]TR-ENOA_HUMAN	TAIGK[325.13]AGYTDK-ENOA_HUMAN	54	233	sp|P06733|ENOA_HUMAN;	sp|P06733|ENOA_HUMAN;	1
DNDK[325.13]TR-YMGK[325.13]GVSK	#DIV/0!	0	#DIV/0!	#DIV/0!	#DIV/0!	0	#DIV/0!	#DIV/0!	0.0209168	0.0209168	983	983	DNDK[325.13]TR	DNDKTR	0.0935	YMGK[325.13]GVSK	YMGKGVSK	0.05515	DNDKTR-YMGKGVSK	P06733	ENOA_HUMAN	P06733	ENOA_HUMAN	0	0	0	DNDK[325.13]TR (pp) YMGK[325.13]GVSK	DNDK[325.13]TR-ENOA_HUMAN	YMGK[325.13]GVSK-ENOA_HUMAN	54	60	sp|P06733|ENOA_HUMAN;	sp|P06733|ENOA_HUMAN;	1
DNPK[325.13]IVHAFDMEDLGDK-IVHAFDMEDLGDK[325.13]AVYC[160.03]R	1.49907	2	3.63556	5.03854	0.708456	3	0.420558	0.475897	0	0	#N/A	#N/A	DNPK[325.13]IVHAFDMEDLGDK	DNPKIVHAFDMEDLGDK	0.0114	IVHAFDMEDLGDK[325.13]AVYC[160.03]R	IVHAFDMEDLGDKAVYCR	0.0057	DNPKIVHAFDMEDLGDK-IVHAFDMEDLGDKAVYCR	Q9NZ45	CISD1_HUMAN	Q9NZ45	CISD1_HUMAN	1	0	1	DNPK[325.13]IVHAFDMEDLGDK (pp) IVHAFDMEDLGDK[325.13]AVYC[160.03]R	DNPK[325.13]IVHAFDMEDLGDK-CISD1_HUMAN	IVHAFDMEDLGDK[325.13]AVYC[160.03]R-CISD1_HUMAN	55	68	sp|Q9NZ45|CISD1_HUMAN;	sp|Q9NZ45|CISD1_HUMAN;	0	DIP	pubmed:17766439,pubmed:17766440
DPSK[325.13]IK-TVDGPSGK[325.13]LWR	-2.93966	3	4.31124	4.87854	-0.210306	6	0.17661	0.141315	-0.085718	-0.085718	3342	3342	DPSK[325.13]IK	DPSKIK	0.2308	TVDGPSGK[325.13]LWR	TVDGPSGKLWR	0.1154	DPSKIK-TVDGPSGKLWR	P04406	G3P_HUMAN	P04406	G3P_HUMAN	0	0	0	DPSK[325.13]IK (pp) TVDGPSGK[325.13]LWR	DPSK[325.13]IK-G3P_HUMAN	TVDGPSGK[325.13]LWR-G3P_HUMAN	84	194	sp|P04406|G3P_HUMAN;	sp|P04406|G3P_HUMAN;	0	HPRD,MINT	pubmed:10617673,pubmed:11724794,pubmed:20392205
DPYSGSTISLFQAMQK[325.13]GLVLR-LYVHEAVK[325.13]AGVVGPELHEQLLSAEK	0.848559	1	#DIV/0!	#DIV/0!	#DIV/0!	0	#DIV/0!	#DIV/0!	0.340117	0.340117	1329	1329	DPYSGSTISLFQAMQK[325.13]GLVLR	DPYSGSTISLFQAMQKGLVLR	0	LYVHEAVK[325.13]AGVVGPELHEQLLSAEK	LYVHEAVKAGVVGPELHEQLLSAEK	5e-05	DPYSGSTISLFQAMQKGLVLR-LYVHEAVKAGVVGPELHEQLLSAEK	Q15149	PLEC_HUMAN	Q15149	PLEC_HUMAN	0	0	0	DPYSGSTISLFQAMQK[325.13]GLVLR (pp) LYVHEAVK[325.13]AGVVGPELHEQLLSAEK	DPYSGSTISLFQAMQK[325.13]GLVLR-PLEC_HUMAN	LYVHEAVK[325.13]AGVVGPELHEQLLSAEK-PLEC_HUMAN	3590	3551	sp|Q15149|PLEC_HUMAN;	sp|Q15149|PLEC_HUMAN;	intra
DSK[325.13]FK[156.13]MPK[170.14]-ELFSEK[325.13]HASLQNSQR	-3.41193	2	0.597765	0.828445	3.18443	1	#DIV/0!	#DIV/0!	2.20621	0	1	#N/A	DSK[325.13]FK[156.13]MPK[170.14]	DSKFKMPK	0.0292	ELFSEK[325.13]HASLQNSQR	ELFSEKHASLQNSQR	0.01535	DSKFKMPK-ELFSEKHASLQNSQR	Q8IVF2	AHNK2_HUMAN	Q8TEQ6	GEMI5_HUMAN	0	1	1	DSK[325.13]FK[156.13]MPK[170.14] (pp) ELFSEK[325.13]HASLQNSQR	DSK[325.13]FK[156.13]MPK[170.14]-AHNK2_HUMAN	ELFSEK[325.13]HASLQNSQR-GEMI5_HUMAN	674	1363	sp|Q8IVF2|AHNK2_HUMAN;	sp|Q8TEQ6|GEMI5_HUMAN;	2
DSYVGDEAQSK[325.13]R-GILTLK[325.13]YPIEHGIITNWDDMEK	0.623773	7	0.883278	0.65433	1.11036	7	0.668772	0.495424	0.256587	0.256587	917	917	DSYVGDEAQSK[325.13]R	DSYVGDEAQSKR	0.0628	GILTLK[325.13]YPIEHGIITNWDDMEK	GILTLKYPIEHGIITNWDDMEK	0.0461	DSYVGDEAQSKR-GILTLKYPIEHGIITNWDDMEK	P62736	ACTA_HUMAN	P62736	ACTA_HUMAN	0	0	0	DSYVGDEAQSK[325.13]R (pp) GILTLK[325.13]YPIEHGIITNWDDMEK	DSYVGDEAQSK[325.13]R-ACTA_HUMAN	GILTLK[325.13]YPIEHGIITNWDDMEK-ACTA_HUMAN	63	70	sp|P62736|ACTA_HUMAN; sp|P60709|ACTB_HUMAN; sp|P63261|ACTG_HUMAN;	sp|P62736|ACTA_HUMAN;	intra
DSYVGDEAQSK[325.13]R-YPIEHGIITNWDDMEK[325.13]IWHHSFYNELR[170.12]	0.379303	1	#DIV/0!	#DIV/0!	#DIV/0!	0	#DIV/0!	#DIV/0!	0.256587	0.256587	917	917	DSYVGDEAQSK[325.13]R	DSYVGDEAQSKR	0.0003	YPIEHGIITNWDDMEK[325.13]IWHHSFYNELR[170.12]	YPIEHGIITNWDDMEKIWHHSFYNELR	0.0514	DSYVGDEAQSKR-YPIEHGIITNWDDMEKIWHHSFYNELR	P62736	ACTA_HUMAN	P62736	ACTA_HUMAN	0	0	0	DSYVGDEAQSK[325.13]R (pp) YPIEHGIITNWDDMEK[325.13]IWHHSFYNELR[170.12]	DSYVGDEAQSK[325.13]R-ACTA_HUMAN	YPIEHGIITNWDDMEK[325.13]IWHHSFYNELR[170.12]-ACTA_HUMAN	63	86	sp|P62736|ACTA_HUMAN; sp|P60709|ACTB_HUMAN; sp|P63261|ACTG_HUMAN;	sp|P62736|ACTA_HUMAN;	intra
DSYVGDEAQSK[325.13]R-YPIEHGIVTNWDDM[147.04]EK[325.13]IWHHTFYNELR	0.714209	2	0.439581	0.609216	#DIV/0!	0	#DIV/0!	#DIV/0!	0.248153	0.248153	4198	4198	DSYVGDEAQSK[325.13]R	DSYVGDEAQSKR	0.0287	YPIEHGIVTNWDDM[147.04]EK[325.13]IWHHTFYNELR	YPIEHGIVTNWDDMEKIWHHTFYNELR	0.01655	DSYVGDEAQSKR-YPIEHGIVTNWDDMEKIWHHTFYNELR	P60709	ACTB_HUMAN	P60709	ACTB_HUMAN	0	0	0	DSYVGDEAQSK[325.13]R (pp) YPIEHGIVTNWDDM[147.04]EK[325.13]IWHHTFYNELR	DSYVGDEAQSK[325.13]R-ACTB_HUMAN	YPIEHGIVTNWDDM[147.04]EK[325.13]IWHHTFYNELR-ACTB_HUMAN	61	84	sp|P62736|ACTA_HUMAN; sp|P60709|ACTB_HUMAN; sp|P63261|ACTG_HUMAN;	sp|P60709|ACTB_HUMAN; sp|P63261|ACTG_HUMAN;	intra	BioGRID,DIP,IntAct,MINT	pubmed:9209005,pubmed:16189514,pubmed:18234857,pubmed:19000816
DVMPEVNK[325.13]VLDK-VK[325.13]EFGIDPQNMFEFWDWVGGR	-1.51409	2	0.404081	0.560017	-0.798739	3	0.231226	0.261652	-0.563909	-0.563909	122	122	DVMPEVNK[325.13]VLDK	DVMPEVNKVLDK	0.0326	VK[325.13]EFGIDPQNMFEFWDWVGGR	VKEFGIDPQNMFEFWDWVGGR	0.0163	DVMPEVNKVLDK-VKEFGIDPQNMFEFWDWVGGR	P06744	G6PI_HUMAN	P06744	G6PI_HUMAN	0	0	0	DVMPEVNK[325.13]VLDK (pp) VK[325.13]EFGIDPQNMFEFWDWVGGR	DVMPEVNK[325.13]VLDK-G6PI_HUMAN	VK[325.13]EFGIDPQNMFEFWDWVGGR-G6PI_HUMAN	124	254	sp|P06744|G6PI_HUMAN;	sp|P06744|G6PI_HUMAN;	intra	HPRD	pubmed:15637053
EAIIC[160.03]K[325.13]NIPR-LVSGWVK[325.13]PIIIGR	#DIV/0!	0	#DIV/0!	#DIV/0!	2.34467	4	0.58238	0.570722	#N/A	#N/A	220	220	EAIIC[160.03]K[325.13]NIPR	EAIICKNIPR	0.0854	LVSGWVK[325.13]PIIIGR	LVSGWVKPIIIGR	0.04495	EAIICKNIPR-LVSGWVKPIIIGR	O75874	IDHC_HUMAN	O75874	IDHC_HUMAN	0	0	0	EAIIC[160.03]K[325.13]NIPR (pp) LVSGWVK[325.13]PIIIGR	EAIIC[160.03]K[325.13]NIPR-IDHC_HUMAN	LVSGWVK[325.13]PIIIGR-IDHC_HUMAN	115	126	sp|O75874|IDHC_HUMAN;	sp|O75874|IDHC_HUMAN;	0	MINT	pubmed:21516116
EALEK[325.13]TEK-EAILAIHK[325.13]EAQR	0.380459	2	0.885825	1.22767	0.683619	1	#DIV/0!	#DIV/0!	-0.289115	-0.289115	617	617	EALEK[325.13]TEK	EALEKTEK	0.2709	EAILAIHK[325.13]EAQR	EAILAIHKEAQR	0.1356	EALEKTEK-EAILAIHKEAQR	O43707	ACTN4_HUMAN	O43707	ACTN4_HUMAN	0	0	0	EALEK[325.13]TEK (pp) EAILAIHK[325.13]EAQR	EALEK[325.13]TEK-ACTN4_HUMAN	EAILAIHK[325.13]EAQR-ACTN4_HUMAN	518	592	sp|O43707|ACTN4_HUMAN;	sp|O43707|ACTN4_HUMAN;	intra
EALNSC[160.03]NK[325.13]R-GGK[325.13]NSTWSGESK	#DIV/0!	0	#DIV/0!	#DIV/0!	-0.339568	2	1.57436	2.18191	-0.0387342	-0.0387342	916	916	EALNSC[160.03]NK[325.13]R	EALNSCNKR	0.0334	GGK[325.13]NSTWSGESK	GGKNSTWSGESK	0.0167	EALNSCNKR-GGKNSTWSGESK	P19338	NUCL_HUMAN	P19338	NUCL_HUMAN	0	0	0	EALNSC[160.03]NK[325.13]R (pp) GGK[325.13]NSTWSGESK	EALNSC[160.03]NK[325.13]R-NUCL_HUMAN	GGK[325.13]NSTWSGESK-NUCL_HUMAN	545	477	sp|P19338|NUCL_HUMAN;	sp|P19338|NUCL_HUMAN;	intra
EALNSC[160.03]NK[325.13]R-TLLAK[325.13]NLPYK	-0.0363053	3	1.03872	1.1754	0.954262	2	0.326715	0.452795	-0.0387342	-0.0387342	916	916	EALNSC[160.03]NK[325.13]R	EALNSCNKR	0.187	TLLAK[325.13]NLPYK	TLLAKNLPYK	0.09875	EALNSCNKR-TLLAKNLPYK	P19338	NUCL_HUMAN	P19338	NUCL_HUMAN	0	0	0	EALNSC[160.03]NK[325.13]R (pp) TLLAK[325.13]NLPYK	EALNSC[160.03]NK[325.13]R-NUCL_HUMAN	TLLAK[325.13]NLPYK-NUCL_HUMAN	545	398	sp|P19338|NUCL_HUMAN;	sp|P19338|NUCL_HUMAN;	intra
EDFDSLLQSAK[325.13]K-ELPAQK[325.13]WWHTGALYR	-1.30861	3	0.948667	1.0735	1.85428	6	1.02636	0.821245	-1.08093	-1.08093	479	479	EDFDSLLQSAK[325.13]K	EDFDSLLQSAKK	0.025	ELPAQK[325.13]WWHTGALYR	ELPAQKWWHTGALYR	0.0127	EDFDSLLQSAKK-ELPAQKWWHTGALYR	P08195	4F2_HUMAN	P08195	4F2_HUMAN	0	0	0	EDFDSLLQSAK[325.13]K (pp) ELPAQK[325.13]WWHTGALYR	EDFDSLLQSAK[325.13]K-4F2_HUMAN	ELPAQK[325.13]WWHTGALYR-4F2_HUMAN	298	217	sp|P08195|4F2_HUMAN;	sp|P08195|4F2_HUMAN;	intra
EDFDSLLQSAK[325.13]K-IGDLQAFQGHGAGNLAGLK[325.13]GR	#DIV/0!	0	#DIV/0!	#DIV/0!	2.10416	2	1.15419	1.5996	-1.08093	-1.08093	479	479	EDFDSLLQSAK[325.13]K	EDFDSLLQSAKK	0.0054	IGDLQAFQGHGAGNLAGLK[325.13]GR	IGDLQAFQGHGAGNLAGLKGR	0.00345	EDFDSLLQSAKK-IGDLQAFQGHGAGNLAGLKGR	P08195	4F2_HUMAN	P08195	4F2_HUMAN	0	0	0	EDFDSLLQSAK[325.13]K (pp) IGDLQAFQGHGAGNLAGLK[325.13]GR	EDFDSLLQSAK[325.13]K-4F2_HUMAN	IGDLQAFQGHGAGNLAGLK[325.13]GR-4F2_HUMAN	298	245	sp|P08195|4F2_HUMAN;	sp|P08195|4F2_HUMAN;	intra
EDLYLK[325.13]PIQR-VFSGLVSTGLK[325.13]VR	0.114127	2	0.492771	0.682933	0.00482268	5	0.64052	0.56143	-0.411974	-0.411974	2889	2889	EDLYLK[325.13]PIQR	EDLYLKPIQR	0.1493	VFSGLVSTGLK[325.13]VR	VFSGLVSTGLKVR	0.07475	EDLYLKPIQR-VFSGLVSTGLKVR	P13639	EF2_HUMAN	P13639	EF2_HUMAN	0	0	0	EDLYLK[325.13]PIQR (pp) VFSGLVSTGLK[325.13]VR	EDLYLK[325.13]PIQR-EF2_HUMAN	VFSGLVSTGLK[325.13]VR-EF2_HUMAN	445	426	sp|P13639|EF2_HUMAN;	sp|P13639|EF2_HUMAN;	intra	HPRD	pubmed:2318846,pubmed:15835887
EESGK[325.13]PGAHVTVK-K[325.13]LFVGGIKEDTEEHHLR	1.06091	1	#DIV/0!	#DIV/0!	-0.239074	2	0.977612	1.35488	-0.148142	-0.148142	643	643	EESGK[325.13]PGAHVTVK	EESGKPGAHVTVK	0.1562	K[325.13]LFVGGIKEDTEEHHLR	KLFVGGIKEDTEEHHLR	0.07825	EESGKPGAHVTVK-KLFVGGIKEDTEEHHLR	P22626	ROA2_HUMAN	P22626	ROA2_HUMAN	0	0	0	EESGK[325.13]PGAHVTVK (pp) K[325.13]LFVGGIKEDTEEHHLR	EESGK[325.13]PGAHVTVK-ROA2_HUMAN	K[325.13]LFVGGIKEDTEEHHLR-ROA2_HUMAN	104	113	sp|P22626|ROA2_HUMAN;	sp|P22626|ROA2_HUMAN;	intra	MINT	pubmed:15518812
EFHLNESGDPSSK[325.13]STEIK-IDFYFDENPYFENK[325.13]VLSK	0.412114	1	#DIV/0!	#DIV/0!	0.0284243	1	#DIV/0!	#DIV/0!	-0.101385	-0.101385	315	315	EFHLNESGDPSSK[325.13]STEIK	EFHLNESGDPSSKSTEIK	0	IDFYFDENPYFENK[325.13]VLSK	IDFYFDENPYFENKVLSK	0.0001	EFHLNESGDPSSKSTEIK-IDFYFDENPYFENKVLSK	Q01105	SET_HUMAN	Q01105	SET_HUMAN	0	0	0	EFHLNESGDPSSK[325.13]STEIK (pp) IDFYFDENPYFENK[325.13]VLSK	EFHLNESGDPSSK[325.13]STEIK-SET_HUMAN	IDFYFDENPYFENK[325.13]VLSK-SET_HUMAN	167	150	sp|Q01105|SET_HUMAN;	sp|Q01105|SET_HUMAN;	0	BioGRID,HPRD	pubmed:10390352,pubmed:10490631,pubmed:12524539,pubmed:17245428
EFSIYMTK[325.13]DGR-DVFLPK[325.13]PTWGNHTPIFR	#DIV/0!	0	#DIV/0!	#DIV/0!	0.944085	2	2.3128	3.20532	#N/A	#N/A	112	112	EFSIYMTK[325.13]DGR	EFSIYMTKDGR	0.0376	DVFLPK[325.13]PTWGNHTPIFR	DVFLPKPTWGNHTPIFR	0.02	EFSIYMTKDGR-DVFLPKPTWGNHTPIFR	P00505	AATM_HUMAN	P00505	AATM_HUMAN	0	0	0	EFSIYMTK[325.13]DGR (pp) DVFLPK[325.13]PTWGNHTPIFR	EFSIYMTK[325.13]DGR-AATM_HUMAN	DVFLPK[325.13]PTWGNHTPIFR-AATM_HUMAN	404	159	sp|P00505|AATM_HUMAN;	sp|P00505|AATM_HUMAN;	intra
EGEDMIAEEHFGSEK[325.13]IR-VLVLSQDYGK[325.13]HLLGVEDLLQK	0.188729	11	1.01676	0.600857	#DIV/0!	0	#DIV/0!	#DIV/0!	0.414239	0.414239	106	106	EGEDMIAEEHFGSEK[325.13]IR	EGEDMIAEEHFGSEKIR	0.082	VLVLSQDYGK[325.13]HLLGVEDLLQK	VLVLSQDYGKHLLGVEDLLQK	0.04205	EGEDMIAEEHFGSEKIR-VLVLSQDYGKHLLGVEDLLQK	Q01082	SPTB2_HUMAN	Q01082	SPTB2_HUMAN	0	0	0	EGEDMIAEEHFGSEK[325.13]IR (pp) VLVLSQDYGK[325.13]HLLGVEDLLQK	EGEDMIAEEHFGSEK[325.13]IR-SPTB2_HUMAN	VLVLSQDYGK[325.13]HLLGVEDLLQK-SPTB2_HUMAN	714	558	sp|Q01082|SPTB2_HUMAN;	sp|Q01082|SPTB2_HUMAN;	intra
EGFEK[325.13]ISK-TLK[325.13]IPAMTIAK	2.61854	1	#DIV/0!	#DIV/0!	2.41713	1	#DIV/0!	#DIV/0!	-0.00243036	-0.00243036	2546	2546	EGFEK[325.13]ISK	EGFEKISK	0.0632	TLK[325.13]IPAMTIAK	TLKIPAMTIAK	0.04495	EGFEKISK-TLKIPAMTIAK	P10809	CH60_HUMAN	P10809	CH60_HUMAN	0	0	0	EGFEK[325.13]ISK (pp) TLK[325.13]IPAMTIAK	EGFEK[325.13]ISK-CH60_HUMAN	TLK[325.13]IPAMTIAK-CH60_HUMAN	130	473	sp|P10809|CH60_HUMAN;	sp|P10809|CH60_HUMAN;	intra	HPRD	pubmed:11488911
EGLELLK[325.13]TAIGK-YISPDQLADLYK[325.13]SFIK	-0.0828694	9	0.894967	0.584701	-0.0110445	11	1.04868	0.619717	0.0209168	0.0209168	983	983	EGLELLK[325.13]TAIGK	EGLELLKTAIGK	0.1191	YISPDQLADLYK[325.13]SFIK	YISPDQLADLYKSFIK	0.0598	EGLELLKTAIGK-YISPDQLADLYKSFIK	P06733	ENOA_HUMAN	P06733	ENOA_HUMAN	0	0	0	EGLELLK[325.13]TAIGK (pp) YISPDQLADLYK[325.13]SFIK	EGLELLK[325.13]TAIGK-ENOA_HUMAN	YISPDQLADLYK[325.13]SFIK-ENOA_HUMAN	228	281	sp|P06733|ENOA_HUMAN;	sp|P06733|ENOA_HUMAN;	1
EGVFAK[325.13]EVR-GIQEIADSVKALSK[325.13]K	-0.813421	5	1.56803	1.37441	-0.00858793	5	0.33554	0.294108	0.446947	0	1802	3	EGVFAK[325.13]EVR	EGVFAKEVR	0.3793	GIQEIADSVKALSK[325.13]K	GIQEIADSVKALSKK	0.343	EGVFAKEVR-GIQEIADSVKALSKK	P49327	FAS_HUMAN	O00330	ODPX_HUMAN	0	1	1	EGVFAK[325.13]EVR (pp) GIQEIADSVKALSK[325.13]K	EGVFAK[325.13]EVR-FAS_HUMAN	GIQEIADSVKALSK[325.13]K-ODPX_HUMAN	673	398	sp|P49327|FAS_HUMAN;	sp|O00330|ODPX_HUMAN;	1
EGVFAK[325.13]EVR-GLKPSC[160.03]TIIPLMK[325.13]K	-0.55782	5	1.81893	1.59434	0.70587	2	0.015169	0.0210228	0.446947	0.446947	1802	1802	EGVFAK[325.13]EVR	EGVFAKEVR	0.0096	GLKPSC[160.03]TIIPLMK[325.13]K	GLKPSCTIIPLMKK	0.1062	EGVFAKEVR-GLKPSCTIIPLMKK	P49327	FAS_HUMAN	P49327	FAS_HUMAN	0	0	0	EGVFAK[325.13]EVR (pp) GLKPSC[160.03]TIIPLMK[325.13]K	EGVFAK[325.13]EVR-FAS_HUMAN	GLKPSC[160.03]TIIPLMK[325.13]K-FAS_HUMAN	673	786	sp|P49327|FAS_HUMAN;	sp|P49327|FAS_HUMAN;	intra	BioGRID,HPRD	pubmed:11248039
EGVFAK[325.13]EVR-RGLKPSC[160.03]TIIPLMK[325.13]K	0.958081	2	1.63026	2.25939	#DIV/0!	0	#DIV/0!	#DIV/0!	0.446947	0.446947	1802	1802	EGVFAK[325.13]EVR	EGVFAKEVR	0.1561	RGLKPSC[160.03]TIIPLMK[325.13]K	RGLKPSCTIIPLMKK	0.12155	EGVFAKEVR-RGLKPSCTIIPLMKK	P49327	FAS_HUMAN	P49327	FAS_HUMAN	0	0	0	EGVFAK[325.13]EVR (pp) RGLKPSC[160.03]TIIPLMK[325.13]K	EGVFAK[325.13]EVR-FAS_HUMAN	RGLKPSC[160.03]TIIPLMK[325.13]K-FAS_HUMAN	673	786	sp|P49327|FAS_HUMAN;	sp|P49327|FAS_HUMAN;	intra	BioGRID,HPRD	pubmed:11248039
EGVFAK[325.13]EVR-VQM[147.04]PSLK[325.13]MPKVALK	-0.738727	1	#DIV/0!	#DIV/0!	-0.0581867	1	#DIV/0!	#DIV/0!	0.446947	2.20621	1802	1	EGVFAK[325.13]EVR	EGVFAKEVR	0.3672	VQM[147.04]PSLK[325.13]MPKVALK	VQMPSLKMPKVALK	0.36775	EGVFAKEVR-VQMPSLKMPKVALK	P49327	FAS_HUMAN	Q8IVF2	AHNK2_HUMAN	0	1	1	EGVFAK[325.13]EVR (pp) VQM[147.04]PSLK[325.13]MPKVALK	EGVFAK[325.13]EVR-FAS_HUMAN	VQM[147.04]PSLK[325.13]MPKVALK-AHNK2_HUMAN	673	1750	sp|P49327|FAS_HUMAN;	sp|Q8IVF2|AHNK2_HUMAN;	2
EHLEK[325.13]K-RLESK[325.13]IR	0.512453	2	0.724717	1.00439	#DIV/0!	0	#DIV/0!	#DIV/0!	0.875108	0.875108	1437	1437	EHLEK[325.13]K	EHLEKK	0.4684	RLESK[325.13]IR	RLESKIR	0.3818	EHLEKK-RLESKIR	P05783	K1C18_HUMAN	P05783	K1C18_HUMAN	0	0	0	EHLEK[325.13]K (pp) RLESK[325.13]IR	EHLEK[325.13]K-K1C18_HUMAN	RLESK[325.13]IR-K1C18_HUMAN	118	111	sp|P05783|K1C18_HUMAN;	sp|P05783|K1C18_HUMAN;	intra
EHLEK[325.13]K-WSLLQQQK[325.13]TAR	1.21641	4	0.886765	0.869014	-1.25798	1	#DIV/0!	#DIV/0!	0.875108	0.953625	1437	1144	EHLEK[325.13]K	EHLEKK	0.2697	WSLLQQQK[325.13]TAR	WSLLQQQKTAR	0.1349	EHLEKK-WSLLQQQKTAR	P05783	K1C18_HUMAN	P05787	K2C8_HUMAN	0	1	1	EHLEK[325.13]K (pp) WSLLQQQK[325.13]TAR	EHLEK[325.13]K-K1C18_HUMAN	WSLLQQQK[325.13]TAR-K2C8_HUMAN	118	130	sp|P05783|K1C18_HUMAN;	sp|P05787|K2C8_HUMAN;	0	BioGRID,DIP,HPRD,IntAct	pubmed:8576158,pubmed:9630597,pubmed:10954706,pubmed:11684708,pubmed:14756564
EIAQDFK[325.13]TDLR-LLLPGELAK[325.13]HAVSEGTK	-0.413232	23	0.898148	0.367056	-0.535972	16	0.753515	0.369216	-0.100076	-0.0773741	1171	89	EIAQDFK[325.13]TDLR	EIAQDFKTDLR	0.2679	LLLPGELAK[325.13]HAVSEGTK	LLLPGELAKHAVSEGTK	0.13405	EIAQDFKTDLR-LLLPGELAKHAVSEGTK	P68431	H31_HUMAN	P62807	H2B1C_HUMAN	0	1	1	EIAQDFK[325.13]TDLR (pp) LLLPGELAK[325.13]HAVSEGTK	EIAQDFK[325.13]TDLR-H31_HUMAN	LLLPGELAK[325.13]HAVSEGTK-H2B1C_HUMAN	80	109	sp|Q16695|H31T_HUMAN; sp|P68431|H31_HUMAN; sp|Q71DI3|H32_HUMAN; sp|P84243|H33_HUMAN;	sp|Q96A08|H2B1A_HUMAN; sp|P33778|H2B1B_HUMAN; sp|P62807|H2B1C_HUMAN; sp|P58876|H2B1D_HUMAN;	1
EITALAPSTMK[325.13]IK-LC[160.03]YVALDFENEM[147.04]ATAASSSSLEK[325.13]SYELPDGQVITIGNER	1.77781	2	1.27348	1.76492	#DIV/0!	0	#DIV/0!	#DIV/0!	0.256587	0.256587	917	917	EITALAPSTMK[325.13]IK	EITALAPSTMKIK	0.0908	LC[160.03]YVALDFENEM[147.04]ATAASSSSLEK[325.13]SYELPDGQVITIGNER	LCYVALDFENEMATAASSSSLEKSYELPDGQVITIGNER	0.10205	EITALAPSTMKIK-LCYVALDFENEMATAASSSSLEKSYELPDGQVITIGNER	P62736	ACTA_HUMAN	P62736	ACTA_HUMAN	0	0	0	EITALAPSTMK[325.13]IK (pp) LC[160.03]YVALDFENEM[147.04]ATAASSSSLEK[325.13]SYELPDGQVITIGNER	EITALAPSTMK[325.13]IK-ACTA_HUMAN	LC[160.03]YVALDFENEM[147.04]ATAASSSSLEK[325.13]SYELPDGQVITIGNER-ACTA_HUMAN	328	240	sp|P62736|ACTA_HUMAN; sp|P60709|ACTB_HUMAN; sp|P63261|ACTG_HUMAN;	sp|P62736|ACTA_HUMAN;	intra
EITIHTK[325.13]LPAK-ATFNPAQDK[325.13]C[160.03]GIR	0.101001	6	0.259542	0.207673	0.782631	3	1.16353	1.31664	0.876665	0.876665	5	5	EITIHTK[325.13]LPAK	EITIHTKLPAK	0.1307	ATFNPAQDK[325.13]C[160.03]GIR	ATFNPAQDKCGIR	0.0654	EITIHTKLPAK-ATFNPAQDKCGIR	O00592	PODXL_HUMAN	O00592	PODXL_HUMAN	0	0	0	EITIHTK[325.13]LPAK (pp) ATFNPAQDK[325.13]C[160.03]GIR	EITIHTK[325.13]LPAK-PODXL_HUMAN	ATFNPAQDK[325.13]C[160.03]GIR-PODXL_HUMAN	418	394	sp|O00592|PODXL_HUMAN;	sp|O00592|PODXL_HUMAN;	intra
EK[325.13]EKM[147.04]K[156.13]-IVLQK[325.13]YHTINGHNAEVR	-1.86665	1	#DIV/0!	#DIV/0!	#DIV/0!	0	#DIV/0!	#DIV/0!	0	-0.148142	1	643	EK[325.13]EKM[147.04]K[156.13]	EKEKMK	0.5332	IVLQK[325.13]YHTINGHNAEVR	IVLQKYHTINGHNAEVR	0.3916	EKEKMK-IVLQKYHTINGHNAEVR	Q92974	ARHG2_HUMAN	P22626	ROA2_HUMAN	0	1	1	EK[325.13]EKM[147.04]K[156.13] (pp) IVLQK[325.13]YHTINGHNAEVR	EK[325.13]EKM[147.04]K[156.13]-ARHG2_HUMAN	IVLQK[325.13]YHTINGHNAEVR-ROA2_HUMAN	25	173	sp|Q92974|ARHG2_HUMAN;	sp|P22626|ROA2_HUMAN;	1
EK[325.13]EQFR-EESGK[325.13]PGAHVTVK	#DIV/0!	0	#DIV/0!	#DIV/0!	-1.22287	1	#DIV/0!	#DIV/0!	-0.148142	-0.148142	643	643	EK[325.13]EQFR	EKEQFR	0.2115	EESGK[325.13]PGAHVTVK	EESGKPGAHVTVK	0.1059	EKEQFR-EESGKPGAHVTVK	P22626	ROA2_HUMAN	P22626	ROA2_HUMAN	0	0	0	EK[325.13]EQFR (pp) EESGK[325.13]PGAHVTVK	EK[325.13]EQFR-ROA2_HUMAN	EESGK[325.13]PGAHVTVK-ROA2_HUMAN	17	104	sp|P22626|ROA2_HUMAN;	sp|P22626|ROA2_HUMAN;	intra	MINT	pubmed:15518812
EK[325.13]EQFR-IVLQK[325.13]YHTINGHNAEVR	0.224539	1	#DIV/0!	#DIV/0!	2.97958	2	0.673517	0.93343	-0.148142	-0.148142	643	643	EK[325.13]EQFR	EKEQFR	0.0945	IVLQK[325.13]YHTINGHNAEVR	IVLQKYHTINGHNAEVR	0.04725	EKEQFR-IVLQKYHTINGHNAEVR	P22626	ROA2_HUMAN	P22626	ROA2_HUMAN	0	0	0	EK[325.13]EQFR (pp) IVLQK[325.13]YHTINGHNAEVR	EK[325.13]EQFR-ROA2_HUMAN	IVLQK[325.13]YHTINGHNAEVR-ROA2_HUMAN	17	173	sp|P22626|ROA2_HUMAN;	sp|P22626|ROA2_HUMAN;	intra	MINT	pubmed:15518812
EK[325.13]GKFEDMAK-K[325.13]HPDASVNFSEFSK	-1.16709	3	2.23453	2.52856	1.46876	2	0.895198	1.24066	-0.155054	-0.155054	103	103	EK[325.13]GKFEDMAK	EKGKFEDMAK	0.0022	K[325.13]HPDASVNFSEFSK	KHPDASVNFSEFSK	0.0011	EKGKFEDMAK-KHPDASVNFSEFSK	P09429	HMGB1_HUMAN	P09429	HMGB1_HUMAN	0	0	0	EK[325.13]GKFEDMAK (pp) K[325.13]HPDASVNFSEFSK	EK[325.13]GKFEDMAK-HMGB1_HUMAN	K[325.13]HPDASVNFSEFSK-HMGB1_HUMAN	57	30	sp|B2RPK0|HGB1A_HUMAN; sp|P09429|HMGB1_HUMAN;	sp|P09429|HMGB1_HUMAN;	intra
EK[325.13]LC[160.03]FLDK-NLFTK[325.13]THPQWYPAR	1.20732	1	#DIV/0!	#DIV/0!	#DIV/0!	0	#DIV/0!	#DIV/0!	0.492725	0.492725	23	23	EK[325.13]LC[160.03]FLDK	EKLCFLDK	0.1231	NLFTK[325.13]THPQWYPAR	NLFTKTHPQWYPAR	0.0616	EKLCFLDK-NLFTKTHPQWYPAR	Q9NZ01	TECR_HUMAN	Q9NZ01	TECR_HUMAN	0	0	0	EK[325.13]LC[160.03]FLDK (pp) NLFTK[325.13]THPQWYPAR	EK[325.13]LC[160.03]FLDK-TECR_HUMAN	NLFTK[325.13]THPQWYPAR-TECR_HUMAN	16	38	sp|Q9NZ01|TECR_HUMAN;	sp|Q9NZ01|TECR_HUMAN;	intra
EK[325.13]LLAAER-LEHGQATAK[325.13]DVGSLASAQR[184.13]	1.7182	3	1.09184	1.23551	#DIV/0!	0	#DIV/0!	#DIV/0!	0.292274	0.292274	729	729	EK[325.13]LLAAER	EKLLAAER	0.2231	LEHGQATAK[325.13]DVGSLASAQR[184.13]	LEHGQATAKDVGSLASAQR	0.11155	EKLLAAER-LEHGQATAKDVGSLASAQR	P58107	EPIPL_HUMAN	P58107	EPIPL_HUMAN	0	0	0	EK[325.13]LLAAER (pp) LEHGQATAK[325.13]DVGSLASAQR[184.13]	EK[325.13]LLAAER-EPIPL_HUMAN	LEHGQATAK[325.13]DVGSLASAQR[184.13]-EPIPL_HUMAN	111	594	sp|P58107|EPIPL_HUMAN;	sp|P58107|EPIPL_HUMAN;	intra
EK[325.13]LPR-YYK[325.13]NIGLGFK	0.388909	4	0.268206	0.262837	0.0918748	3	0.58088	0.657315	-0.279731	-0.279731	122	122	EK[325.13]LPR	EKLPR	0.2038	YYK[325.13]NIGLGFK	YYKNIGLGFK	0.1033	EKLPR-YYKNIGLGFK	P62280	RS11_HUMAN	P62280	RS11_HUMAN	0	0	0	EK[325.13]LPR (pp) YYK[325.13]NIGLGFK	EK[325.13]LPR-RS11_HUMAN	YYK[325.13]NIGLGFK-RS11_HUMAN	32	38	sp|P62280|RS11_HUMAN;	sp|P62280|RS11_HUMAN;	1
EK[325.13]LPSYGMQK-FLIIPLHSLMPTVNQTQVFK[325.13]R	0.822274	1	#DIV/0!	#DIV/0!	0.930798	1	#DIV/0!	#DIV/0!	0	0	#N/A	#N/A	EK[325.13]LPSYGMQK	EKLPSYGMQK	0.1651	FLIIPLHSLMPTVNQTQVFK[325.13]R	FLIIPLHSLMPTVNQTQVFKR	0.08295	EKLPSYGMQK-FLIIPLHSLMPTVNQTQVFKR	Q9H2U1	DHX36_HUMAN	Q9H2U1	DHX36_HUMAN	0	0	0	EK[325.13]LPSYGMQK (pp) FLIIPLHSLMPTVNQTQVFK[325.13]R	EK[325.13]LPSYGMQK-DHX36_HUMAN	FLIIPLHSLMPTVNQTQVFK[325.13]R-DHX36_HUMAN	206	538	sp|Q9H2U1|DHX36_HUMAN;	sp|Q9H2U1|DHX36_HUMAN;	intra
EK[325.13]LTGLHK-QK[325.13]LDILDQER	0.0147281	1	#DIV/0!	#DIV/0!	-0.0536106	2	1.02419	1.41943	0.414239	0	106	#N/A	EK[325.13]LTGLHK	EKLTGLHK	0.3035	QK[325.13]LDILDQER	QKLDILDQER	0.1534	EKLTGLHK-QKLDILDQER	Q01082	SPTB2_HUMAN	Q13813	SPTN1_HUMAN	0	1	1	EK[325.13]LTGLHK (pp) QK[325.13]LDILDQER	EK[325.13]LTGLHK-SPTB2_HUMAN	QK[325.13]LDILDQER-SPTN1_HUMAN	1354	1419	sp|Q01082|SPTB2_HUMAN;	sp|Q13813|SPTN1_HUMAN;	0	IntAct	pubmed:12820899,pubmed:17088250
EK[325.13]YDYVGR-GSK[325.13]FYGPAGPYGIFAGR	-0.48076	3	1.1335	1.28265	-0.029374	10	0.337307	0.209061	0	0	#N/A	#N/A	EK[325.13]YDYVGR	EKYDYVGR	0.103	GSK[325.13]FYGPAGPYGIFAGR	GSKFYGPAGPYGIFAGR	0.0515	EKYDYVGR-GSKFYGPAGPYGIFAGR	O15173	PGRC2_HUMAN	O15173	PGRC2_HUMAN	0	0	0	EK[325.13]YDYVGR (pp) GSK[325.13]FYGPAGPYGIFAGR	EK[325.13]YDYVGR-PGRC2_HUMAN	GSK[325.13]FYGPAGPYGIFAGR-PGRC2_HUMAN	193	135	sp|O15173|PGRC2_HUMAN;	sp|O15173|PGRC2_HUMAN;	intra
ELASQPDVDGFLVGGASLK[325.13]PEFVDIINAK-VVLAYEPVWAIGTGK[325.13]TATPQQAQEVHEK	-0.195736	5	1.22164	1.0708	0.18217	7	1.13528	0.84101	0.424803	0.424803	60	60	ELASQPDVDGFLVGGASLK[325.13]PEFVDIINAK	ELASQPDVDGFLVGGASLKPEFVDIINAK	0.0241	VVLAYEPVWAIGTGK[325.13]TATPQQAQEVHEK	VVLAYEPVWAIGTGKTATPQQAQEVHEK	0.0633	ELASQPDVDGFLVGGASLKPEFVDIINAK-VVLAYEPVWAIGTGKTATPQQAQEVHEK	P60174	TPIS_HUMAN	P60174	TPIS_HUMAN	0	0	0	ELASQPDVDGFLVGGASLK[325.13]PEFVDIINAK (pp) VVLAYEPVWAIGTGK[325.13]TATPQQAQEVHEK	ELASQPDVDGFLVGGASLK[325.13]PEFVDIINAK-TPIS_HUMAN	VVLAYEPVWAIGTGK[325.13]TATPQQAQEVHEK-TPIS_HUMAN	275	212	sp|P60174|TPIS_HUMAN;	sp|P60174|TPIS_HUMAN;	intra	BioGRID	pubmed:8609635
ELLK[325.13]EK[170.11]R[170.12]-AVEHINK[325.13]TIAPALVSK	-1.8078	2	2.97789	4.12707	#DIV/0!	0	#DIV/0!	#DIV/0!	0	0.0209168	#N/A	983	ELLK[325.13]EK[170.11]R[170.12]	ELLKEKR	0.2616	AVEHINK[325.13]TIAPALVSK	AVEHINKTIAPALVSK	0.1308	ELLKEKR-AVEHINKTIAPALVSK	O75400	PR40A_HUMAN	P06733	ENOA_HUMAN	0	1	1	ELLK[325.13]EK[170.11]R[170.12] (pp) AVEHINK[325.13]TIAPALVSK	ELLK[325.13]EK[170.11]R[170.12]-PR40A_HUMAN	AVEHINK[325.13]TIAPALVSK-ENOA_HUMAN	405	71	sp|O75400|PR40A_HUMAN;	sp|P06733|ENOA_HUMAN;	2
ELPAQK[325.13]WWHTGALYR-DDVAQTDLLQIDPNFGSK[325.13]EDFDSLLQSAK	#DIV/0!	0	#DIV/0!	#DIV/0!	#DIV/0!	0	#DIV/0!	#DIV/0!	-1.08093	-1.08093	479	479	ELPAQK[325.13]WWHTGALYR	ELPAQKWWHTGALYR	0.0001	DDVAQTDLLQIDPNFGSK[325.13]EDFDSLLQSAK	DDVAQTDLLQIDPNFGSKEDFDSLLQSAK	0.00015	ELPAQKWWHTGALYR-DDVAQTDLLQIDPNFGSKEDFDSLLQSAK	P08195	4F2_HUMAN	P08195	4F2_HUMAN	0	0	0	ELPAQK[325.13]WWHTGALYR (pp) DDVAQTDLLQIDPNFGSK[325.13]EDFDSLLQSAK	ELPAQK[325.13]WWHTGALYR-4F2_HUMAN	DDVAQTDLLQIDPNFGSK[325.13]EDFDSLLQSAK-4F2_HUMAN	217	287	sp|P08195|4F2_HUMAN;	sp|P08195|4F2_HUMAN;	intra
ELPAQK[325.13]WWHTGALYR-IGDLQAFQGHGAGNLAGLK[325.13]GR	-0.746143	6	0.567542	0.45412	1.80435	5	0.850345	0.745347	-1.08093	-1.08093	479	479	ELPAQK[325.13]WWHTGALYR	ELPAQKWWHTGALYR	0	IGDLQAFQGHGAGNLAGLK[325.13]GR	IGDLQAFQGHGAGNLAGLKGR	0.1519	ELPAQKWWHTGALYR-IGDLQAFQGHGAGNLAGLKGR	P08195	4F2_HUMAN	P08195	4F2_HUMAN	0	0	0	ELPAQK[325.13]WWHTGALYR (pp) IGDLQAFQGHGAGNLAGLK[325.13]GR	ELPAQK[325.13]WWHTGALYR-4F2_HUMAN	IGDLQAFQGHGAGNLAGLK[325.13]GR-4F2_HUMAN	217	245	sp|P08195|4F2_HUMAN;	sp|P08195|4F2_HUMAN;	1
ELQAAGK[325.13]SPEDLER-VK[325.13]EFGIDPQNMFEFWDWVGGR	-1.3391	2	1.74199	2.41423	-1.54353	2	1.04746	1.45167	-0.563909	-0.563909	122	122	ELQAAGK[325.13]SPEDLER	ELQAAGKSPEDLER	0.0002	VK[325.13]EFGIDPQNMFEFWDWVGGR	VKEFGIDPQNMFEFWDWVGGR	0.0001	ELQAAGKSPEDLER-VKEFGIDPQNMFEFWDWVGGR	P06744	G6PI_HUMAN	P06744	G6PI_HUMAN	0	0	0	ELQAAGK[325.13]SPEDLER (pp) VK[325.13]EFGIDPQNMFEFWDWVGGR	ELQAAGK[325.13]SPEDLER-G6PI_HUMAN	VK[325.13]EFGIDPQNMFEFWDWVGGR-G6PI_HUMAN	454	254	sp|P06744|G6PI_HUMAN;	sp|P06744|G6PI_HUMAN;	0	HPRD	pubmed:15637053
EQC[160.03]EQLEK[325.13]C[160.03]VK-DHC[160.03]VAHK[325.13]LFNNLK	#DIV/0!	0	#DIV/0!	#DIV/0!	#DIV/0!	0	#DIV/0!	#DIV/0!	#N/A	#N/A	44	44	EQC[160.03]EQLEK[325.13]C[160.03]VK	EQCEQLEKCVK	0.0005	DHC[160.03]VAHK[325.13]LFNNLK	DHCVAHKLFNNLK	0.0003	EQCEQLEKCVK-DHCVAHKLFNNLK	P07919	QCR6_HUMAN	P07919	QCR6_HUMAN	0	0	0	EQC[160.03]EQLEK[325.13]C[160.03]VK (pp) DHC[160.03]VAHK[325.13]LFNNLK	EQC[160.03]EQLEK[325.13]C[160.03]VK-QCR6_HUMAN	DHC[160.03]VAHK[325.13]LFNNLK-QCR6_HUMAN	42	85	sp|P07919|QCR6_HUMAN;	sp|P07919|QCR6_HUMAN;	intra
EQIYK[325.13]LAK-K[325.13]GLTPSQIGVILR	-0.219242	4	0.436911	0.428165	0.367386	7	0.539948	0.399992	-0.267996	-0.267996	184	184	EQIYK[325.13]LAK	EQIYKLAK	0.1227	K[325.13]GLTPSQIGVILR	KGLTPSQIGVILR	0.06155	EQIYKLAK-KGLTPSQIGVILR	P62277	RS13_HUMAN	P62277	RS13_HUMAN	0	0	0	EQIYK[325.13]LAK (pp) K[325.13]GLTPSQIGVILR	EQIYK[325.13]LAK-RS13_HUMAN	K[325.13]GLTPSQIGVILR-RS13_HUMAN	39	43	sp|P62277|RS13_HUMAN;	sp|P62277|RS13_HUMAN;	intra
EQLK[325.13]IWMGK-LSPK[325.13]AATLAER	1.62245	2	1.65332	2.29134	-1.94385	1	#DIV/0!	#DIV/0!	0.460742	0.460742	601	601	EQLK[325.13]IWMGK	EQLKIWMGK	0.0095	LSPK[325.13]AATLAER	LSPKAATLAER	0.05555	EQLKIWMGK-LSPKAATLAER	P50454	SERPH_HUMAN	P50454	SERPH_HUMAN	0	0	0	EQLK[325.13]IWMGK (pp) LSPK[325.13]AATLAER	EQLK[325.13]IWMGK-SERPH_HUMAN	LSPK[325.13]AATLAER-SERPH_HUMAN	291	39	sp|P50454|SERPH_HUMAN;	sp|P50454|SERPH_HUMAN;	intra
EQVVK[325.13]R-LLLNNGAK[325.13]MPILGLGTWK	-0.562828	1	#DIV/0!	#DIV/0!	-2.48173	2	0.745663	1.03342	1.09545	1.09545	31	31	EQVVK[325.13]R	EQVVKR	0.3971	LLLNNGAK[325.13]MPILGLGTWK	LLLNNGAKMPILGLGTWK	0.19855	EQVVKR-LLLNNGAKMPILGLGTWK	P15121	ALDR_HUMAN	P15121	ALDR_HUMAN	0	0	0	EQVVK[325.13]R (pp) LLLNNGAK[325.13]MPILGLGTWK	EQVVK[325.13]R-ALDR_HUMAN	LLLNNGAK[325.13]MPILGLGTWK-ALDR_HUMAN	69	12	sp|P15121|ALDR_HUMAN;	sp|P15121|ALDR_HUMAN;	intra
ESIMK[325.13]EFR-K[325.13]LDYGQHVVAGTPGR	0.287597	4	0.759485	0.744282	-3.43976	1	#DIV/0!	#DIV/0!	0.0771088	0.0771088	217	217	ESIMK[325.13]EFR	ESIMKEFR	0.0118	K[325.13]LDYGQHVVAGTPGR	KLDYGQHVVAGTPGR	0.0059	ESIMKEFR-KLDYGQHVVAGTPGR	P38919	IF4A3_HUMAN	P38919	IF4A3_HUMAN	0	0	0	ESIMK[325.13]EFR (pp) K[325.13]LDYGQHVVAGTPGR	ESIMK[325.13]EFR-IF4A3_HUMAN	K[325.13]LDYGQHVVAGTPGR-IF4A3_HUMAN	321	152	sp|P38919|IF4A3_HUMAN;	sp|P38919|IF4A3_HUMAN;	intra
ESQQHSK[325.13]SSADK-VSFELFADKVPK[325.13]TAENFR	-0.655909	2	0.32921	0.456253	-0.124287	2	0.54742	0.758671	0	0.0624356	#N/A	727	ESQQHSK[325.13]SSADK	ESQQHSKSSADK	0.1967	VSFELFADKVPK[325.13]TAENFR	VSFELFADKVPKTAENFR	0.09835	ESQQHSKSSADK-VSFELFADKVPKTAENFR	P35251	RFC1_HUMAN	P62937	PPIA_HUMAN	0	1	1	ESQQHSK[325.13]SSADK (pp) VSFELFADKVPK[325.13]TAENFR	ESQQHSK[325.13]SSADK-RFC1_HUMAN	VSFELFADKVPK[325.13]TAENFR-PPIA_HUMAN	301	31	sp|P35251|RFC1_HUMAN;	sp|P62937|PPIA_HUMAN;	1
ETNLDSLPLVDTHSK[325.13]R-ETNLDSLPLVDTHSK[325.13]R	1.00476	1	#DIV/0!	#DIV/0!	#DIV/0!	0	#DIV/0!	#DIV/0!	-0.304776	-0.304776	1066	1066	ETNLDSLPLVDTHSK[325.13]R	ETNLDSLPLVDTHSKR	0.011	ETNLDSLPLVDTHSK[325.13]R	ETNLDSLPLVDTHSKR	0.03725	ETNLDSLPLVDTHSKR-ETNLDSLPLVDTHSKR	P08670	VIME_HUMAN	P08670	VIME_HUMAN	1	0	1	ETNLDSLPLVDTHSK[325.13]R (pp) ETNLDSLPLVDTHSK[325.13]R	ETNLDSLPLVDTHSK[325.13]R-VIME_HUMAN	ETNLDSLPLVDTHSK[325.13]R-VIME_HUMAN	439	439	sp|P08670|VIME_HUMAN;	sp|P08670|VIME_HUMAN;	intra	BioGRID,HPRD,IntAct,MINT	pubmed:11243787,pubmed:11278417,pubmed:11889032,pubmed:12226091,pubmed:15383276,pubmed:16169070
ETNLDSLPLVDTHSK[325.13]R-FLEQQNK[325.13]ILLAELEQLK	-0.373745	10	0.960758	0.595473	-0.549299	8	0.992335	0.68764	-0.304776	-0.304776	1066	1066	ETNLDSLPLVDTHSK[325.13]R	ETNLDSLPLVDTHSKR	0.0827	FLEQQNK[325.13]ILLAELEQLK	FLEQQNKILLAELEQLK	0.04145	ETNLDSLPLVDTHSKR-FLEQQNKILLAELEQLK	P08670	VIME_HUMAN	P08670	VIME_HUMAN	0	0	0	ETNLDSLPLVDTHSK[325.13]R (pp) FLEQQNK[325.13]ILLAELEQLK	ETNLDSLPLVDTHSK[325.13]R-VIME_HUMAN	FLEQQNK[325.13]ILLAELEQLK-VIME_HUMAN	439	129	sp|P08670|VIME_HUMAN;	sp|P08670|VIME_HUMAN;	intra	BioGRID,HPRD,IntAct,MINT	pubmed:11243787,pubmed:11278417,pubmed:11889032,pubmed:12226091,pubmed:15383276,pubmed:16169070
EVK[325.13]EWHGC[160.03]R-NQALFPAC[160.03]VLK[325.13]NAELK	-0.0158527	2	0.289455	0.401156	-0.320186	2	0.85153	1.18014	0.0442233	0.0442233	177	177	EVK[325.13]EWHGC[160.03]R	EVKEWHGCR	0.0101	NQALFPAC[160.03]VLK[325.13]NAELK	NQALFPACVLKNAELK	0.00625	EVKEWHGCR-NQALFPACVLKNAELK	Q92499	DDX1_HUMAN	Q92499	DDX1_HUMAN	0	0	0	EVK[325.13]EWHGC[160.03]R (pp) NQALFPAC[160.03]VLK[325.13]NAELK	EVK[325.13]EWHGC[160.03]R-DDX1_HUMAN	NQALFPAC[160.03]VLK[325.13]NAELK-DDX1_HUMAN	117	234	sp|Q92499|DDX1_HUMAN;	sp|Q92499|DDX1_HUMAN;	intra
EVPNYK[325.13]LITPAVVSER-TIAEC[160.03]LADELINAAK[325.13]GSSNSYAIK	#DIV/0!	0	#DIV/0!	#DIV/0!	0.468823	6	0.530491	0.424474	-0.273807	#N/A	124	295	EVPNYK[325.13]LITPAVVSER	EVPNYKLITPAVVSER	0.0653	TIAEC[160.03]LADELINAAK[325.13]GSSNSYAIK	TIAECLADELINAAKGSSNSYAIK	0.03275	EVPNYKLITPAVVSER-TIAECLADELINAAKGSSNSYAIK	P62851	RS25_HUMAN	P46782	RS5_HUMAN	0	1	1	EVPNYK[325.13]LITPAVVSER (pp) TIAEC[160.03]LADELINAAK[325.13]GSSNSYAIK	EVPNYK[325.13]LITPAVVSER-RS25_HUMAN	TIAEC[160.03]LADELINAAK[325.13]GSSNSYAIK-RS5_HUMAN	66	182	sp|P62851|RS25_HUMAN;	sp|P46782|RS5_HUMAN;	1
EVSTYIK[325.13]K-EHALLAYTLGVK[325.13]QLIVGVNK	0.5083	1	#DIV/0!	#DIV/0!	0.339816	4	0.442293	0.433439	-0.066341	-0.066341	3320	3320	EVSTYIK[325.13]K	EVSTYIKK	0.2323	EHALLAYTLGVK[325.13]QLIVGVNK	EHALLAYTLGVKQLIVGVNK	0.1164	EVSTYIKK-EHALLAYTLGVKQLIVGVNK	P68104	EF1A1_HUMAN	P68104	EF1A1_HUMAN	0	0	0	EVSTYIK[325.13]K (pp) EHALLAYTLGVK[325.13]QLIVGVNK	EVSTYIK[325.13]K-EF1A1_HUMAN	EHALLAYTLGVK[325.13]QLIVGVNK-EF1A1_HUMAN	179	146	sp|P68104|EF1A1_HUMAN;	sp|P68104|EF1A1_HUMAN; sp|Q05639|EF1A2_HUMAN;	intra	HPRD	pubmed:15835887
EVSTYIK[325.13]K-K[325.13]DGNASGTTLLEALDC[160.03]ILPPTRPTDKPLR	-0.125844	2	1.35627	1.87966	#DIV/0!	0	#DIV/0!	#DIV/0!	-0.066341	-0.066341	3320	3320	EVSTYIK[325.13]K	EVSTYIKK	0.0643	K[325.13]DGNASGTTLLEALDC[160.03]ILPPTRPTDKPLR	KDGNASGTTLLEALDCILPPTRPTDKPLR	0.03425	EVSTYIKK-KDGNASGTTLLEALDCILPPTRPTDKPLR	P68104	EF1A1_HUMAN	P68104	EF1A1_HUMAN	0	0	0	EVSTYIK[325.13]K (pp) K[325.13]DGNASGTTLLEALDC[160.03]ILPPTRPTDKPLR	EVSTYIK[325.13]K-EF1A1_HUMAN	K[325.13]DGNASGTTLLEALDC[160.03]ILPPTRPTDKPLR-EF1A1_HUMAN	179	219	sp|P68104|EF1A1_HUMAN;	sp|P68104|EF1A1_HUMAN;	intra	HPRD	pubmed:15835887
EYK[325.13]VVGR-FWYFVSQLK[325.13]K	-0.18947	1	#DIV/0!	#DIV/0!	1.33611	2	1.27918	1.77282	-0.33842	-0.33842	17	17	EYK[325.13]VVGR	EYKVVGR	0.116	FWYFVSQLK[325.13]K	FWYFVSQLKK	0.0581	EYKVVGR-FWYFVSQLKK	Q02543	RL18A_HUMAN	Q02543	RL18A_HUMAN	0	0	0	EYK[325.13]VVGR (pp) FWYFVSQLK[325.13]K	EYK[325.13]VVGR-RL18A_HUMAN	FWYFVSQLK[325.13]K-RL18A_HUMAN	11	52	sp|Q02543|RL18A_HUMAN;	sp|Q02543|RL18A_HUMAN;	intra
FADFMVK[325.13]DVK-FADFMVK[325.13]DVK	-1.16362	2	1.33403	1.84884	#DIV/0!	0	#DIV/0!	#DIV/0!	-0.158825	-0.158825	187	187	FADFMVK[325.13]DVK	FADFMVKDVK	0.0381	FADFMVK[325.13]DVK	FADFMVKDVK	0.02415	FADFMVKDVK-FADFMVKDVK	P41250	SYG_HUMAN	P41250	SYG_HUMAN	1	0	1	FADFMVK[325.13]DVK (pp) FADFMVK[325.13]DVK	FADFMVK[325.13]DVK-SYG_HUMAN	FADFMVK[325.13]DVK-SYG_HUMAN	204	204	sp|P41250|SYG_HUMAN;	sp|P41250|SYG_HUMAN;	intra
FAIRPDK[325.13]K-STPAITLESPDIK[325.13]YPLR	0.512091	4	0.302118	0.29607	0.118242	4	0.316736	0.310396	0.163484	0.163484	1	1	FAIRPDK[325.13]K	FAIRPDKK	0.0919	STPAITLESPDIK[325.13]YPLR	STPAITLESPDIKYPLR	0.04595	FAIRPDKK-STPAITLESPDIKYPLR	P00387	NB5R3_HUMAN	P00387	NB5R3_HUMAN	0	0	0	FAIRPDK[325.13]K (pp) STPAITLESPDIK[325.13]YPLR	FAIRPDK[325.13]K-NB5R3_HUMAN	STPAITLESPDIK[325.13]YPLR-NB5R3_HUMAN	163	42	sp|P00387|NB5R3_HUMAN;	sp|P00387|NB5R3_HUMAN;	intra	HPRD	pubmed:4403130
FAK[325.13]QYINAIK-AQLEPVASPAK[325.13]KPK	0.752484	1	#DIV/0!	#DIV/0!	#DIV/0!	0	#DIV/0!	#DIV/0!	0.340117	0.340117	1329	1329	FAK[325.13]QYINAIK	FAKQYINAIK	0.0041	AQLEPVASPAK[325.13]KPK	AQLEPVASPAKKPK	0.00315	FAKQYINAIK-AQLEPVASPAKKPK	Q15149	PLEC_HUMAN	Q15149	PLEC_HUMAN	0	0	0	FAK[325.13]QYINAIK (pp) AQLEPVASPAK[325.13]KPK	FAK[325.13]QYINAIK-PLEC_HUMAN	AQLEPVASPAK[325.13]KPK-PLEC_HUMAN	1410	1438	sp|Q15149|PLEC_HUMAN;	sp|Q15149|PLEC_HUMAN;	intra
FANYIDK[325.13]VR-FLEQQNK[325.13]ILLAELEQLK	0.22655	10	0.571746	0.354365	-0.48079	8	0.407879	0.282641	-0.304776	-0.304776	1066	1066	FANYIDK[325.13]VR	FANYIDKVR	0.209	FLEQQNK[325.13]ILLAELEQLK	FLEQQNKILLAELEQLK	0.10465	FANYIDKVR-FLEQQNKILLAELEQLK	P08670	VIME_HUMAN	P08670	VIME_HUMAN	0	0	0	FANYIDK[325.13]VR (pp) FLEQQNK[325.13]ILLAELEQLK	FANYIDK[325.13]VR-VIME_HUMAN	FLEQQNK[325.13]ILLAELEQLK-VIME_HUMAN	120	129	sp|P08670|VIME_HUMAN;	sp|P08670|VIME_HUMAN;	0	BioGRID,HPRD,IntAct,MINT	pubmed:11243787,pubmed:11278417,pubmed:11889032,pubmed:12226091,pubmed:15383276,pubmed:16169070
FANYIDK[325.13]VR-ILLAELEQLK[325.13]GQGK	0.366006	10	0.827904	0.513131	-0.462969	9	0.738681	0.482596	-0.304776	-0.304776	1066	1066	FANYIDK[325.13]VR	FANYIDKVR	0.0015	ILLAELEQLK[325.13]GQGK	ILLAELEQLKGQGK	0.10255	FANYIDKVR-ILLAELEQLKGQGK	P08670	VIME_HUMAN	P08670	VIME_HUMAN	0	0	0	FANYIDK[325.13]VR (pp) ILLAELEQLK[325.13]GQGK	FANYIDK[325.13]VR-VIME_HUMAN	ILLAELEQLK[325.13]GQGK-VIME_HUMAN	120	139	sp|P08670|VIME_HUMAN;	sp|P08670|VIME_HUMAN;	intra	BioGRID,HPRD,IntAct,MINT	pubmed:11243787,pubmed:11278417,pubmed:11889032,pubmed:12226091,pubmed:15383276,pubmed:16169070
FANYIDK[325.13]VR-TLLIK[325.13]TVETR	0.0386507	5	1.73969	1.52488	0.432059	4	1.47132	1.44186	-0.304776	-0.304776	1066	1066	FANYIDK[325.13]VR	FANYIDKVR	0.0043	TLLIK[325.13]TVETR	TLLIKTVETR	0.00635	FANYIDKVR-TLLIKTVETR	P08670	VIME_HUMAN	P08670	VIME_HUMAN	0	0	0	FANYIDK[325.13]VR (pp) TLLIK[325.13]TVETR	FANYIDK[325.13]VR-VIME_HUMAN	TLLIK[325.13]TVETR-VIME_HUMAN	120	445	sp|P08670|VIME_HUMAN;	sp|P08670|VIME_HUMAN;	intra	BioGRID,HPRD,IntAct,MINT	pubmed:11243787,pubmed:11278417,pubmed:11889032,pubmed:12226091,pubmed:15383276,pubmed:16169070
FASFIDK[325.13]VR[170.12]-K[325.13]DPLSALAR[184.13]EYGGSK[156.13]	#DIV/0!	0	#DIV/0!	#DIV/0!	#DIV/0!	0	#DIV/0!	#DIV/0!	0.953625	#N/A	1144	#N/A	FASFIDK[325.13]VR[170.12]	FASFIDKVR	0.0029	K[325.13]DPLSALAR[184.13]EYGGSK[156.13]	KDPLSALAREYGGSK	0.1991	FASFIDKVR-KDPLSALAREYGGSK	P05787	K2C8_HUMAN	Q69YQ0	CYTSA_HUMAN	0	1	1	FASFIDK[325.13]VR[170.12] (pp) K[325.13]DPLSALAR[184.13]EYGGSK[156.13]	FASFIDK[325.13]VR[170.12]-K2C8_HUMAN	K[325.13]DPLSALAR[184.13]EYGGSK[156.13]-CYTSA_HUMAN	108	999	sp|P35908|K22E_HUMAN; sp|P02538|K2C6A_HUMAN; sp|Q14CN4|K2C72_HUMAN; sp|O95678|K2C75_HUMAN; sp|Q5XKE5|K2C79_HUMAN; sp|P08729|K2C7_HUMAN; sp|P05787|K2C8_HUMAN;	sp|Q69YQ0|CYTSA_HUMAN;	1
FASFIDK[325.13]VR-EQIK[325.13]TLNNK	2.61229	1	#DIV/0!	#DIV/0!	-0.927592	2	0.91697	1.27083	0.953625	0.953625	1144	1144	FASFIDK[325.13]VR	FASFIDKVR	0.002	EQIK[325.13]TLNNK	EQIKTLNNK	0.01505	FASFIDKVR-EQIKTLNNK	P05787	K2C8_HUMAN	P05787	K2C8_HUMAN	0	0	0	FASFIDK[325.13]VR (pp) EQIK[325.13]TLNNK	FASFIDK[325.13]VR-K2C8_HUMAN	EQIK[325.13]TLNNK-K2C8_HUMAN	108	96	sp|P35908|K22E_HUMAN; sp|P02538|K2C6A_HUMAN; sp|Q14CN4|K2C72_HUMAN; sp|O95678|K2C75_HUMAN; sp|Q5XKE5|K2C79_HUMAN; sp|P08729|K2C7_HUMAN; sp|P05787|K2C8_HUMAN;	sp|P35908|K22E_HUMAN; sp|P02538|K2C6A_HUMAN; sp|O95678|K2C75_HUMAN; sp|Q5XKE5|K2C79_HUMAN; sp|P05787|K2C8_HUMAN;	intra
FASFIDK[325.13]VR-FASFIDK[325.13]VR	#DIV/0!	0	#DIV/0!	#DIV/0!	-0.725973	1	#DIV/0!	#DIV/0!	0.953625	0.953625	1144	1144	FASFIDK[325.13]VR	FASFIDKVR	0.0007	FASFIDK[325.13]VR	FASFIDKVR	0.01095	FASFIDKVR-FASFIDKVR	P05787	K2C8_HUMAN	P05787	K2C8_HUMAN	1	0	1	FASFIDK[325.13]VR (pp) FASFIDK[325.13]VR	FASFIDK[325.13]VR-K2C8_HUMAN	FASFIDK[325.13]VR-K2C8_HUMAN	108	108	sp|P35908|K22E_HUMAN; sp|P02538|K2C6A_HUMAN; sp|Q14CN4|K2C72_HUMAN; sp|O95678|K2C75_HUMAN; sp|Q5XKE5|K2C79_HUMAN; sp|P08729|K2C7_HUMAN; sp|P05787|K2C8_HUMAN;	sp|P35908|K22E_HUMAN; sp|P02538|K2C6A_HUMAN; sp|Q14CN4|K2C72_HUMAN; sp|O95678|K2C75_HUMAN; sp|Q5XKE5|K2C79_HUMAN; sp|P08729|K2C7_HUMAN; sp|P05787|K2C8_HUMAN;	intra
FASFIDK[325.13]VR-LLETK[325.13]WTLLQEQK	-0.0494194	7	1.42749	1.05748	0.450675	8	1.12543	0.779867	0.4982	0.4982	284	284	FASFIDK[325.13]VR	FASFIDKVR	0.1074	LLETK[325.13]WTLLQEQK	LLETKWTLLQEQK	0.05455	FASFIDKVR-LLETKWTLLQEQK	P08729	K2C7_HUMAN	P08729	K2C7_HUMAN	0	0	0	FASFIDK[325.13]VR (pp) LLETK[325.13]WTLLQEQK	FASFIDK[325.13]VR-K2C7_HUMAN	LLETK[325.13]WTLLQEQK-K2C7_HUMAN	108	122	sp|P35908|K22E_HUMAN; sp|P02538|K2C6A_HUMAN; sp|Q14CN4|K2C72_HUMAN; sp|O95678|K2C75_HUMAN; sp|Q5XKE5|K2C79_HUMAN; sp|P08729|K2C7_HUMAN; sp|P05787|K2C8_HUMAN;	sp|P08729|K2C7_HUMAN;	intra
FASFIDK[325.13]VR-M[147.04]LETK[325.13]WSLLQQQK	-2.38817	2	3.25103	4.50561	0.142336	5	1.00276	0.878942	0.953625	0.953625	1144	1144	FASFIDK[325.13]VR	FASFIDKVR	0.0472	M[147.04]LETK[325.13]WSLLQQQK	MLETKWSLLQQQK	0.0236	FASFIDKVR-MLETKWSLLQQQK	P05787	K2C8_HUMAN	P05787	K2C8_HUMAN	0	0	0	FASFIDK[325.13]VR (pp) M[147.04]LETK[325.13]WSLLQQQK	FASFIDK[325.13]VR-K2C8_HUMAN	M[147.04]LETK[325.13]WSLLQQQK-K2C8_HUMAN	108	122	sp|P35908|K22E_HUMAN; sp|P02538|K2C6A_HUMAN; sp|Q14CN4|K2C72_HUMAN; sp|O95678|K2C75_HUMAN; sp|Q5XKE5|K2C79_HUMAN; sp|P08729|K2C7_HUMAN; sp|P05787|K2C8_HUMAN;	sp|P05787|K2C8_HUMAN;	intra
FASFIDK[325.13]VR-MLETK[325.13]WSLLQQQK	0.608136	8	0.975099	0.675697	-0.709132	9	0.12199	0.0796986	0.953625	0.953625	1144	1144	FASFIDK[325.13]VR	FASFIDKVR	0.2188	MLETK[325.13]WSLLQQQK	MLETKWSLLQQQK	0.1184	FASFIDKVR-MLETKWSLLQQQK	P05787	K2C8_HUMAN	P05787	K2C8_HUMAN	0	0	0	FASFIDK[325.13]VR (pp) MLETK[325.13]WSLLQQQK	FASFIDK[325.13]VR-K2C8_HUMAN	MLETK[325.13]WSLLQQQK-K2C8_HUMAN	108	122	sp|P35908|K22E_HUMAN; sp|P02538|K2C6A_HUMAN; sp|Q14CN4|K2C72_HUMAN; sp|O95678|K2C75_HUMAN; sp|Q5XKE5|K2C79_HUMAN; sp|P08729|K2C7_HUMAN; sp|P05787|K2C8_HUMAN;	sp|P05787|K2C8_HUMAN;	intra
FASFIDK[325.13]VR-SQDLAK[325.13]IMADIR	2.97131	2	4.2691	5.91656	#DIV/0!	0	#DIV/0!	#DIV/0!	0.953625	0.875108	1144	1437	FASFIDK[325.13]VR	FASFIDKVR	0.0262	SQDLAK[325.13]IMADIR	SQDLAKIMADIR	0.01345	FASFIDKVR-SQDLAKIMADIR	P05787	K2C8_HUMAN	P05783	K1C18_HUMAN	0	1	1	FASFIDK[325.13]VR (pp) SQDLAK[325.13]IMADIR	FASFIDK[325.13]VR-K2C8_HUMAN	SQDLAK[325.13]IMADIR-K1C18_HUMAN	108	247	sp|P35908|K22E_HUMAN; sp|P02538|K2C6A_HUMAN; sp|Q14CN4|K2C72_HUMAN; sp|O95678|K2C75_HUMAN; sp|Q5XKE5|K2C79_HUMAN; sp|P08729|K2C7_HUMAN; sp|P05787|K2C8_HUMAN;	sp|P05783|K1C18_HUMAN;	0	BioGRID,DIP,HPRD,IntAct	pubmed:8576158,pubmed:9630597,pubmed:10954706,pubmed:11684708,pubmed:14756564
FEQK[325.13]GFR-GLVGEIIK[325.13]R	-0.65439	2	0.860655	1.19279	-1.82012	3	2.67093	3.02238	0.190767	0.190767	288	288	FEQK[325.13]GFR	FEQKGFR	0.0543	GLVGEIIK[325.13]R	GLVGEIIKR	0.0577	FEQKGFR-GLVGEIIKR	P15531	NDKA_HUMAN	P15531	NDKA_HUMAN	0	0	0	FEQK[325.13]GFR (pp) GLVGEIIK[325.13]R	FEQK[325.13]GFR-NDKA_HUMAN	GLVGEIIK[325.13]R-NDKA_HUMAN	31	26	sp|O60361|NDK8_HUMAN; sp|P15531|NDKA_HUMAN; sp|P22392|NDKB_HUMAN;	sp|P15531|NDKA_HUMAN; sp|P22392|NDKB_HUMAN;	0	BioGRID,HPRD,IntAct,MINT	pubmed:8245015,pubmed:8810265,pubmed:10602478,pubmed:11835509,pubmed:16189514,pubmed:17314099
FEQK[325.13]GFR-LVAMK[325.13]FLR	1.28267	1	#DIV/0!	#DIV/0!	1.46335	3	0.966631	1.09383	0.311523	0.311523	108	108	FEQK[325.13]GFR	FEQKGFR	0.0401	LVAMK[325.13]FLR	LVAMKFLR	0.048	FEQKGFR-LVAMKFLR	P22392	NDKB_HUMAN	P22392	NDKB_HUMAN	0	0	0	FEQK[325.13]GFR (pp) LVAMK[325.13]FLR	FEQK[325.13]GFR-NDKB_HUMAN	LVAMK[325.13]FLR-NDKB_HUMAN	31	39	sp|O60361|NDK8_HUMAN; sp|P15531|NDKA_HUMAN; sp|P22392|NDKB_HUMAN;	sp|P22392|NDKB_HUMAN;	0	BioGRID	pubmed:7658474
FFK[325.13]FSR-DVFLPK[325.13]PTWGNHTPIFR	#DIV/0!	0	#DIV/0!	#DIV/0!	#DIV/0!	0	#DIV/0!	#DIV/0!	#N/A	#N/A	112	112	FFK[325.13]FSR	FFKFSR	0.1048	DVFLPK[325.13]PTWGNHTPIFR	DVFLPKPTWGNHTPIFR	0.0524	FFKFSR-DVFLPKPTWGNHTPIFR	P00505	AATM_HUMAN	P00505	AATM_HUMAN	0	0	0	FFK[325.13]FSR (pp) DVFLPK[325.13]PTWGNHTPIFR	FFK[325.13]FSR-AATM_HUMAN	DVFLPK[325.13]PTWGNHTPIFR-AATM_HUMAN	150	159	sp|P00505|AATM_HUMAN;	sp|P00505|AATM_HUMAN;	intra
FFMEK[325.13]R-YAK[325.13]LHPEMSNLDLTK	0.873137	1	#DIV/0!	#DIV/0!	-0.563058	1	#DIV/0!	#DIV/0!	-0.311604	-0.311604	1	1	FFMEK[325.13]R	FFMEKR	0.0154	YAK[325.13]LHPEMSNLDLTK	YAKLHPEMSNLDLTK	0.00805	FFMEKR-YAKLHPEMSNLDLTK	P17480	UBF1_HUMAN	P17480	UBF1_HUMAN	0	0	0	FFMEK[325.13]R (pp) YAK[325.13]LHPEMSNLDLTK	FFMEK[325.13]R-UBF1_HUMAN	YAK[325.13]LHPEMSNLDLTK-UBF1_HUMAN	126	132	sp|P17480|UBF1_HUMAN;	sp|P17480|UBF1_HUMAN;	intra	HPRD	pubmed:8702533,pubmed:11592397
FGK[325.13]EVAVK-GK[325.13]PLPEYHVR	-0.069092	11	0.336192	0.198673	0.0286164	4	0.481411	0.471774	0.273654	0.273654	557	557	FGK[325.13]EVAVK	FGKEVAVK	0.272	GK[325.13]PLPEYHVR	GKPLPEYHVR	0.15155	FGKEVAVK-GKPLPEYHVR	P78527	PRKDC_HUMAN	P78527	PRKDC_HUMAN	0	0	0	FGK[325.13]EVAVK (pp) GK[325.13]PLPEYHVR	FGK[325.13]EVAVK-PRKDC_HUMAN	GK[325.13]PLPEYHVR-PRKDC_HUMAN	712	3710	sp|P78527|PRKDC_HUMAN;	sp|P78527|PRKDC_HUMAN;	intra	HPRD	pubmed:10823961,pubmed:12186630
FGK[325.13]EVAVK-YFEGVSPK[325.13]SLK	0.546855	4	0.743643	0.728757	0.198416	2	0.488771	0.67739	0.273654	0.273654	557	557	FGK[325.13]EVAVK	FGKEVAVK	0.2649	YFEGVSPK[325.13]SLK	YFEGVSPKSLK	0.1333	FGKEVAVK-YFEGVSPKSLK	P78527	PRKDC_HUMAN	P78527	PRKDC_HUMAN	0	0	0	FGK[325.13]EVAVK (pp) YFEGVSPK[325.13]SLK	FGK[325.13]EVAVK-PRKDC_HUMAN	YFEGVSPK[325.13]SLK-PRKDC_HUMAN	712	689	sp|P78527|PRKDC_HUMAN;	sp|P78527|PRKDC_HUMAN;	intra	HPRD	pubmed:10823961,pubmed:12186630
FGK[325.13]HGGTIPIVPTAEFQDR-FGK[325.13]HGGTIPIVPTAEFQDR	-0.033911	3	2.83141	3.20399	1.2681	1	#DIV/0!	#DIV/0!	-0.0918828	-0.0918828	14	14	FGK[325.13]HGGTIPIVPTAEFQDR	FGKHGGTIPIVPTAEFQDR	0.001	FGK[325.13]HGGTIPIVPTAEFQDR	FGKHGGTIPIVPTAEFQDR	0.0005	FGKHGGTIPIVPTAEFQDR-FGKHGGTIPIVPTAEFQDR	P00367	DHE3_HUMAN	P00367	DHE3_HUMAN	1	0	1	FGK[325.13]HGGTIPIVPTAEFQDR (pp) FGK[325.13]HGGTIPIVPTAEFQDR	FGK[325.13]HGGTIPIVPTAEFQDR-DHE3_HUMAN	FGK[325.13]HGGTIPIVPTAEFQDR-DHE3_HUMAN	480	480	sp|P00367|DHE3_HUMAN;	sp|P00367|DHE3_HUMAN;	0	HPRD	pubmed:12653548
FGLYLPLFK[325.13]PSVSTSK-YLNIFGESQPNPK[325.13]TVELLSGVVDQTK	-0.341114	3	0.884089	1.00042	-1.3636	1	#DIV/0!	#DIV/0!	0	0	#N/A	#N/A	FGLYLPLFK[325.13]PSVSTSK	FGLYLPLFKPSVSTSK	0.0015	YLNIFGESQPNPK[325.13]TVELLSGVVDQTK	YLNIFGESQPNPKTVELLSGVVDQTK	0.0257	FGLYLPLFKPSVSTSK-YLNIFGESQPNPKTVELLSGVVDQTK	Q9UJS0	CMC2_HUMAN	Q9UJS0	CMC2_HUMAN	0	0	0	FGLYLPLFK[325.13]PSVSTSK (pp) YLNIFGESQPNPK[325.13]TVELLSGVVDQTK	FGLYLPLFK[325.13]PSVSTSK-CMC2_HUMAN	YLNIFGESQPNPK[325.13]TVELLSGVVDQTK-CMC2_HUMAN	662	56	sp|Q9UJS0|CMC2_HUMAN;	sp|Q9UJS0|CMC2_HUMAN;	intra
FGNPGEK[325.13]LVK-K[325.13]IVDQIRPDR	1.18852	1	#DIV/0!	#DIV/0!	#DIV/0!	0	#DIV/0!	#DIV/0!	-0.476705	-0.476705	136	136	FGNPGEK[325.13]LVK	FGNPGEKLVK	0.0351	K[325.13]IVDQIRPDR	KIVDQIRPDR	0.086	FGNPGEKLVK-KIVDQIRPDR	P17844	DDX5_HUMAN	P17844	DDX5_HUMAN	0	0	0	FGNPGEK[325.13]LVK (pp) K[325.13]IVDQIRPDR	FGNPGEK[325.13]LVK-DDX5_HUMAN	K[325.13]IVDQIRPDR-DDX5_HUMAN	40	264	sp|P17844|DDX5_HUMAN;	sp|Q92841|DDX17_HUMAN; sp|P17844|DDX5_HUMAN;	intra
FIDFFK[325.13]R-AVYTQDC[160.03]PLAAAK[325.13]AIQGLR	-0.561106	1	#DIV/0!	#DIV/0!	-0.399504	3	0.908985	1.02859	-0.435461	-0.435461	389	389	FIDFFK[325.13]R	FIDFFKR	0.1573	AVYTQDC[160.03]PLAAAK[325.13]AIQGLR	AVYTQDCPLAAAKAIQGLR	0.07865	FIDFFKR-AVYTQDCPLAAAKAIQGLR	P49588	SYAC_HUMAN	P49588	SYAC_HUMAN	0	0	0	FIDFFK[325.13]R (pp) AVYTQDC[160.03]PLAAAK[325.13]AIQGLR	FIDFFK[325.13]R-SYAC_HUMAN	AVYTQDC[160.03]PLAAAK[325.13]AIQGLR-SYAC_HUMAN	19	677	sp|P49588|SYAC_HUMAN;	sp|P49588|SYAC_HUMAN;	intra
FIGMK[325.13]SR-YVSHGATGK[325.13]GNDQVR	-0.56115	1	#DIV/0!	#DIV/0!	-1.28687	1	#DIV/0!	#DIV/0!	-0.957532	-0.957532	350	350	FIGMK[325.13]SR	FIGMKSR	0.5809	YVSHGATGK[325.13]GNDQVR	YVSHGATGKGNDQVR	0.29045	FIGMKSR-YVSHGATGKGNDQVR	P00966	ASSY_HUMAN	P00966	ASSY_HUMAN	0	0	0	FIGMK[325.13]SR (pp) YVSHGATGK[325.13]GNDQVR	FIGMK[325.13]SR-ASSY_HUMAN	YVSHGATGK[325.13]GNDQVR-ASSY_HUMAN	277	121	sp|P00966|ASSY_HUMAN;	sp|P00966|ASSY_HUMAN;	intra	BioGRID,IntAct	pubmed:16189514
FISTK[325.13]LPDK-TSLHVAK[325.13]SVLNNR	0.657513	3	1.12295	1.27071	-1.87703	2	1.94091	2.68991	0	0	1	1	FISTK[325.13]LPDK	FISTKLPDK	0.1912	TSLHVAK[325.13]SVLNNR	TSLHVAKSVLNNR	0.0957	FISTKLPDK-TSLHVAKSVLNNR	O43823	AKAP8_HUMAN	O43823	AKAP8_HUMAN	0	0	0	FISTK[325.13]LPDK (pp) TSLHVAK[325.13]SVLNNR	FISTK[325.13]LPDK-AKAP8_HUMAN	TSLHVAK[325.13]SVLNNR-AKAP8_HUMAN	424	524	sp|O43823|AKAP8_HUMAN;	sp|O43823|AKAP8_HUMAN;	intra
FK[325.13]DPNAPK-IK[325.13]GEHPGLSIGDVAK	-0.358605	10	1.27845	0.792378	0.549952	6	0.373083	0.298523	-0.155054	-0.155054	103	103	FK[325.13]DPNAPK	FKDPNAPK	0.1107	IK[325.13]GEHPGLSIGDVAK	IKGEHPGLSIGDVAK	0.05535	FKDPNAPK-IKGEHPGLSIGDVAK	P09429	HMGB1_HUMAN	P09429	HMGB1_HUMAN	0	0	0	FK[325.13]DPNAPK (pp) IK[325.13]GEHPGLSIGDVAK	FK[325.13]DPNAPK-HMGB1_HUMAN	IK[325.13]GEHPGLSIGDVAK-HMGB1_HUMAN	90	114	sp|B2RPK0|HGB1A_HUMAN; sp|P09429|HMGB1_HUMAN;	sp|B2RPK0|HGB1A_HUMAN; sp|P09429|HMGB1_HUMAN;	intra
FK[325.13]MPDMHFK[142.11]-APK[325.13]ISMPDVDLHLK	0.976452	1	#DIV/0!	#DIV/0!	#DIV/0!	0	#DIV/0!	#DIV/0!	0.0514624	0.0514624	665	665	FK[325.13]MPDMHFK[142.11]	FKMPDMHFK	0.2121	APK[325.13]ISMPDVDLHLK	APKISMPDVDLHLK	0.1073	FKMPDMHFK-APKISMPDVDLHLK	Q09666	AHNK_HUMAN	Q09666	AHNK_HUMAN	0	0	0	FK[325.13]MPDMHFK[142.11] (pp) APK[325.13]ISMPDVDLHLK	FK[325.13]MPDMHFK[142.11]-AHNK_HUMAN	APK[325.13]ISMPDVDLHLK-AHNK_HUMAN	1911	1652	sp|Q09666|AHNK_HUMAN;	sp|Q09666|AHNK_HUMAN;	intra
FK[325.13]SYC[160.03]SNLVR-K[325.13]AASITSEVFNK	#DIV/0!	0	#DIV/0!	#DIV/0!	0.636327	4	1.93661	1.89785	0.645634	0.645634	92	92	FK[325.13]SYC[160.03]SNLVR	FKSYCSNLVR	0.0109	K[325.13]AASITSEVFNK	KAASITSEVFNK	0.0055	FKSYCSNLVR-KAASITSEVFNK	Q9Y5B9	SP16H_HUMAN	Q9Y5B9	SP16H_HUMAN	0	0	0	FK[325.13]SYC[160.03]SNLVR (pp) K[325.13]AASITSEVFNK	FK[325.13]SYC[160.03]SNLVR-SP16H_HUMAN	K[325.13]AASITSEVFNK-SP16H_HUMAN	280	185	sp|Q9Y5B9|SP16H_HUMAN;	sp|Q9Y5B9|SP16H_HUMAN;	intra	BioGRID	pubmed:20603019
FK[325.13]VQYPQSQAC[160.03]K-MK[325.13]LNTQEIFDDWAR	-0.847126	7	1.28281	0.9503	0.172221	7	0.336278	0.249114	0.218915	0.218915	81	81	FK[325.13]VQYPQSQAC[160.03]K	FKVQYPQSQACK	0.029	MK[325.13]LNTQEIFDDWAR	MKLNTQEIFDDWAR	0.01455	FKVQYPQSQACK-MKLNTQEIFDDWAR	Q14204	DYHC1_HUMAN	Q14204	DYHC1_HUMAN	0	0	0	FK[325.13]VQYPQSQAC[160.03]K (pp) MK[325.13]LNTQEIFDDWAR	FK[325.13]VQYPQSQAC[160.03]K-DYHC1_HUMAN	MK[325.13]LNTQEIFDDWAR-DYHC1_HUMAN	624	692	sp|Q14204|DYHC1_HUMAN;	sp|Q14204|DYHC1_HUMAN;	intra
FLALDK[325.13]C[160.03]LPHR-IGGISGIFK[325.13]SHDYR	-0.0948984	1	#DIV/0!	#DIV/0!	#DIV/0!	0	#DIV/0!	#DIV/0!	0	0	#N/A	#N/A	FLALDK[325.13]C[160.03]LPHR	FLALDKCLPHR	0.0005	IGGISGIFK[325.13]SHDYR	IGGISGIFKSHDYR	0.0016	FLALDKCLPHR-IGGISGIFKSHDYR	Q9UK59	DBR1_HUMAN	Q9UK59	DBR1_HUMAN	0	0	0	FLALDK[325.13]C[160.03]LPHR (pp) IGGISGIFK[325.13]SHDYR	FLALDK[325.13]C[160.03]LPHR-DBR1_HUMAN	IGGISGIFK[325.13]SHDYR-DBR1_HUMAN	256	128	sp|Q9UK59|DBR1_HUMAN;	sp|Q9UK59|DBR1_HUMAN;	intra
FLILPDMLK[325.13]NAPMLK-GENLVSMTVEGPPPK[325.13]DTGIAR	0.908155	4	1.08268	1.061	0.796956	5	0.252545	0.221361	0.110203	0	13	4	FLILPDMLK[325.13]NAPMLK	FLILPDMLKNAPMLK	0.2456	GENLVSMTVEGPPPK[325.13]DTGIAR	GENLVSMTVEGPPPKDTGIAR	0.12295	FLILPDMLKNAPMLK-GENLVSMTVEGPPPKDTGIAR	P62318	SMD3_HUMAN	P14678	RSMB_HUMAN	0	1	1	FLILPDMLK[325.13]NAPMLK (pp) GENLVSMTVEGPPPK[325.13]DTGIAR	FLILPDMLK[325.13]NAPMLK-SMD3_HUMAN	GENLVSMTVEGPPPK[325.13]DTGIAR-RSMB_HUMAN	78	88	sp|P62318|SMD3_HUMAN;	sp|P14678|RSMB_HUMAN; sp|P63162|RSMN_HUMAN;	0	BioGRID,IntAct	pubmed:10025403,pubmed:18984161
FLILPDMLK[325.13]NAPMLK-WMEEQAQSLIDK[325.13]TTAAFQQGK	-0.0130407	2	0.597886	0.828612	0.241314	2	0.137633	0.190746	0.110203	-0.324358	13	9	FLILPDMLK[325.13]NAPMLK	FLILPDMLKNAPMLK	0.0147	WMEEQAQSLIDK[325.13]TTAAFQQGK	WMEEQAQSLIDKTTAAFQQGK	0.00735	FLILPDMLKNAPMLK-WMEEQAQSLIDKTTAAFQQGK	P62318	SMD3_HUMAN	P09234	RU1C_HUMAN	0	1	1	FLILPDMLK[325.13]NAPMLK (pp) WMEEQAQSLIDK[325.13]TTAAFQQGK	FLILPDMLK[325.13]NAPMLK-SMD3_HUMAN	WMEEQAQSLIDK[325.13]TTAAFQQGK-RU1C_HUMAN	78	52	sp|P62318|SMD3_HUMAN;	sp|P09234|RU1C_HUMAN;	1
FLK[325.13]LVPDLLAIVQR-VVESGGPEILK[325.13]GLEER	#DIV/0!	0	#DIV/0!	#DIV/0!	-0.591611	2	0.92274	1.27883	0	0	4	4	FLK[325.13]LVPDLLAIVQR	FLKLVPDLLAIVQR	0.0276	VVESGGPEILK[325.13]GLEER	VVESGGPEILKGLEER	0.0138	FLKLVPDLLAIVQR-VVESGGPEILKGLEER	Q9H583	HEAT1_HUMAN	Q9H583	HEAT1_HUMAN	0	0	0	FLK[325.13]LVPDLLAIVQR (pp) VVESGGPEILK[325.13]GLEER	FLK[325.13]LVPDLLAIVQR-HEAT1_HUMAN	VVESGGPEILK[325.13]GLEER-HEAT1_HUMAN	1643	1544	sp|Q9H583|HEAT1_HUMAN;	sp|Q9H583|HEAT1_HUMAN;	intra
FLMK[325.13]SYDQVHSGK-YAQVKPDGTYVK[325.13]PLSNK	1.48846	4	0.941682	0.922831	-0.536002	2	0.250793	0.347575	1.08015	1.08015	2	2	FLMK[325.13]SYDQVHSGK	FLMKSYDQVHSGK	0	YAQVKPDGTYVK[325.13]PLSNK	YAQVKPDGTYVKPLSNK	0.00305	FLMKSYDQVHSGK-YAQVKPDGTYVKPLSNK	Q15067	ACOX1_HUMAN	Q15067	ACOX1_HUMAN	0	0	0	FLMK[325.13]SYDQVHSGK (pp) YAQVKPDGTYVK[325.13]PLSNK	FLMK[325.13]SYDQVHSGK-ACOX1_HUMAN	YAQVKPDGTYVK[325.13]PLSNK-ACOX1_HUMAN	437	267	sp|Q15067|ACOX1_HUMAN;	sp|Q15067|ACOX1_HUMAN;	intra
FMK[325.13]PGK-NK[325.13]WFFQK	#DIV/0!	0	#DIV/0!	#DIV/0!	-0.0597264	4	0.409693	0.401492	-0.331881	-0.331881	107	107	FMK[325.13]PGK	FMKPGK	0.3855	NK[325.13]WFFQK	NKWFFQK	0.2066	FMKPGK-NKWFFQK	P61353	RL27_HUMAN	P61353	RL27_HUMAN	0	0	0	FMK[325.13]PGK (pp) NK[325.13]WFFQK	FMK[325.13]PGK-RL27_HUMAN	NK[325.13]WFFQK-RL27_HUMAN	6	128	sp|P61353|RL27_HUMAN;	sp|P61353|RL27_HUMAN;	intra
FPDENFK[325.13]LK-VIFGLFGK[325.13]TVPK	1.95504	10	1.40332	0.869771	-0.960322	9	1.08954	0.71182	0.886729	0.886729	259	259	FPDENFK[325.13]LK	FPDENFKLK	0.4127	VIFGLFGK[325.13]TVPK	VIFGLFGKTVPK	0.20785	FPDENFKLK-VIFGLFGKTVPK	P23284	PPIB_HUMAN	P23284	PPIB_HUMAN	0	0	0	FPDENFK[325.13]LK (pp) VIFGLFGK[325.13]TVPK	FPDENFK[325.13]LK-PPIB_HUMAN	VIFGLFGK[325.13]TVPK-PPIB_HUMAN	129	67	sp|P23284|PPIB_HUMAN;	sp|P23284|PPIB_HUMAN;	intra
FQEEAK[325.13]NR-IHK[325.13]NSSTYWEGK	-2.3752	7	1.59213	1.17945	1.31656	3	1.13067	1.27944	-0.645314	-0.645314	825	825	FQEEAK[325.13]NR	FQEEAKNR	0.007	IHK[325.13]NSSTYWEGK	IHKNSSTYWEGK	0.0035	FQEEAKNR-IHKNSSTYWEGK	P26639	SYTC_HUMAN	P26639	SYTC_HUMAN	0	0	0	FQEEAK[325.13]NR (pp) IHK[325.13]NSSTYWEGK	FQEEAK[325.13]NR-SYTC_HUMAN	IHK[325.13]NSSTYWEGK-SYTC_HUMAN	319	279	sp|A2RTX5|SYTC2_HUMAN; sp|P26639|SYTC_HUMAN;	sp|P26639|SYTC_HUMAN;	intra
FQSK[325.13]YEPR-FLK[325.13]VSQGQLVVMQPEK	0.183328	4	1.60138	1.56932	1.19575	3	0.420108	0.475388	0.486219	0.486219	56	56	FQSK[325.13]YEPR	FQSKYEPR	0.18	FLK[325.13]VSQGQLVVMQPEK	FLKVSQGQLVVMQPEK	0.0922	FQSKYEPR-FLKVSQGQLVVMQPEK	P13667	PDIA4_HUMAN	P13667	PDIA4_HUMAN	0	0	0	FQSK[325.13]YEPR (pp) FLK[325.13]VSQGQLVVMQPEK	FQSK[325.13]YEPR-PDIA4_HUMAN	FLK[325.13]VSQGQLVVMQPEK-PDIA4_HUMAN	366	349	sp|P13667|PDIA4_HUMAN;	sp|P13667|PDIA4_HUMAN;	intra
FQTMEEK[325.13]K-IYK[325.13]IGQGYLIK	1.14633	5	0.757173	0.663679	-0.127724	10	1.17609	0.728937	-0.291723	-0.291723	247	247	FQTMEEK[325.13]K	FQTMEEKK	0.0963	IYK[325.13]IGQGYLIK	IYKIGQGYLIK	0.05195	FQTMEEKK-IYKIGQGYLIK	P39023	RL3_HUMAN	P39023	RL3_HUMAN	0	0	0	FQTMEEK[325.13]K (pp) IYK[325.13]IGQGYLIK	FQTMEEK[325.13]K-RL3_HUMAN	IYK[325.13]IGQGYLIK-RL3_HUMAN	385	286	sp|P39023|RL3_HUMAN;	sp|P39023|RL3_HUMAN;	intra
FSGWYDADLSPAGHEEAK[325.13]R[170.12]-FSGWYDADLSPAGHEEAK[325.13]R[170.12]	#DIV/0!	0	#DIV/0!	#DIV/0!	#DIV/0!	0	#DIV/0!	#DIV/0!	-0.647505	-0.647505	397	397	FSGWYDADLSPAGHEEAK[325.13]R[170.12]	FSGWYDADLSPAGHEEAKR	0.0012	FSGWYDADLSPAGHEEAK[325.13]R[170.12]	FSGWYDADLSPAGHEEAKR	0.01005	FSGWYDADLSPAGHEEAKR-FSGWYDADLSPAGHEEAKR	P18669	PGAM1_HUMAN	P18669	PGAM1_HUMAN	1	0	1	FSGWYDADLSPAGHEEAK[325.13]R[170.12] (pp) FSGWYDADLSPAGHEEAK[325.13]R[170.12]	FSGWYDADLSPAGHEEAK[325.13]R[170.12]-PGAM1_HUMAN	FSGWYDADLSPAGHEEAK[325.13]R[170.12]-PGAM1_HUMAN	39	39	sp|P18669|PGAM1_HUMAN;	sp|P18669|PGAM1_HUMAN;	1
FSGWYDADLSPAGHEEAK[325.13]R-FSGWYDADLSPAGHEEAK[325.13]R	-1.03653	1	#DIV/0!	#DIV/0!	#DIV/0!	0	#DIV/0!	#DIV/0!	-0.647505	-0.647505	397	397	FSGWYDADLSPAGHEEAK[325.13]R	FSGWYDADLSPAGHEEAKR	0.0009	FSGWYDADLSPAGHEEAK[325.13]R	FSGWYDADLSPAGHEEAKR	0.005	FSGWYDADLSPAGHEEAKR-FSGWYDADLSPAGHEEAKR	P18669	PGAM1_HUMAN	P18669	PGAM1_HUMAN	1	0	1	FSGWYDADLSPAGHEEAK[325.13]R (pp) FSGWYDADLSPAGHEEAK[325.13]R	FSGWYDADLSPAGHEEAK[325.13]R-PGAM1_HUMAN	FSGWYDADLSPAGHEEAK[325.13]R-PGAM1_HUMAN	39	39	sp|P18669|PGAM1_HUMAN;	sp|P18669|PGAM1_HUMAN;	1
FVIK[325.13]PIDK-K[325.13]APDFVFYAPR	#DIV/0!	0	#DIV/0!	#DIV/0!	#DIV/0!	0	#DIV/0!	#DIV/0!	#N/A	#N/A	434	434	FVIK[325.13]PIDK	FVIKPIDK	0.5158	K[325.13]APDFVFYAPR	KAPDFVFYAPR	0.25875	FVIKPIDK-KAPDFVFYAPR	P15311	EZRI_HUMAN	P15311	EZRI_HUMAN	0	0	0	FVIK[325.13]PIDK (pp) K[325.13]APDFVFYAPR	FVIK[325.13]PIDK-EZRI_HUMAN	K[325.13]APDFVFYAPR-EZRI_HUMAN	258	263	sp|P15311|EZRI_HUMAN; sp|P26038|MOES_HUMAN; sp|P35241|RADI_HUMAN;	sp|P15311|EZRI_HUMAN; sp|P26038|MOES_HUMAN; sp|P35241|RADI_HUMAN;	0	BioGRID,HPRD,MINT	pubmed:9501018,pubmed:11285285
FVK[325.13]WPR-LK[325.13]VPPAINQFTQALDR	0.760344	1	#DIV/0!	#DIV/0!	0.77207	1	#DIV/0!	#DIV/0!	-0.304459	-0.304459	294	294	FVK[325.13]WPR	FVKWPR	0.4052	LK[325.13]VPPAINQFTQALDR	LKVPPAINQFTQALDR	0.2035	FVKWPR-LKVPPAINQFTQALDR	P62424	RL7A_HUMAN	P62424	RL7A_HUMAN	0	0	0	FVK[325.13]WPR (pp) LK[325.13]VPPAINQFTQALDR	FVK[325.13]WPR-RL7A_HUMAN	LK[325.13]VPPAINQFTQALDR-RL7A_HUMAN	56	75	sp|P62424|RL7A_HUMAN;	sp|P62424|RL7A_HUMAN;	intra
FVTGNK[325.13]ILR-K[325.13]GLTPSQIGVILR	0.886995	5	1.32416	1.16065	0.662719	8	1.59291	1.10381	-0.267996	-0.267996	184	184	FVTGNK[325.13]ILR	FVTGNKILR	0.2428	K[325.13]GLTPSQIGVILR	KGLTPSQIGVILR	0.1214	FVTGNKILR-KGLTPSQIGVILR	P62277	RS13_HUMAN	P62277	RS13_HUMAN	0	0	0	FVTGNK[325.13]ILR (pp) K[325.13]GLTPSQIGVILR	FVTGNK[325.13]ILR-RS13_HUMAN	K[325.13]GLTPSQIGVILR-RS13_HUMAN	70	43	sp|P62277|RS13_HUMAN;	sp|P62277|RS13_HUMAN;	intra
FVTGNK[325.13]ILR-SK[325.13]GLAPDLPEDLYHLIK	3.70026	1	#DIV/0!	#DIV/0!	-0.125374	1	#DIV/0!	#DIV/0!	-0.267996	-0.267996	184	184	FVTGNK[325.13]ILR	FVTGNKILR	0.0181	SK[325.13]GLAPDLPEDLYHLIK	SKGLAPDLPEDLYHLIK	0.0091	FVTGNKILR-SKGLAPDLPEDLYHLIK	P62277	RS13_HUMAN	P62277	RS13_HUMAN	0	0	0	FVTGNK[325.13]ILR (pp) SK[325.13]GLAPDLPEDLYHLIK	FVTGNK[325.13]ILR-RS13_HUMAN	SK[325.13]GLAPDLPEDLYHLIK-RS13_HUMAN	70	78	sp|P62277|RS13_HUMAN;	sp|P62277|RS13_HUMAN;	intra
FVVEK[325.13]AEQQK-AAQNISK[325.13]TIATSQNR	-0.291064	3	1.58489	1.79343	0.0199486	1	#DIV/0!	#DIV/0!	-0.192195	-0.207181	296	192	FVVEK[325.13]AEQQK	FVVEKAEQQK	0.008	AAQNISK[325.13]TIATSQNR	AAQNISKTIATSQNR	0.0109	FVVEKAEQQK-AAQNISKTIATSQNR	P35232	PHB_HUMAN	Q99623	PHB2_HUMAN	0	1	1	FVVEK[325.13]AEQQK (pp) AAQNISK[325.13]TIATSQNR	FVVEK[325.13]AEQQK-PHB_HUMAN	AAQNISK[325.13]TIATSQNR-PHB2_HUMAN	202	262	sp|P35232|PHB_HUMAN;	sp|Q99623|PHB2_HUMAN;	0	BioGRID	pubmed:17932104
FVVEK[325.13]AEQQK-FVVEK[325.13]AEQQKK	-0.366652	6	1.26572	1.01277	0.0676279	2	0.379688	0.52621	-0.192195	-0.192195	296	296	FVVEK[325.13]AEQQK	FVVEKAEQQK	0.0019	FVVEK[325.13]AEQQKK	FVVEKAEQQKK	0.14855	FVVEKAEQQK-FVVEKAEQQKK	P35232	PHB_HUMAN	P35232	PHB_HUMAN	1	0	1	FVVEK[325.13]AEQQK (pp) FVVEK[325.13]AEQQKK	FVVEK[325.13]AEQQK-PHB_HUMAN	FVVEK[325.13]AEQQKK-PHB_HUMAN	202	202	sp|P35232|PHB_HUMAN;	sp|P35232|PHB_HUMAN;	intra
FYEAFSK[325.13]NLK-APFDLFENK[325.13]KK	-0.46938	1	#DIV/0!	#DIV/0!	#DIV/0!	0	#DIV/0!	#DIV/0!	-0.0310977	-0.0310977	1535	1535	FYEAFSK[325.13]NLK	FYEAFSKNLK	0.0001	APFDLFENK[325.13]KK	APFDLFENKKK	0.00455	FYEAFSKNLK-APFDLFENKKK	P08238	HS90B_HUMAN	P08238	HS90B_HUMAN	0	0	0	FYEAFSK[325.13]NLK (pp) APFDLFENK[325.13]KK	FYEAFSK[325.13]NLK-HS90B_HUMAN	APFDLFENK[325.13]KK-HS90B_HUMAN	435	347	sp|P08238|HS90B_HUMAN;	sp|Q58FF7|H90B3_HUMAN; sp|P08238|HS90B_HUMAN;	intra	DIP,HPRD	pubmed:7588731
FYEAFSK[325.13]NLK-APFDLFENKK[325.13]K	1.11689	1	#DIV/0!	#DIV/0!	#DIV/0!	0	#DIV/0!	#DIV/0!	-0.0310977	-0.0310977	1535	1535	FYEAFSK[325.13]NLK	FYEAFSKNLK	0.0003	APFDLFENKK[325.13]K	APFDLFENKKK	0.0026	FYEAFSKNLK-APFDLFENKKK	P08238	HS90B_HUMAN	P08238	HS90B_HUMAN	0	0	0	FYEAFSK[325.13]NLK (pp) APFDLFENKK[325.13]K	FYEAFSK[325.13]NLK-HS90B_HUMAN	APFDLFENKK[325.13]K-HS90B_HUMAN	435	348	sp|P08238|HS90B_HUMAN;	sp|Q58FF7|H90B3_HUMAN; sp|P08238|HS90B_HUMAN;	intra	DIP,HPRD	pubmed:7588731
FYEAFSK[325.13]NLK-FYEAFSK[325.13]NLK	-0.483986	10	0.400427	0.248182	0.338163	10	0.502561	0.311485	-0.0310977	-0.0310977	1535	1535	FYEAFSK[325.13]NLK	FYEAFSKNLK	0.0072	FYEAFSK[325.13]NLK	FYEAFSKNLK	0.0052	FYEAFSKNLK-FYEAFSKNLK	P08238	HS90B_HUMAN	P08238	HS90B_HUMAN	1	0	1	FYEAFSK[325.13]NLK (pp) FYEAFSK[325.13]NLK	FYEAFSK[325.13]NLK-HS90B_HUMAN	FYEAFSK[325.13]NLK-HS90B_HUMAN	435	435	sp|P08238|HS90B_HUMAN;	sp|P08238|HS90B_HUMAN;	0	DIP,HPRD	pubmed:7588731
FYEAFSK[325.13]NLK-FYEQFSK[325.13]NIK	0.0664784	15	0.710225	0.359417	0.124737	12	0.298744	0.169027	-0.0310977	0.324975	1535	1096	FYEAFSK[325.13]NLK	FYEAFSKNLK	0.0001	FYEQFSK[325.13]NIK	FYEQFSKNIK	0.0276	FYEAFSKNLK-FYEQFSKNIK	P08238	HS90B_HUMAN	P07900	HS90A_HUMAN	0	1	1	FYEAFSK[325.13]NLK (pp) FYEQFSK[325.13]NIK	FYEAFSK[325.13]NLK-HS90B_HUMAN	FYEQFSK[325.13]NIK-HS90A_HUMAN	435	443	sp|P08238|HS90B_HUMAN;	sp|P07900|HS90A_HUMAN;	0	BioGRID,IntAct	pubmed:19875381,pubmed:20353823,pubmed:21360678
FYEAFSK[325.13]NLK-K[325.13]HLEINPDHPIVETLR	-0.234457	7	0.989054	0.732688	0.188517	3	0.637155	0.720996	-0.0310977	-0.0310977	1535	1535	FYEAFSK[325.13]NLK	FYEAFSKNLK	0.1216	K[325.13]HLEINPDHPIVETLR	KHLEINPDHPIVETLR	0.06125	FYEAFSKNLK-KHLEINPDHPIVETLR	P08238	HS90B_HUMAN	P08238	HS90B_HUMAN	0	0	0	FYEAFSK[325.13]NLK (pp) K[325.13]HLEINPDHPIVETLR	FYEAFSK[325.13]NLK-HS90B_HUMAN	K[325.13]HLEINPDHPIVETLR-HS90B_HUMAN	435	624	sp|P08238|HS90B_HUMAN;	sp|P08238|HS90B_HUMAN;	intra	DIP,HPRD	pubmed:7588731
FYEAFSK[325.13]NLK-RAPFDLFENK[325.13]K	-0.167631	12	0.793765	0.449107	0.156294	7	0.419492	0.310759	-0.0310977	-0.0310977	1535	1535	FYEAFSK[325.13]NLK	FYEAFSKNLK	0.0178	RAPFDLFENK[325.13]K	RAPFDLFENKK	0.10675	FYEAFSKNLK-RAPFDLFENKK	P08238	HS90B_HUMAN	P08238	HS90B_HUMAN	0	0	0	FYEAFSK[325.13]NLK (pp) RAPFDLFENK[325.13]K	FYEAFSK[325.13]NLK-HS90B_HUMAN	RAPFDLFENK[325.13]K-HS90B_HUMAN	435	347	sp|P08238|HS90B_HUMAN;	sp|Q58FF7|H90B3_HUMAN; sp|P08238|HS90B_HUMAN;	intra	DIP,HPRD	pubmed:7588731
FYEQFSK[325.13]NIK-FYEQFSK[325.13]NIK	1.40551	6	0.505901	0.404798	-1.09232	6	1.92096	1.53706	0.324975	0.324975	1096	1096	FYEQFSK[325.13]NIK	FYEQFSKNIK	0.0959	FYEQFSK[325.13]NIK	FYEQFSKNIK	0.053	FYEQFSKNIK-FYEQFSKNIK	P07900	HS90A_HUMAN	P07900	HS90A_HUMAN	1	0	1	FYEQFSK[325.13]NIK (pp) FYEQFSK[325.13]NIK	FYEQFSK[325.13]NIK-HS90A_HUMAN	FYEQFSK[325.13]NIK-HS90A_HUMAN	443	443	sp|P07900|HS90A_HUMAN;	sp|P07900|HS90A_HUMAN;	0	BioGRID,DIP,IntAct,MINT	pubmed:7588731,pubmed:16169070
FYEQFSK[325.13]NIK-K[325.13]HLEINPDHPIVETLR	-0.361911	6	1.91879	1.53533	-0.346684	1	#DIV/0!	#DIV/0!	0.324975	-0.0310977	1096	1535	FYEQFSK[325.13]NIK	FYEQFSKNIK	0.0482	K[325.13]HLEINPDHPIVETLR	KHLEINPDHPIVETLR	0.0255	FYEQFSKNIK-KHLEINPDHPIVETLR	P07900	HS90A_HUMAN	P08238	HS90B_HUMAN	0	1	1	FYEQFSK[325.13]NIK (pp) K[325.13]HLEINPDHPIVETLR	FYEQFSK[325.13]NIK-HS90A_HUMAN	K[325.13]HLEINPDHPIVETLR-HS90B_HUMAN	443	624	sp|P07900|HS90A_HUMAN;	sp|P08238|HS90B_HUMAN;	0	BioGRID,IntAct	pubmed:19875381,pubmed:20353823,pubmed:21360678
FYHDAK[325.13]EIFGR-LQAAYAGDK[325.13]ADDIQK	0.97193	12	0.492382	0.278586	-0.124132	4	0.441243	0.43241	0.414239	0.414239	106	106	FYHDAK[325.13]EIFGR	FYHDAKEIFGR	0.0001	LQAAYAGDK[325.13]ADDIQK	LQAAYAGDKADDIQK	0.00025	FYHDAKEIFGR-LQAAYAGDKADDIQK	Q01082	SPTB2_HUMAN	Q01082	SPTB2_HUMAN	0	0	0	FYHDAK[325.13]EIFGR (pp) LQAAYAGDK[325.13]ADDIQK	FYHDAK[325.13]EIFGR-SPTB2_HUMAN	LQAAYAGDK[325.13]ADDIQK-SPTB2_HUMAN	1815	1878	sp|Q01082|SPTB2_HUMAN;	sp|Q01082|SPTB2_HUMAN;	intra
FYHDAK[325.13]EIFGR-LQAAYAGDK[325.13]ADDIQKR	1.52853	9	1.13324	0.740372	0.209205	2	0.0735626	0.101951	0.414239	0.414239	106	106	FYHDAK[325.13]EIFGR	FYHDAKEIFGR	0.0001	LQAAYAGDK[325.13]ADDIQKR	LQAAYAGDKADDIQKR	0.0112	FYHDAKEIFGR-LQAAYAGDKADDIQKR	Q01082	SPTB2_HUMAN	Q01082	SPTB2_HUMAN	0	0	0	FYHDAK[325.13]EIFGR (pp) LQAAYAGDK[325.13]ADDIQKR	FYHDAK[325.13]EIFGR-SPTB2_HUMAN	LQAAYAGDK[325.13]ADDIQKR-SPTB2_HUMAN	1815	1878	sp|Q01082|SPTB2_HUMAN;	sp|Q01082|SPTB2_HUMAN;	intra
GAC[160.03]QK[325.13]TLSDLK-LDYLDLYLIHWPTGFK[325.13]PGK	-0.48414	1	#DIV/0!	#DIV/0!	#DIV/0!	0	#DIV/0!	#DIV/0!	1.09545	1.09545	31	31	GAC[160.03]QK[325.13]TLSDLK	GACQKTLSDLK	0.0027	LDYLDLYLIHWPTGFK[325.13]PGK	LDYLDLYLIHWPTGFKPGK	0.00245	GACQKTLSDLK-LDYLDLYLIHWPTGFKPGK	P15121	ALDR_HUMAN	P15121	ALDR_HUMAN	0	0	0	GAC[160.03]QK[325.13]TLSDLK (pp) LDYLDLYLIHWPTGFK[325.13]PGK	GAC[160.03]QK[325.13]TLSDLK-ALDR_HUMAN	LDYLDLYLIHWPTGFK[325.13]PGK-ALDR_HUMAN	95	117	sp|P15121|ALDR_HUMAN;	sp|P15121|ALDR_HUMAN;	1
GAC[160.03]QK[325.13]TLSDLK-LWC[160.03]TYHEK[325.13]GLVK	#DIV/0!	0	#DIV/0!	#DIV/0!	#DIV/0!	0	#DIV/0!	#DIV/0!	1.09545	1.09545	31	31	GAC[160.03]QK[325.13]TLSDLK	GACQKTLSDLK	0.0088	LWC[160.03]TYHEK[325.13]GLVK	LWCTYHEKGLVK	0.00445	GACQKTLSDLK-LWCTYHEKGLVK	P15121	ALDR_HUMAN	P15121	ALDR_HUMAN	0	0	0	GAC[160.03]QK[325.13]TLSDLK (pp) LWC[160.03]TYHEK[325.13]GLVK	GAC[160.03]QK[325.13]TLSDLK-ALDR_HUMAN	LWC[160.03]TYHEK[325.13]GLVK-ALDR_HUMAN	95	86	sp|P15121|ALDR_HUMAN;	sp|P15121|ALDR_HUMAN;	1
GAC[160.03]QK[325.13]TLSDLK-MPILGLGTWK[325.13]SPPGQVTEAVK	0.969313	2	0.899135	1.24612	-0.557944	6	0.556124	0.444984	1.09545	1.09545	31	31	GAC[160.03]QK[325.13]TLSDLK	GACQKTLSDLK	0.0496	MPILGLGTWK[325.13]SPPGQVTEAVK	MPILGLGTWKSPPGQVTEAVK	0.0248	GACQKTLSDLK-MPILGLGTWKSPPGQVTEAVK	P15121	ALDR_HUMAN	P15121	ALDR_HUMAN	0	0	0	GAC[160.03]QK[325.13]TLSDLK (pp) MPILGLGTWK[325.13]SPPGQVTEAVK	GAC[160.03]QK[325.13]TLSDLK-ALDR_HUMAN	MPILGLGTWK[325.13]SPPGQVTEAVK-ALDR_HUMAN	95	22	sp|P15121|ALDR_HUMAN;	sp|P15121|ALDR_HUMAN;	intra
GAFGK[325.13]PQGTVAR-INK[325.13]MLSC[160.03]AGADR	0.337184	5	1.17877	1.03322	0.40792	7	1.73904	1.28828	0	0	1	1	GAFGK[325.13]PQGTVAR	GAFGKPQGTVAR	0.0833	INK[325.13]MLSC[160.03]AGADR	INKMLSCAGADR	0.0419	GAFGKPQGTVAR-INKMLSCAGADR	Q96L21	RL10L_HUMAN	Q96L21	RL10L_HUMAN	0	0	0	GAFGK[325.13]PQGTVAR (pp) INK[325.13]MLSC[160.03]AGADR	GAFGK[325.13]PQGTVAR-RL10L_HUMAN	INK[325.13]MLSC[160.03]AGADR-RL10L_HUMAN	121	101	sp|Q96L21|RL10L_HUMAN; sp|P27635|RL10_HUMAN;	sp|Q96L21|RL10L_HUMAN; sp|P27635|RL10_HUMAN;	intra
GDGTGGK[325.13]SIYGER-LK[325.13]HYGPGWVSMANAGK	1.71378	1	#DIV/0!	#DIV/0!	#DIV/0!	0	#DIV/0!	#DIV/0!	0.886729	0.886729	259	259	GDGTGGK[325.13]SIYGER	GDGTGGKSIYGER	0.0102	LK[325.13]HYGPGWVSMANAGK	LKHYGPGWVSMANAGK	0.0051	GDGTGGKSIYGER-LKHYGPGWVSMANAGK	P23284	PPIB_HUMAN	P23284	PPIB_HUMAN	0	0	0	GDGTGGK[325.13]SIYGER (pp) LK[325.13]HYGPGWVSMANAGK	GDGTGGK[325.13]SIYGER-PPIB_HUMAN	LK[325.13]HYGPGWVSMANAGK-PPIB_HUMAN	116	131	sp|P23284|PPIB_HUMAN;	sp|P23284|PPIB_HUMAN;	intra
GDGTGGK[325.13]SIYGER-TVDNFVALATGEK[325.13]GFGYK	0.528599	3	2.58247	2.92228	-0.0351697	4	1.14681	1.12385	0.886729	0.886729	259	259	GDGTGGK[325.13]SIYGER	GDGTGGKSIYGER	0.0968	TVDNFVALATGEK[325.13]GFGYK	TVDNFVALATGEKGFGYK	0.0484	GDGTGGKSIYGER-TVDNFVALATGEKGFGYK	P23284	PPIB_HUMAN	P23284	PPIB_HUMAN	0	0	0	GDGTGGK[325.13]SIYGER (pp) TVDNFVALATGEK[325.13]GFGYK	GDGTGGK[325.13]SIYGER-PPIB_HUMAN	TVDNFVALATGEK[325.13]GFGYK-PPIB_HUMAN	116	84	sp|P23284|PPIB_HUMAN;	sp|P23284|PPIB_HUMAN;	intra
GDGTGGK[325.13]SIYGER-VIFGLFGK[325.13]TVPK	#DIV/0!	0	#DIV/0!	#DIV/0!	1.46485	1	#DIV/0!	#DIV/0!	0.886729	0.886729	259	259	GDGTGGK[325.13]SIYGER	GDGTGGKSIYGER	0.0078	VIFGLFGK[325.13]TVPK	VIFGLFGKTVPK	0.0063	GDGTGGKSIYGER-VIFGLFGKTVPK	P23284	PPIB_HUMAN	P23284	PPIB_HUMAN	0	0	0	GDGTGGK[325.13]SIYGER (pp) VIFGLFGK[325.13]TVPK	GDGTGGK[325.13]SIYGER-PPIB_HUMAN	VIFGLFGK[325.13]TVPK-PPIB_HUMAN	116	67	sp|P23284|PPIB_HUMAN;	sp|P23284|PPIB_HUMAN;	intra
GELAIK[325.13]DANAK-AEAEAWYQTK[325.13]FETLQAQAGK	#DIV/0!	0	#DIV/0!	#DIV/0!	0.987139	1	#DIV/0!	#DIV/0!	0.953625	0.4982	1144	284	GELAIK[325.13]DANAK	GELAIKDANAK	0.1774	AEAEAWYQTK[325.13]FETLQAQAGK	AEAEAWYQTKFETLQAQAGK	0.0999	GELAIKDANAK-AEAEAWYQTKFETLQAQAGK	P05787	K2C8_HUMAN	P08729	K2C7_HUMAN	0	1	1	GELAIK[325.13]DANAK (pp) AEAEAWYQTK[325.13]FETLQAQAGK	GELAIK[325.13]DANAK-K2C8_HUMAN	AEAEAWYQTK[325.13]FETLQAQAGK-K2C7_HUMAN	347	286	sp|P05787|K2C8_HUMAN;	sp|P08729|K2C7_HUMAN;	1
GELAIK[325.13]DANAK-LQAEIEGLK[325.13]GQR	2.82185	1	#DIV/0!	#DIV/0!	#DIV/0!	0	#DIV/0!	#DIV/0!	0.953625	0.953625	1144	1144	GELAIK[325.13]DANAK	GELAIKDANAK	0.0003	LQAEIEGLK[325.13]GQR	LQAEIEGLKGQR	0.00055	GELAIKDANAK-LQAEIEGLKGQR	P05787	K2C8_HUMAN	P05787	K2C8_HUMAN	0	0	0	GELAIK[325.13]DANAK (pp) LQAEIEGLK[325.13]GQR	GELAIK[325.13]DANAK-K2C8_HUMAN	LQAEIEGLK[325.13]GQR-K2C8_HUMAN	347	325	sp|P05787|K2C8_HUMAN;	sp|P05787|K2C8_HUMAN;	intra
GENSWFSTQVDTVATK[325.13]VK-GLVLGPIHK[325.13]NQKDDVAQTDLLQIDPNFGSK	-1.28642	5	1.11518	0.977476	#DIV/0!	0	#DIV/0!	#DIV/0!	-1.08093	-1.08093	479	479	GENSWFSTQVDTVATK[325.13]VK	GENSWFSTQVDTVATKVK	0.0004	GLVLGPIHK[325.13]NQKDDVAQTDLLQIDPNFGSK	GLVLGPIHKNQKDDVAQTDLLQIDPNFGSK	0.13095	GENSWFSTQVDTVATKVK-GLVLGPIHKNQKDDVAQTDLLQIDPNFGSK	P08195	4F2_HUMAN	P08195	4F2_HUMAN	0	0	0	GENSWFSTQVDTVATK[325.13]VK (pp) GLVLGPIHK[325.13]NQKDDVAQTDLLQIDPNFGSK	GENSWFSTQVDTVATK[325.13]VK-4F2_HUMAN	GLVLGPIHK[325.13]NQKDDVAQTDLLQIDPNFGSK-4F2_HUMAN	329	266	sp|P08195|4F2_HUMAN;	sp|P08195|4F2_HUMAN;	intra
GFGYK[325.13]GSC[160.03]FHR-ESQQHSK[325.13]SSADK	0.289099	2	0.549705	0.761838	#DIV/0!	0	#DIV/0!	#DIV/0!	0.0624356	0	727	#N/A	GFGYK[325.13]GSC[160.03]FHR	GFGYKGSCFHR	0.0054	ESQQHSK[325.13]SSADK	ESQQHSKSSADK	0.1829	GFGYKGSCFHR-ESQQHSKSSADK	P62937	PPIA_HUMAN	P35251	RFC1_HUMAN	0	1	1	GFGYK[325.13]GSC[160.03]FHR (pp) ESQQHSK[325.13]SSADK	GFGYK[325.13]GSC[160.03]FHR-PPIA_HUMAN	ESQQHSK[325.13]SSADK-RFC1_HUMAN	49	301	sp|P62937|PPIA_HUMAN;	sp|P35251|RFC1_HUMAN;	1
GFGYK[325.13]GSC[160.03]FHR-HNGTGGK[325.13]SIYGEK	0.163213	2	0.510455	0.707442	0.851259	1	#DIV/0!	#DIV/0!	0.0624356	0.0624356	727	727	GFGYK[325.13]GSC[160.03]FHR	GFGYKGSCFHR	0.0501	HNGTGGK[325.13]SIYGEK	HNGTGGKSIYGEK	0.02505	GFGYKGSCFHR-HNGTGGKSIYGEK	P62937	PPIA_HUMAN	P62937	PPIA_HUMAN	0	0	0	GFGYK[325.13]GSC[160.03]FHR (pp) HNGTGGK[325.13]SIYGEK	GFGYK[325.13]GSC[160.03]FHR-PPIA_HUMAN	HNGTGGK[325.13]SIYGEK-PPIA_HUMAN	49	76	sp|P62937|PPIA_HUMAN;	sp|P62937|PPIA_HUMAN;	intra	HPRD	pubmed:12167617
GFK[325.13]DQIYDIFQK-GFK[325.13]DQIYDIFQK	-2.1686	3	1.9304	2.18442	#DIV/0!	0	#DIV/0!	#DIV/0!	0.234848	0.234848	744	744	GFK[325.13]DQIYDIFQK	GFKDQIYDIFQK	0.0007	GFK[325.13]DQIYDIFQK	GFKDQIYDIFQK	0.0004	GFKDQIYDIFQK-GFKDQIYDIFQK	P60842	IF4A1_HUMAN	P60842	IF4A1_HUMAN	1	0	1	GFK[325.13]DQIYDIFQK (pp) GFK[325.13]DQIYDIFQK	GFK[325.13]DQIYDIFQK-IF4A1_HUMAN	GFK[325.13]DQIYDIFQK-IF4A1_HUMAN	193	193	sp|P60842|IF4A1_HUMAN;	sp|P60842|IF4A1_HUMAN;	1
GFNK[325.13]VVLK-MGQK[325.13]IAPYSVEIK	-4.69023	1	#DIV/0!	#DIV/0!	0.433863	4	0.667313	0.653954	0.273654	0.273654	557	557	GFNK[325.13]VVLK	GFNKVVLK	0.085	MGQK[325.13]IAPYSVEIK	MGQKIAPYSVEIK	0.0763	GFNKVVLK-MGQKIAPYSVEIK	P78527	PRKDC_HUMAN	P78527	PRKDC_HUMAN	0	0	0	GFNK[325.13]VVLK (pp) MGQK[325.13]IAPYSVEIK	GFNK[325.13]VVLK-PRKDC_HUMAN	MGQK[325.13]IAPYSVEIK-PRKDC_HUMAN	828	99	sp|P78527|PRKDC_HUMAN;	sp|P78527|PRKDC_HUMAN;	intra	HPRD	pubmed:10823961,pubmed:12186630
GFVLHK[325.13]SK-KQHSLLK[325.13]R	#DIV/0!	0	#DIV/0!	#DIV/0!	-0.146068	2	0.078893	0.109338	-0.847975	#N/A	175	276	GFVLHK[325.13]SK	GFVLHKSK	0.0466	KQHSLLK[325.13]R	KQHSLLKR	0.0374	GFVLHKSK-KQHSLLKR	Q8NC51	PAIRB_HUMAN	P62841	RS15_HUMAN	0	1	1	GFVLHK[325.13]SK (pp) KQHSLLK[325.13]R	GFVLHK[325.13]SK-PAIRB_HUMAN	KQHSLLK[325.13]R-RS15_HUMAN	327	58	sp|Q8NC51|PAIRB_HUMAN;	sp|P62841|RS15_HUMAN;	2
GGK[325.13]GLGK-LLLPGELAK[325.13]HAVSEGTK	-0.550267	13	0.419598	0.228092	-0.409473	7	0.291434	0.215894	-0.0733667	-0.0773741	881	89	GGK[325.13]GLGK	GGKGLGK	0.4716	LLLPGELAK[325.13]HAVSEGTK	LLLPGELAKHAVSEGTK	0.2358	GGKGLGK-LLLPGELAKHAVSEGTK	P62805	H4_HUMAN	P62807	H2B1C_HUMAN	0	1	1	GGK[325.13]GLGK (pp) LLLPGELAK[325.13]HAVSEGTK	GGK[325.13]GLGK-H4_HUMAN	LLLPGELAK[325.13]HAVSEGTK-H2B1C_HUMAN	9	109	sp|P62805|H4_HUMAN;	sp|Q96A08|H2B1A_HUMAN; sp|P33778|H2B1B_HUMAN; sp|P62807|H2B1C_HUMAN; sp|P58876|H2B1D_HUMAN;	1
GGMALALAVTK[325.13]YK-NLGK[325.13]MTANSVLEPGNSEVSLVC[160.03]EK	-1.59964	1	#DIV/0!	#DIV/0!	0.877923	2	0.585211	0.811046	0	0	#N/A	#N/A	GGMALALAVTK[325.13]YK	GGMALALAVTKYK	0.0452	NLGK[325.13]MTANSVLEPGNSEVSLVC[160.03]EK	NLGKMTANSVLEPGNSEVSLVCEK	0.0229	GGMALALAVTKYK-NLGKMTANSVLEPGNSEVSLVCEK	P10155	RO60_HUMAN	P10155	RO60_HUMAN	0	0	0	GGMALALAVTK[325.13]YK (pp) NLGK[325.13]MTANSVLEPGNSEVSLVC[160.03]EK	GGMALALAVTK[325.13]YK-RO60_HUMAN	NLGK[325.13]MTANSVLEPGNSEVSLVC[160.03]EK-RO60_HUMAN	170	287	sp|P10155|RO60_HUMAN;	sp|P10155|RO60_HUMAN;	intra
GHLSGLAK[325.13]R-AK[325.13]AVVQLKPR	1.58679	6	2.69819	2.15897	-1.20606	1	#DIV/0!	#DIV/0!	0.340117	0.340117	1329	1329	GHLSGLAK[325.13]R	GHLSGLAKR	0.0553	AK[325.13]AVVQLKPR	AKAVVQLKPR	0.02765	GHLSGLAKR-AKAVVQLKPR	Q15149	PLEC_HUMAN	Q15149	PLEC_HUMAN	0	0	0	GHLSGLAK[325.13]R (pp) AK[325.13]AVVQLKPR	GHLSGLAK[325.13]R-PLEC_HUMAN	AK[325.13]AVVQLKPR-PLEC_HUMAN	923	926	sp|Q15149|PLEC_HUMAN;	sp|Q15149|PLEC_HUMAN;	1
GHLSGLAK[325.13]R-LEDLLQDAQDEK[325.13]EQLNEYK	0.567436	3	1.28304	1.45187	#DIV/0!	0	#DIV/0!	#DIV/0!	0.340117	0.340117	1329	1329	GHLSGLAK[325.13]R	GHLSGLAKR	0.0048	LEDLLQDAQDEK[325.13]EQLNEYK	LEDLLQDAQDEKEQLNEYK	0.0024	GHLSGLAKR-LEDLLQDAQDEKEQLNEYK	Q15149	PLEC_HUMAN	Q15149	PLEC_HUMAN	0	0	0	GHLSGLAK[325.13]R (pp) LEDLLQDAQDEK[325.13]EQLNEYK	GHLSGLAK[325.13]R-PLEC_HUMAN	LEDLLQDAQDEK[325.13]EQLNEYK-PLEC_HUMAN	923	908	sp|Q15149|PLEC_HUMAN;	sp|Q15149|PLEC_HUMAN;	1
GIK[325.13]EGR-AQK[325.13]LLVGVDEK	-0.224378	4	0.156023	0.1529	0.15766	3	0.133891	0.15151	0.335688	0.335688	263	263	GIK[325.13]EGR	GIKEGR	0.0425	AQK[325.13]LLVGVDEK	AQKLLVGVDEK	0.02135	GIKEGR-AQKLLVGVDEK	P53396	ACLY_HUMAN	P53396	ACLY_HUMAN	0	0	0	GIK[325.13]EGR (pp) AQK[325.13]LLVGVDEK	GIK[325.13]EGR-ACLY_HUMAN	AQK[325.13]LLVGVDEK-ACLY_HUMAN	732	151	sp|P53396|ACLY_HUMAN;	sp|P53396|ACLY_HUMAN;	intra	HPRD	pubmed:9116495,pubmed:10653665
GK[142.11]PEK[170.14]LK[325.13]R-GIQEIADSVKALSK[325.13]K	-2.41603	1	#DIV/0!	#DIV/0!	#DIV/0!	0	#DIV/0!	#DIV/0!	0	0	#N/A	3	GK[142.11]PEK[170.14]LK[325.13]R	GKPEKLKR	0.2493	GIQEIADSVKALSK[325.13]K	GIQEIADSVKALSKK	0.2072	GKPEKLKR-GIQEIADSVKALSKK	Q9BTD8	RBM42_HUMAN	O00330	ODPX_HUMAN	0	1	1	GK[142.11]PEK[170.14]LK[325.13]R (pp) GIQEIADSVKALSK[325.13]K	GK[142.11]PEK[170.14]LK[325.13]R-RBM42_HUMAN	GIQEIADSVKALSK[325.13]K-ODPX_HUMAN	357	398	sp|Q9BTD8|RBM42_HUMAN;	sp|O00330|ODPX_HUMAN;	2
GK[325.13]AGVK-SGFNSK[325.13]SGQR	-0.569783	2	0.0123492	0.0171149	1.70781	1	#DIV/0!	#DIV/0!	-0.414705	-0.414705	45	45	GK[325.13]AGVK	GKAGVK	0.0531	SGFNSK[325.13]SGQR	SGFNSKSGQR	0.0266	GKAGVK-SGFNSKSGQR	P07910	HNRPC_HUMAN	P07910	HNRPC_HUMAN	0	0	0	GK[325.13]AGVK (pp) SGFNSK[325.13]SGQR	GK[325.13]AGVK-HNRPC_HUMAN	SGFNSK[325.13]SGQR-HNRPC_HUMAN	94	176	sp|P07910|HNRPC_HUMAN;	sp|P07910|HNRPC_HUMAN;	intra	BioGRID,HPRD,IntAct,MINT	pubmed:10772858,pubmed:16189514
GK[325.13]AGVK-YGK[325.13]IVGC[160.03]SVHK	-0.158735	11	0.549778	0.324892	1.27255	5	1.9304	1.69204	-0.414705	-0.414705	45	45	GK[325.13]AGVK	GKAGVK	0.1916	YGK[325.13]IVGC[160.03]SVHK	YGKIVGCSVHK	0.09625	GKAGVK-YGKIVGCSVHK	P07910	HNRPC_HUMAN	P07910	HNRPC_HUMAN	0	0	0	GK[325.13]AGVK (pp) YGK[325.13]IVGC[160.03]SVHK	GK[325.13]AGVK-HNRPC_HUMAN	YGK[325.13]IVGC[160.03]SVHK-HNRPC_HUMAN	94	42	sp|P07910|HNRPC_HUMAN;	sp|P07910|HNRPC_HUMAN;	intra	BioGRID,HPRD,IntAct,MINT	pubmed:10772858,pubmed:16189514
GK[325.13]ASIR-K[325.13]LSSETYSQAK	-0.750294	3	2.99852	3.39309	1.02021	1	#DIV/0!	#DIV/0!	-0.5501	-0.5501	207	207	GK[325.13]ASIR	GKASIR	0.0288	K[325.13]LSSETYSQAK	KLSSETYSQAK	0.01545	GKASIR-KLSSETYSQAK	Q08J23	NSUN2_HUMAN	Q08J23	NSUN2_HUMAN	0	0	0	GK[325.13]ASIR (pp) K[325.13]LSSETYSQAK	GK[325.13]ASIR-NSUN2_HUMAN	K[325.13]LSSETYSQAK-NSUN2_HUMAN	683	640	sp|Q08J23|NSUN2_HUMAN;	sp|Q08J23|NSUN2_HUMAN;	intra
GK[325.13]DSK-VFGNEIK[325.13]LEKPK	0.783119	9	0.663486	0.433469	-0.206224	4	0.576636	0.565093	-0.0387342	-0.0387342	916	916	GK[325.13]DSK	GKDSK	0.1282	VFGNEIK[325.13]LEKPK	VFGNEIKLEKPK	0.0718	GKDSK-VFGNEIKLEKPK	P19338	NUCL_HUMAN	P19338	NUCL_HUMAN	0	0	0	GK[325.13]DSK (pp) VFGNEIK[325.13]LEKPK	GK[325.13]DSK-NUCL_HUMAN	VFGNEIK[325.13]LEKPK-NUCL_HUMAN	384	377	sp|P19338|NUCL_HUMAN;	sp|P19338|NUCL_HUMAN;	1
GK[325.13]GEQIAR-SFENISK[325.13]WLR	#DIV/0!	0	#DIV/0!	#DIV/0!	-4.15881	3	1.43899	1.62835	#N/A	#N/A	29	29	GK[325.13]GEQIAR	GKGEQIAR	0.0395	SFENISK[325.13]WLR	SFENISKWLR	0.0242	GKGEQIAR-SFENISKWLR	P61026	RAB10_HUMAN	P61026	RAB10_HUMAN	0	0	0	GK[325.13]GEQIAR (pp) SFENISK[325.13]WLR	GK[325.13]GEQIAR-RAB10_HUMAN	SFENISK[325.13]WLR-RAB10_HUMAN	136	102	sp|P61026|RAB10_HUMAN;	sp|P61026|RAB10_HUMAN;	intra
GK[325.13]GFGFIK-GIVEFASK[325.13]PAAR	-0.318915	17	0.656938	0.312283	0.451295	14	0.7451	0.3903	-0.29937	-0.29937	385	385	GK[325.13]GFGFIK	GKGFGFIK	0.1071	GIVEFASK[325.13]PAAR	GIVEFASKPAAR	0.0603	GKGFGFIK-GIVEFASKPAAR	P23246	SFPQ_HUMAN	P23246	SFPQ_HUMAN	0	0	0	GK[325.13]GFGFIK (pp) GIVEFASK[325.13]PAAR	GK[325.13]GFGFIK-SFPQ_HUMAN	GIVEFASK[325.13]PAAR-SFPQ_HUMAN	332	421	sp|P23246|SFPQ_HUMAN;	sp|P23246|SFPQ_HUMAN;	intra	BioGRID,IntAct,MINT	pubmed:16169070
GK[325.13]GFGFIK-LAQK[325.13]NPMYQK	-0.229425	11	0.71044	0.419836	-0.0282517	11	0.545938	0.322623	-0.29937	-0.29937	385	385	GK[325.13]GFGFIK	GKGFGFIK	0.057	LAQK[325.13]NPMYQK	LAQKNPMYQK	0.0575	GKGFGFIK-LAQKNPMYQK	P23246	SFPQ_HUMAN	P23246	SFPQ_HUMAN	0	0	0	GK[325.13]GFGFIK (pp) LAQK[325.13]NPMYQK	GK[325.13]GFGFIK-SFPQ_HUMAN	LAQK[325.13]NPMYQK-SFPQ_HUMAN	332	466	sp|P23246|SFPQ_HUMAN;	sp|P23246|SFPQ_HUMAN;	intra	BioGRID,IntAct,MINT	pubmed:16169070
GK[325.13]GGK-GLGK[325.13]GGAK	0.505642	7	4.04244	2.99463	-0.387984	6	0.244619	0.195732	-0.0733667	-0.0733667	881	881	GK[325.13]GGK	GKGGK	0.2491	GLGK[325.13]GGAK	GLGKGGAK	0.2498	GKGGK-GLGKGGAK	P62805	H4_HUMAN	P62805	H4_HUMAN	0	0	0	GK[325.13]GGK (pp) GLGK[325.13]GGAK	GK[325.13]GGK-H4_HUMAN	GLGK[325.13]GGAK-H4_HUMAN	6	13	sp|P62805|H4_HUMAN; sp|P47813|IF1AX_HUMAN; sp|Q8WUA2|PPIL4_HUMAN;	sp|P62805|H4_HUMAN;	intra
GK[325.13]GGK-GLGK[325.13]GGAK[170.11]R	-0.778191	2	0.58701	0.81354	-0.641323	1	#DIV/0!	#DIV/0!	-0.0733667	-0.0733667	881	881	GK[325.13]GGK	GKGGK	0.3036	GLGK[325.13]GGAK[170.11]R	GLGKGGAKR	0.1566	GKGGK-GLGKGGAKR	P62805	H4_HUMAN	P62805	H4_HUMAN	0	0	0	GK[325.13]GGK (pp) GLGK[325.13]GGAK[170.11]R	GK[325.13]GGK-H4_HUMAN	GLGK[325.13]GGAK[170.11]R-H4_HUMAN	6	13	sp|P62805|H4_HUMAN; sp|P47813|IF1AX_HUMAN; sp|Q8WUA2|PPIL4_HUMAN;	sp|P62805|H4_HUMAN;	intra
GK[325.13]GGKGLGK-KQLATK[325.13]AAR	-0.566774	1	#DIV/0!	#DIV/0!	#DIV/0!	0	#DIV/0!	#DIV/0!	-0.0733667	-0.100076	881	1171	GK[325.13]GGKGLGK	GKGGKGLGK	0.0675	KQLATK[325.13]AAR	KQLATKAAR	0.035	GKGGKGLGK-KQLATKAAR	P62805	H4_HUMAN	P68431	H31_HUMAN	0	1	1	GK[325.13]GGKGLGK (pp) KQLATK[325.13]AAR	GK[325.13]GGKGLGK-H4_HUMAN	KQLATK[325.13]AAR-H31_HUMAN	6	24	sp|P62805|H4_HUMAN;	sp|P68431|H31_HUMAN; sp|Q71DI3|H32_HUMAN; sp|P84243|H33_HUMAN;	0	IntAct	pubmed:19410544
GK[325.13]GGK-K[325.13]QLATK	-0.318892	4	0.145364	0.142454	0.197819	4	1.1598	1.13658	-0.0733667	-0.100076	881	4	GK[325.13]GGK	GKGGK	0.2419	K[325.13]QLATK	KQLATK	0.24735	GKGGK-KQLATK	P62805	H4_HUMAN	Q16695	H31T_HUMAN	0	1	1	GK[325.13]GGK (pp) K[325.13]QLATK	GK[325.13]GGK-H4_HUMAN	K[325.13]QLATK-H31T_HUMAN	6	19	sp|P62805|H4_HUMAN; sp|P47813|IF1AX_HUMAN; sp|Q8WUA2|PPIL4_HUMAN;	sp|Q16695|H31T_HUMAN; sp|P68431|H31_HUMAN; sp|Q71DI3|H32_HUMAN; sp|P84243|H33_HUMAN;	0	BioGRID	pubmed:20953179
GK[325.13]GGK-K[325.13]TESHHK	-0.757721	1	#DIV/0!	#DIV/0!	-0.340826	1	#DIV/0!	#DIV/0!	-0.0733667	-0.188939	881	553	GK[325.13]GGK	GKGGK	0.0525	K[325.13]TESHHK	KTESHHK	0.0785	GKGGK-KTESHHK	P62805	H4_HUMAN	P04908	H2A1B_HUMAN	0	1	1	GK[325.13]GGK (pp) K[325.13]TESHHK	GK[325.13]GGK-H4_HUMAN	K[325.13]TESHHK-H2A1B_HUMAN	6	120	sp|P62805|H4_HUMAN; sp|P47813|IF1AX_HUMAN; sp|Q8WUA2|PPIL4_HUMAN;	sp|P04908|H2A1B_HUMAN; sp|Q99878|H2A1J_HUMAN;	1
GK[325.13]GGK-KTESHHK[325.13]AK	0.266206	1	#DIV/0!	#DIV/0!	#DIV/0!	0	#DIV/0!	#DIV/0!	-0.0733667	-0.188939	881	553	GK[325.13]GGK	GKGGK	0.009	KTESHHK[325.13]AK	KTESHHKAK	0.00995	GKGGK-KTESHHKAK	P62805	H4_HUMAN	P04908	H2A1B_HUMAN	0	1	1	GK[325.13]GGK (pp) KTESHHK[325.13]AK	GK[325.13]GGK-H4_HUMAN	KTESHHK[325.13]AK-H2A1B_HUMAN	6	126	sp|P62805|H4_HUMAN; sp|P47813|IF1AX_HUMAN; sp|Q8WUA2|PPIL4_HUMAN;	sp|P04908|H2A1B_HUMAN;	1
GK[325.13]GGK-LLLPGELAK[325.13]HAVSEGTK	-0.682189	6	0.682488	0.546094	-0.139839	5	1.02971	0.902562	-0.0733667	-0.0773741	881	89	GK[325.13]GGK	GKGGK	0.5684	LLLPGELAK[325.13]HAVSEGTK	LLLPGELAKHAVSEGTK	0.2842	GKGGK-LLLPGELAKHAVSEGTK	P62805	H4_HUMAN	P62807	H2B1C_HUMAN	0	1	1	GK[325.13]GGK (pp) LLLPGELAK[325.13]HAVSEGTK	GK[325.13]GGK-H4_HUMAN	LLLPGELAK[325.13]HAVSEGTK-H2B1C_HUMAN	6	109	sp|P62805|H4_HUMAN; sp|P47813|IF1AX_HUMAN; sp|Q8WUA2|PPIL4_HUMAN;	sp|Q96A08|H2B1A_HUMAN; sp|P33778|H2B1B_HUMAN; sp|P62807|H2B1C_HUMAN; sp|P58876|H2B1D_HUMAN;	1
GK[325.13]GIR-GNK[325.13]PWISLPR	2.70881	2	3.93676	5.45597	0.672359	6	0.722145	0.577825	-0.27109	-0.27109	365	365	GK[325.13]GIR	GKGIR	0.4243	GNK[325.13]PWISLPR	GNKPWISLPR	0.2152	GKGIR-GNKPWISLPR	P62701	RS4X_HUMAN	P62701	RS4X_HUMAN	0	0	0	GK[325.13]GIR (pp) GNK[325.13]PWISLPR	GK[325.13]GIR-RS4X_HUMAN	GNK[325.13]PWISLPR-RS4X_HUMAN	242	233	sp|P62701|RS4X_HUMAN;	sp|P62701|RS4X_HUMAN;	intra
GK[325.13]GLR-GNK[325.13]PWISLPR	0.705277	2	0.652233	0.903932	#DIV/0!	0	#DIV/0!	#DIV/0!	-0.0345838	-0.27109	19	365	GK[325.13]GLR	GKGLR	0.1214	GNK[325.13]PWISLPR	GNKPWISLPR	0.06425	GKGLR-GNKPWISLPR	Q9UBW8	CSN7A_HUMAN	P62701	RS4X_HUMAN	0	1	1	GK[325.13]GLR (pp) GNK[325.13]PWISLPR	GK[325.13]GLR-CSN7A_HUMAN	GNK[325.13]PWISLPR-RS4X_HUMAN	262	233	sp|Q9UBW8|CSN7A_HUMAN; sp|Q6DKI1|RL7L_HUMAN;	sp|P62701|RS4X_HUMAN;	2
GK[325.13]HSVK-HASHISK[325.13]LPK	#DIV/0!	0	#DIV/0!	#DIV/0!	0.209074	1	#DIV/0!	#DIV/0!	0.582635	0.582635	426	426	GK[325.13]HSVK	GKHSVK	0.129	HASHISK[325.13]LPK	HASHISKLPK	0.0647	GKHSVK-HASHISKLPK	P09874	PARP1_HUMAN	P09874	PARP1_HUMAN	0	0	0	GK[325.13]HSVK (pp) HASHISK[325.13]LPK	GK[325.13]HSVK-PARP1_HUMAN	HASHISK[325.13]LPK-PARP1_HUMAN	945	940	sp|P09874|PARP1_HUMAN;	sp|P09874|PARP1_HUMAN;	0	HPRD,IntAct	pubmed:12519782,pubmed:14734561
GK[325.13]IGLDFC[160.03]K-K[325.13]QYPISLVLAPTR	#DIV/0!	0	#DIV/0!	#DIV/0!	-1.09923	3	0.326984	0.37001	#N/A	#N/A	220	220	GK[325.13]IGLDFC[160.03]K	GKIGLDFCK	0.0036	K[325.13]QYPISLVLAPTR	KQYPISLVLAPTR	0.0027	GKIGLDFCK-KQYPISLVLAPTR	O00571	DDX3X_HUMAN	O00571	DDX3X_HUMAN	0	0	0	GK[325.13]IGLDFC[160.03]K (pp) K[325.13]QYPISLVLAPTR	GK[325.13]IGLDFC[160.03]K-DDX3X_HUMAN	K[325.13]QYPISLVLAPTR-DDX3X_HUMAN	335	264	sp|O00571|DDX3X_HUMAN;	sp|O00571|DDX3X_HUMAN;	intra
GK[325.13]ILNVR-LHGGK[325.13]DSASPR	1.84492	2	0.609355	0.844508	#DIV/0!	0	#DIV/0!	#DIV/0!	0.291356	0.291356	79	79	GK[325.13]ILNVR	GKILNVR	0.2294	LHGGK[325.13]DSASPR	LHGGKDSASPR	0.1147	GKILNVR-LHGGKDSASPR	P11388	TOP2A_HUMAN	P11388	TOP2A_HUMAN	0	0	0	GK[325.13]ILNVR (pp) LHGGK[325.13]DSASPR	GK[325.13]ILNVR-TOP2A_HUMAN	LHGGK[325.13]DSASPR-TOP2A_HUMAN	489	798	sp|P11388|TOP2A_HUMAN; sp|Q02880|TOP2B_HUMAN;	sp|P11388|TOP2A_HUMAN;	intra
GK[325.13]PLPEYHVR-YFEGVSPK[325.13]SLK	0.102669	9	0.456374	0.298159	0.242661	2	0.337369	0.467562	0.273654	0.273654	557	557	GK[325.13]PLPEYHVR	GKPLPEYHVR	0.1532	YFEGVSPK[325.13]SLK	YFEGVSPKSLK	0.0769	GKPLPEYHVR-YFEGVSPKSLK	P78527	PRKDC_HUMAN	P78527	PRKDC_HUMAN	0	0	0	GK[325.13]PLPEYHVR (pp) YFEGVSPK[325.13]SLK	GK[325.13]PLPEYHVR-PRKDC_HUMAN	YFEGVSPK[325.13]SLK-PRKDC_HUMAN	3710	689	sp|P78527|PRKDC_HUMAN;	sp|P78527|PRKDC_HUMAN;	intra	HPRD	pubmed:10823961,pubmed:12186630
GK[325.13]QGGK-AVTK[325.13]AQK	-1.78488	3	1.26525	1.43174	#DIV/0!	0	#DIV/0!	#DIV/0!	-0.138967	-0.0773741	235	89	GK[325.13]QGGK	GKQGGK	0.082	AVTK[325.13]AQK	AVTKAQK	0.07915	GKQGGK-AVTKAQK	Q96QV6	H2A1A_HUMAN	P62807	H2B1C_HUMAN	0	1	1	GK[325.13]QGGK (pp) AVTK[325.13]AQK	GK[325.13]QGGK-H2A1A_HUMAN	AVTK[325.13]AQK-H2B1C_HUMAN	6	21	sp|Q96QV6|H2A1A_HUMAN; sp|P04908|H2A1B_HUMAN; sp|Q99878|H2A1J_HUMAN;	sp|P62807|H2B1C_HUMAN; sp|P58876|H2B1D_HUMAN;	2
GK[325.13]QGGK-AVTK[325.13]YTSSK	-0.138592	1	#DIV/0!	#DIV/0!	-2.20705	1	#DIV/0!	#DIV/0!	-0.188939	-0.0773741	553	89	GK[325.13]QGGK	GKQGGK	0.1201	AVTK[325.13]YTSSK	AVTKYTSSK	0.06045	GKQGGK-AVTKYTSSK	P04908	H2A1B_HUMAN	P62807	H2B1C_HUMAN	0	1	1	GK[325.13]QGGK (pp) AVTK[325.13]YTSSK	GK[325.13]QGGK-H2A1B_HUMAN	AVTK[325.13]YTSSK-H2B1C_HUMAN	6	121	sp|Q96QV6|H2A1A_HUMAN; sp|P04908|H2A1B_HUMAN; sp|Q99878|H2A1J_HUMAN;	sp|Q96A08|H2B1A_HUMAN; sp|P33778|H2B1B_HUMAN; sp|P62807|H2B1C_HUMAN; sp|P58876|H2B1D_HUMAN;	2
GK[325.13]QGGK-K[325.13]TESHHK	-1.30955	1	#DIV/0!	#DIV/0!	-0.476362	1	#DIV/0!	#DIV/0!	-0.188939	-0.188939	553	553	GK[325.13]QGGK	GKQGGK	0.1436	K[325.13]TESHHK	KTESHHK	0.0799	GKQGGK-KTESHHK	P04908	H2A1B_HUMAN	P04908	H2A1B_HUMAN	0	0	0	GK[325.13]QGGK (pp) K[325.13]TESHHK	GK[325.13]QGGK-H2A1B_HUMAN	K[325.13]TESHHK-H2A1B_HUMAN	6	120	sp|Q96QV6|H2A1A_HUMAN; sp|P04908|H2A1B_HUMAN; sp|Q99878|H2A1J_HUMAN;	sp|P04908|H2A1B_HUMAN; sp|Q99878|H2A1J_HUMAN;	intra
GK[325.13]QGGK-KAVTK[325.13]AQK	-0.634241	6	0.3682	0.294616	-0.64038	2	0.154802	0.214541	0	-0.0773741	#N/A	89	GK[325.13]QGGK	GKQGGK	0.1473	KAVTK[325.13]AQK	KAVTKAQK	0.0774	GKQGGK-KAVTKAQK	Q99878	H2A1J_HUMAN	P62807	H2B1C_HUMAN	0	1	1	GK[325.13]QGGK (pp) KAVTK[325.13]AQK	GK[325.13]QGGK-H2A1J_HUMAN	KAVTK[325.13]AQK-H2B1C_HUMAN	6	21	sp|Q96QV6|H2A1A_HUMAN; sp|P04908|H2A1B_HUMAN; sp|Q99878|H2A1J_HUMAN;	sp|P62807|H2B1C_HUMAN; sp|P58876|H2B1D_HUMAN;	1
GK[325.13]QGGK-LLLPGELAK[325.13]HAVSEGTK	-0.386525	4	0.463446	0.454169	-0.682432	2	0.0446111	0.0618267	-0.188939	-0.0773741	553	89	GK[325.13]QGGK	GKQGGK	0.0532	LLLPGELAK[325.13]HAVSEGTK	LLLPGELAKHAVSEGTK	0.0266	GKQGGK-LLLPGELAKHAVSEGTK	P04908	H2A1B_HUMAN	P62807	H2B1C_HUMAN	0	1	1	GK[325.13]QGGK (pp) LLLPGELAK[325.13]HAVSEGTK	GK[325.13]QGGK-H2A1B_HUMAN	LLLPGELAK[325.13]HAVSEGTK-H2B1C_HUMAN	6	109	sp|Q96QV6|H2A1A_HUMAN; sp|P04908|H2A1B_HUMAN; sp|Q99878|H2A1J_HUMAN;	sp|Q96A08|H2B1A_HUMAN; sp|P33778|H2B1B_HUMAN; sp|P62807|H2B1C_HUMAN; sp|P58876|H2B1D_HUMAN;	2
GK[325.13]QGGK-TK[325.13]QTAR	-0.575167	4	0.423044	0.414575	-0.618343	2	0.685148	0.949549	0	-0.100076	#N/A	4	GK[325.13]QGGK	GKQGGK	0.1809	TK[325.13]QTAR	TKQTAR	0.10195	GKQGGK-TKQTAR	Q99878	H2A1J_HUMAN	Q16695	H31T_HUMAN	0	1	1	GK[325.13]QGGK (pp) TK[325.13]QTAR	GK[325.13]QGGK-H2A1J_HUMAN	TK[325.13]QTAR-H31T_HUMAN	6	5	sp|Q96QV6|H2A1A_HUMAN; sp|P04908|H2A1B_HUMAN; sp|Q99878|H2A1J_HUMAN;	sp|Q16695|H31T_HUMAN; sp|P68431|H31_HUMAN; sp|Q71DI3|H32_HUMAN; sp|P84243|H33_HUMAN;	1
GK[325.13]VLIDIR-K[325.13]GISLNPEQWSQLK	-0.590905	1	#DIV/0!	#DIV/0!	0.254458	2	0.765851	1.0614	-0.972356	-0.972356	65	65	GK[325.13]VLIDIR	GKVLIDIR	0.0039	K[325.13]GISLNPEQWSQLK	KGISLNPEQWSQLK	0.00835	GKVLIDIR-KGISLNPEQWSQLK	P53999	TCP4_HUMAN	P53999	TCP4_HUMAN	0	0	0	GK[325.13]VLIDIR (pp) K[325.13]GISLNPEQWSQLK	GK[325.13]VLIDIR-TCP4_HUMAN	K[325.13]GISLNPEQWSQLK-TCP4_HUMAN	80	101	sp|P53999|TCP4_HUMAN;	sp|P53999|TCP4_HUMAN;	0	BioGRID,DIP	pubmed:9360603,pubmed:16415882
GKGGK[325.13]GLGK-HAVSEGTK[325.13]AVTK	#DIV/0!	0	#DIV/0!	#DIV/0!	-0.669893	2	0.0371538	0.0514916	-0.0733667	-0.0773741	881	89	GKGGK[325.13]GLGK	GKGGKGLGK	0.0359	HAVSEGTK[325.13]AVTK	HAVSEGTKAVTK	0.01795	GKGGKGLGK-HAVSEGTKAVTK	P62805	H4_HUMAN	P62807	H2B1C_HUMAN	0	1	1	GKGGK[325.13]GLGK (pp) HAVSEGTK[325.13]AVTK	GKGGK[325.13]GLGK-H4_HUMAN	HAVSEGTK[325.13]AVTK-H2B1C_HUMAN	9	117	sp|P62805|H4_HUMAN;	sp|Q96A08|H2B1A_HUMAN; sp|P33778|H2B1B_HUMAN; sp|P62807|H2B1C_HUMAN; sp|P58876|H2B1D_HUMAN;	1
GKGGK[325.13]GLGK-KQLATK[325.13]AAR	-1.18357	3	1.49325	1.68975	0.342878	2	0.246252	0.341281	-0.0733667	-0.100076	881	1171	GKGGK[325.13]GLGK	GKGGKGLGK	0.0161	KQLATK[325.13]AAR	KQLATKAAR	0.05985	GKGGKGLGK-KQLATKAAR	P62805	H4_HUMAN	P68431	H31_HUMAN	0	1	1	GKGGK[325.13]GLGK (pp) KQLATK[325.13]AAR	GKGGK[325.13]GLGK-H4_HUMAN	KQLATK[325.13]AAR-H31_HUMAN	9	24	sp|P62805|H4_HUMAN;	sp|P68431|H31_HUMAN; sp|Q71DI3|H32_HUMAN; sp|P84243|H33_HUMAN;	0	IntAct	pubmed:19410544
GKGGK[325.13]GLGK-LLLPGELAK[325.13]HAVSEGTK	-0.0730691	8	0.819983	0.568209	-0.461434	2	0.141993	0.196789	-0.0733667	-0.0773741	881	89	GKGGK[325.13]GLGK	GKGGKGLGK	0.0532	LLLPGELAK[325.13]HAVSEGTK	LLLPGELAKHAVSEGTK	0.02665	GKGGKGLGK-LLLPGELAKHAVSEGTK	P62805	H4_HUMAN	P62807	H2B1C_HUMAN	0	1	1	GKGGK[325.13]GLGK (pp) LLLPGELAK[325.13]HAVSEGTK	GKGGK[325.13]GLGK-H4_HUMAN	LLLPGELAK[325.13]HAVSEGTK-H2B1C_HUMAN	9	109	sp|P62805|H4_HUMAN;	sp|Q96A08|H2B1A_HUMAN; sp|P33778|H2B1B_HUMAN; sp|P62807|H2B1C_HUMAN; sp|P58876|H2B1D_HUMAN;	1
GKGGK[325.13]GLGK-PEPAK[325.13]SAPAPK	-0.0886823	6	1.03558	0.828618	-3.57191	1	#DIV/0!	#DIV/0!	-0.0733667	-0.0773741	881	89	GKGGK[325.13]GLGK	GKGGKGLGK	0.1015	PEPAK[325.13]SAPAPK	PEPAKSAPAPK	0.0509	GKGGKGLGK-PEPAKSAPAPK	P62805	H4_HUMAN	P62807	H2B1C_HUMAN	0	1	1	GKGGK[325.13]GLGK (pp) PEPAK[325.13]SAPAPK	GKGGK[325.13]GLGK-H4_HUMAN	PEPAK[325.13]SAPAPK-H2B1C_HUMAN	9	6	sp|P62805|H4_HUMAN;	sp|P62807|H2B1C_HUMAN;	1
GLFDEYGSK[325.13]K-VFITDDFHDMMPK[325.13]YLNFVK	0.072578	2	0.0208928	0.0289554	-1.59927	5	0.7967	0.698326	0.0165107	0.0165107	455	455	GLFDEYGSK[325.13]K	GLFDEYGSKK	0.0432	VFITDDFHDMMPK[325.13]YLNFVK	VFITDDFHDMMPKYLNFVK	0.02165	GLFDEYGSKK-VFITDDFHDMMPKYLNFVK	P14625	ENPL_HUMAN	P14625	ENPL_HUMAN	0	0	0	GLFDEYGSK[325.13]K (pp) VFITDDFHDMMPK[325.13]YLNFVK	GLFDEYGSK[325.13]K-ENPL_HUMAN	VFITDDFHDMMPK[325.13]YLNFVK-ENPL_HUMAN	404	428	sp|Q58FF3|ENPLL_HUMAN; sp|P14625|ENPL_HUMAN;	sp|P14625|ENPL_HUMAN;	intra	HPRD	pubmed:12167617
GLGK[325.13]GGAK[170.11]R-KQLATK[325.13]AAR	-1.11796	4	2.53066	2.48	1.80274	1	#DIV/0!	#DIV/0!	-0.0733667	-0.100076	881	1171	GLGK[325.13]GGAK[170.11]R	GLGKGGAKR	0.0439	KQLATK[325.13]AAR	KQLATKAAR	0.07715	GLGKGGAKR-KQLATKAAR	P62805	H4_HUMAN	P68431	H31_HUMAN	0	1	1	GLGK[325.13]GGAK[170.11]R (pp) KQLATK[325.13]AAR	GLGK[325.13]GGAK[170.11]R-H4_HUMAN	KQLATK[325.13]AAR-H31_HUMAN	13	24	sp|P62805|H4_HUMAN;	sp|P68431|H31_HUMAN; sp|Q71DI3|H32_HUMAN; sp|P84243|H33_HUMAN;	0	IntAct	pubmed:19410544
GLGK[325.13]GGAK[170.11]R-KTESHHK[325.13]AK	-3.87652	1	#DIV/0!	#DIV/0!	#DIV/0!	0	#DIV/0!	#DIV/0!	-0.0733667	-0.188939	881	553	GLGK[325.13]GGAK[170.11]R	GLGKGGAKR	0.063	KTESHHK[325.13]AK	KTESHHKAK	0.07585	GLGKGGAKR-KTESHHKAK	P62805	H4_HUMAN	P04908	H2A1B_HUMAN	0	1	1	GLGK[325.13]GGAK[170.11]R (pp) KTESHHK[325.13]AK	GLGK[325.13]GGAK[170.11]R-H4_HUMAN	KTESHHK[325.13]AK-H2A1B_HUMAN	13	126	sp|P62805|H4_HUMAN;	sp|P04908|H2A1B_HUMAN;	1
GLGK[325.13]GGAK[170.11]R-LLLPGELAK[325.13]HAVSEGTK	-0.219863	12	0.669208	0.378633	-0.159437	6	0.307635	0.246155	-0.0733667	-0.0773741	881	89	GLGK[325.13]GGAK[170.11]R	GLGKGGAKR	0.2994	LLLPGELAK[325.13]HAVSEGTK	LLLPGELAKHAVSEGTK	0.1497	GLGKGGAKR-LLLPGELAKHAVSEGTK	P62805	H4_HUMAN	P62807	H2B1C_HUMAN	0	1	1	GLGK[325.13]GGAK[170.11]R (pp) LLLPGELAK[325.13]HAVSEGTK	GLGK[325.13]GGAK[170.11]R-H4_HUMAN	LLLPGELAK[325.13]HAVSEGTK-H2B1C_HUMAN	13	109	sp|P62805|H4_HUMAN;	sp|Q96A08|H2B1A_HUMAN; sp|P33778|H2B1B_HUMAN; sp|P62807|H2B1C_HUMAN; sp|P58876|H2B1D_HUMAN;	1
GLGK[325.13]GGAK-KQLATK[325.13]AAR	0.181535	7	1.57217	1.16466	-0.0237497	2	0.342464	0.474622	-0.0733667	-0.100076	881	1171	GLGK[325.13]GGAK	GLGKGGAK	0.0911	KQLATK[325.13]AAR	KQLATKAAR	0.1076	GLGKGGAK-KQLATKAAR	P62805	H4_HUMAN	P68431	H31_HUMAN	0	1	1	GLGK[325.13]GGAK (pp) KQLATK[325.13]AAR	GLGK[325.13]GGAK-H4_HUMAN	KQLATK[325.13]AAR-H31_HUMAN	13	24	sp|P62805|H4_HUMAN;	sp|P68431|H31_HUMAN; sp|Q71DI3|H32_HUMAN; sp|P84243|H33_HUMAN;	0	IntAct	pubmed:19410544
GLGK[325.13]GGAK-KTESHHK[325.13]AK	#DIV/0!	0	#DIV/0!	#DIV/0!	#DIV/0!	0	#DIV/0!	#DIV/0!	-0.0733667	-0.188939	881	553	GLGK[325.13]GGAK	GLGKGGAK	0.0211	KTESHHK[325.13]AK	KTESHHKAK	0.07435	GLGKGGAK-KTESHHKAK	P62805	H4_HUMAN	P04908	H2A1B_HUMAN	0	1	1	GLGK[325.13]GGAK (pp) KTESHHK[325.13]AK	GLGK[325.13]GGAK-H4_HUMAN	KTESHHK[325.13]AK-H2A1B_HUMAN	13	126	sp|P62805|H4_HUMAN;	sp|P04908|H2A1B_HUMAN;	1
GLGK[325.13]GGAK-LLLPGELAK[325.13]HAVSEGTK	-0.343995	13	0.308377	0.167633	-0.367324	7	0.192412	0.142538	-0.0733667	-0.0773741	881	89	GLGK[325.13]GGAK	GLGKGGAK	0.3148	LLLPGELAK[325.13]HAVSEGTK	LLLPGELAKHAVSEGTK	0.1574	GLGKGGAK-LLLPGELAKHAVSEGTK	P62805	H4_HUMAN	P62807	H2B1C_HUMAN	0	1	1	GLGK[325.13]GGAK (pp) LLLPGELAK[325.13]HAVSEGTK	GLGK[325.13]GGAK-H4_HUMAN	LLLPGELAK[325.13]HAVSEGTK-H2B1C_HUMAN	13	109	sp|P62805|H4_HUMAN;	sp|Q96A08|H2B1A_HUMAN; sp|P33778|H2B1B_HUMAN; sp|P62807|H2B1C_HUMAN; sp|P58876|H2B1D_HUMAN;	1
GLK[325.13]AELMER-HK[325.13]PLLIDMNK	0.326262	3	3.42608	3.8769	-0.454122	2	1.66762	2.31116	-0.00679297	0.340117	648	1329	GLK[325.13]AELMER	GLKAELMER	0.0004	HK[325.13]PLLIDMNK	HKPLLIDMNK	0.01245	GLKAELMER-HKPLLIDMNK	Q00839	HNRPU_HUMAN	Q15149	PLEC_HUMAN	0	1	1	GLK[325.13]AELMER (pp) HK[325.13]PLLIDMNK	GLK[325.13]AELMER-HNRPU_HUMAN	HK[325.13]PLLIDMNK-PLEC_HUMAN	31	338	sp|Q00839|HNRPU_HUMAN;	sp|Q15149|PLEC_HUMAN;	1
GLK[325.13]AELMER-VSELK[325.13]EELKK	-0.195173	2	0.563848	0.781439	3.5961	1	#DIV/0!	#DIV/0!	-0.00679297	-0.00679297	648	648	GLK[325.13]AELMER	GLKAELMER	0.1853	VSELK[325.13]EELKK	VSELKEELKK	0.12625	GLKAELMER-VSELKEELKK	Q00839	HNRPU_HUMAN	Q00839	HNRPU_HUMAN	0	0	0	GLK[325.13]AELMER (pp) VSELK[325.13]EELKK	GLK[325.13]AELMER-HNRPU_HUMAN	VSELK[325.13]EELKK-HNRPU_HUMAN	31	17	sp|Q00839|HNRPU_HUMAN;	sp|Q00839|HNRPU_HUMAN;	intra
GLNSK[325.13]LLDIR-TTHLIAK[325.13]EEMIHNLQ	0.326963	2	0.668774	0.926856	#DIV/0!	0	#DIV/0!	#DIV/0!	0	0.194556	#N/A	20	GLNSK[325.13]LLDIR	GLNSKLLDIR	0.1255	TTHLIAK[325.13]EEMIHNLQ	TTHLIAKEEMIHNLQ	0.06545	GLNSKLLDIR-TTHLIAKEEMIHNLQ	P51665	PSMD7_HUMAN	O00232	PSD12_HUMAN	0	1	1	GLNSK[325.13]LLDIR (pp) TTHLIAK[325.13]EEMIHNLQ	GLNSK[325.13]LLDIR-PSMD7_HUMAN	TTHLIAK[325.13]EEMIHNLQ-PSD12_HUMAN	204	448	sp|P51665|PSD7_HUMAN;	sp|O00232|PSD12_HUMAN;	0	BioGRID,IntAct	pubmed:19615732
GLVDK[325.13]IMVDR-INLAQK[325.13]AFC[160.03]GFEDPR	-0.649055	4	2.24598	2.20102	-0.466044	6	1.33115	1.06512	0.340117	0.340117	1329	1329	GLVDK[325.13]IMVDR	GLVDKIMVDR	0.3326	INLAQK[325.13]AFC[160.03]GFEDPR	INLAQKAFCGFEDPR	0.16635	GLVDKIMVDR-INLAQKAFCGFEDPR	Q15149	PLEC_HUMAN	Q15149	PLEC_HUMAN	0	0	0	GLVDK[325.13]IMVDR (pp) INLAQK[325.13]AFC[160.03]GFEDPR	GLVDK[325.13]IMVDR-PLEC_HUMAN	INLAQK[325.13]AFC[160.03]GFEDPR-PLEC_HUMAN	4480	4491	sp|Q15149|PLEC_HUMAN;	sp|Q15149|PLEC_HUMAN;	intra
GLVLGPIHK[325.13]NQK-DDVAQTDLLQIDPNFGSK[325.13]EDFDSLLQSAK	-1.73909	4	0.0563021	0.055175	-0.281085	2	0.842573	1.16773	-1.08093	-1.08093	479	479	GLVLGPIHK[325.13]NQK	GLVLGPIHKNQK	0.275	DDVAQTDLLQIDPNFGSK[325.13]EDFDSLLQSAK	DDVAQTDLLQIDPNFGSKEDFDSLLQSAK	0.14605	GLVLGPIHKNQK-DDVAQTDLLQIDPNFGSKEDFDSLLQSAK	P08195	4F2_HUMAN	P08195	4F2_HUMAN	0	0	0	GLVLGPIHK[325.13]NQK (pp) DDVAQTDLLQIDPNFGSK[325.13]EDFDSLLQSAK	GLVLGPIHK[325.13]NQK-4F2_HUMAN	DDVAQTDLLQIDPNFGSK[325.13]EDFDSLLQSAK-4F2_HUMAN	266	287	sp|P08195|4F2_HUMAN;	sp|P08195|4F2_HUMAN;	1
GLVLGPIHK[325.13]NQK-GENSWFSTQVDTVATK[325.13]VK	-1.17208	5	2.01907	1.76976	0.172231	1	#DIV/0!	#DIV/0!	-1.08093	-1.08093	479	479	GLVLGPIHK[325.13]NQK	GLVLGPIHKNQK	0.0635	GENSWFSTQVDTVATK[325.13]VK	GENSWFSTQVDTVATKVK	0.03175	GLVLGPIHKNQK-GENSWFSTQVDTVATKVK	P08195	4F2_HUMAN	P08195	4F2_HUMAN	0	0	0	GLVLGPIHK[325.13]NQK (pp) GENSWFSTQVDTVATK[325.13]VK	GLVLGPIHK[325.13]NQK-4F2_HUMAN	GENSWFSTQVDTVATK[325.13]VK-4F2_HUMAN	266	329	sp|P08195|4F2_HUMAN;	sp|P08195|4F2_HUMAN;	intra
GLVLGPIHK[325.13]NQK-IGDLQAFQGHGAGNLAGLK[325.13]GR	-1.5955	1	#DIV/0!	#DIV/0!	1.06875	2	0.2576	0.357009	-1.08093	-1.08093	479	479	GLVLGPIHK[325.13]NQK	GLVLGPIHKNQK	0.0495	IGDLQAFQGHGAGNLAGLK[325.13]GR	IGDLQAFQGHGAGNLAGLKGR	0.02475	GLVLGPIHKNQK-IGDLQAFQGHGAGNLAGLKGR	P08195	4F2_HUMAN	P08195	4F2_HUMAN	0	0	0	GLVLGPIHK[325.13]NQK (pp) IGDLQAFQGHGAGNLAGLK[325.13]GR	GLVLGPIHK[325.13]NQK-4F2_HUMAN	IGDLQAFQGHGAGNLAGLK[325.13]GR-4F2_HUMAN	266	245	sp|P08195|4F2_HUMAN;	sp|P08195|4F2_HUMAN;	intra
GLVLGPIHK[325.13]NQK-LK[325.13]LEPHEGLLLR	-1.71781	4	1.37144	1.34399	-0.113927	2	0.106688	0.147859	-1.08093	-1.08093	479	479	GLVLGPIHK[325.13]NQK	GLVLGPIHKNQK	0.0139	LK[325.13]LEPHEGLLLR	LKLEPHEGLLLR	0.0074	GLVLGPIHKNQK-LKLEPHEGLLLR	P08195	4F2_HUMAN	P08195	4F2_HUMAN	0	0	0	GLVLGPIHK[325.13]NQK (pp) LK[325.13]LEPHEGLLLR	GLVLGPIHK[325.13]NQK-4F2_HUMAN	LK[325.13]LEPHEGLLLR-4F2_HUMAN	266	615	sp|P08195|4F2_HUMAN;	sp|P08195|4F2_HUMAN;	intra
GM[147.04]K[325.13]VIESR[184.13]-YEELQSLAGK[325.13]HGDDLR	1.93209	3	1.00569	1.13802	#DIV/0!	0	#DIV/0!	#DIV/0!	0.406133	0.953625	125	1144	GM[147.04]K[325.13]VIESR[184.13]	GMKVIESR	0.0311	YEELQSLAGK[325.13]HGDDLR	YEELQSLAGKHGDDLR	0.01905	GMKVIESR-YEELQSLAGKHGDDLR	P09493	TPM1_HUMAN	P05787	K2C8_HUMAN	0	1	1	GM[147.04]K[325.13]VIESR[184.13] (pp) YEELQSLAGK[325.13]HGDDLR	GM[147.04]K[325.13]VIESR[184.13]-TPM1_HUMAN	YEELQSLAGK[325.13]HGDDLR-K2C8_HUMAN	128	295	sp|P09493|TPM1_HUMAN;	sp|P05787|K2C8_HUMAN;	1
GMLNAK[325.13]TR-FLLTPK[325.13]VNMK	0.203583	4	3.1247	3.06215	1.61656	1	#DIV/0!	#DIV/0!	0	0	2	2	GMLNAK[325.13]TR	GMLNAKTR	0.2763	FLLTPK[325.13]VNMK	FLLTPKVNMK	0.14845	GMLNAKTR-FLLTPKVNMK	O75165	DJC13_HUMAN	O75165	DJC13_HUMAN	0	0	0	GMLNAK[325.13]TR (pp) FLLTPK[325.13]VNMK	GMLNAK[325.13]TR-DJC13_HUMAN	FLLTPK[325.13]VNMK-DJC13_HUMAN	1006	866	sp|O75165|DJC13_HUMAN;	sp|O75165|DJC13_HUMAN;	intra
GNK[325.13]PWISLPR-HPGSFDVVHVK[325.13]DANGNSFATR	-0.514156	1	#DIV/0!	#DIV/0!	#DIV/0!	0	#DIV/0!	#DIV/0!	-0.27109	-0.27109	365	365	GNK[325.13]PWISLPR	GNKPWISLPR	0.1401	HPGSFDVVHVK[325.13]DANGNSFATR	HPGSFDVVHVKDANGNSFATR	0.07245	GNKPWISLPR-HPGSFDVVHVKDANGNSFATR	P62701	RS4X_HUMAN	P62701	RS4X_HUMAN	0	0	0	GNK[325.13]PWISLPR (pp) HPGSFDVVHVK[325.13]DANGNSFATR	GNK[325.13]PWISLPR-RS4X_HUMAN	HPGSFDVVHVK[325.13]DANGNSFATR-RS4X_HUMAN	233	211	sp|P62701|RS4X_HUMAN;	sp|P62701|RS4X_HUMAN;	intra
GPIGSK[325.13]TR-VGLK[325.13]APGIIPR	#DIV/0!	0	#DIV/0!	#DIV/0!	3.30075	1	#DIV/0!	#DIV/0!	#N/A	#N/A	697	697	GPIGSK[325.13]TR	GPIGSKTR	0.0009	VGLK[325.13]APGIIPR	VGLKAPGIIPR	0.0532	GPIGSKTR-VGLKAPGIIPR	P25705	ATPA_HUMAN	P25705	ATPA_HUMAN	0	0	0	GPIGSK[325.13]TR (pp) VGLK[325.13]APGIIPR	GPIGSK[325.13]TR-ATPA_HUMAN	VGLK[325.13]APGIIPR-ATPA_HUMAN	167	175	sp|P25705|ATPA_HUMAN;	sp|P25705|ATPA_HUMAN;	intra
GPPR[184.13]GGMVQK[325.13]PGFGVGR[184.13]GLAPR-INSGGK[325.13]LPNFGFVVFDDSEPVQK	0.512819	1	#DIV/0!	#DIV/0!	#DIV/0!	0	#DIV/0!	#DIV/0!	-0.221065	-0.221065	180	180	GPPR[184.13]GGMVQK[325.13]PGFGVGR[184.13]GLAPR	GPPRGGMVQKPGFGVGRGLAPR	0.0184	INSGGK[325.13]LPNFGFVVFDDSEPVQK	INSGGKLPNFGFVVFDDSEPVQK	0.0092	GPPRGGMVQKPGFGVGRGLAPR-INSGGKLPNFGFVVFDDSEPVQK	Q13283	G3BP1_HUMAN	Q13283	G3BP1_HUMAN	0	0	0	GPPR[184.13]GGMVQK[325.13]PGFGVGR[184.13]GLAPR (pp) INSGGK[325.13]LPNFGFVVFDDSEPVQK	GPPR[184.13]GGMVQK[325.13]PGFGVGR[184.13]GLAPR-G3BP1_HUMAN	INSGGK[325.13]LPNFGFVVFDDSEPVQK-G3BP1_HUMAN	453	376	sp|Q13283|G3BP1_HUMAN;	sp|Q13283|G3BP1_HUMAN;	intra	BioGRID	pubmed:12642610
GQGK[325.13]SR-FLEQQNK[325.13]ILLAELEQLK	1.41911	2	2.3675	3.28113	0.394633	3	0.944486	1.06877	-0.304776	-0.304776	1066	1066	GQGK[325.13]SR	GQGKSR	0.0654	FLEQQNK[325.13]ILLAELEQLK	FLEQQNKILLAELEQLK	0.03275	GQGKSR-FLEQQNKILLAELEQLK	P08670	VIME_HUMAN	P08670	VIME_HUMAN	0	0	0	GQGK[325.13]SR (pp) FLEQQNK[325.13]ILLAELEQLK	GQGK[325.13]SR-VIME_HUMAN	FLEQQNK[325.13]ILLAELEQLK-VIME_HUMAN	143	129	sp|P08670|VIME_HUMAN;	sp|P08670|VIME_HUMAN;	intra	BioGRID,HPRD,IntAct,MINT	pubmed:11243787,pubmed:11278417,pubmed:11889032,pubmed:12226091,pubmed:15383276,pubmed:16169070
GQK[325.13]APAQK-ATGQK[325.13]AAPAPK	#DIV/0!	0	#DIV/0!	#DIV/0!	-0.0252194	3	0.796986	0.901858	#N/A	#N/A	146	146	GQK[325.13]APAQK	GQKAPAQK	0.0168	ATGQK[325.13]AAPAPK	ATGQKAAPAPK	0.0091	GQKAPAQK-ATGQKAAPAPK	P50914	RL14_HUMAN	P50914	RL14_HUMAN	0	0	0	GQK[325.13]APAQK (pp) ATGQK[325.13]AAPAPK	GQK[325.13]APAQK-RL14_HUMAN	ATGQK[325.13]AAPAPK-RL14_HUMAN	199	187	sp|P50914|RL14_HUMAN;	sp|P50914|RL14_HUMAN;	intra
GQK[325.13]VLDSGAPIK-IGEK[325.13]YVDMSVK	-0.303766	5	1.26698	1.11054	-0.101184	8	1.0068	0.697664	0.209057	-0.0683801	1245	20	GQK[325.13]VLDSGAPIK	GQKVLDSGAPIK	0	IGEK[325.13]YVDMSVK	IGEKYVDMSVK	0.0059	GQKVLDSGAPIK-IGEKYVDMSVK	P06576	ATPB_HUMAN	P48047	ATPO_HUMAN	0	1	1	GQK[325.13]VLDSGAPIK (pp) IGEK[325.13]YVDMSVK	GQK[325.13]VLDSGAPIK-ATPB_HUMAN	IGEK[325.13]YVDMSVK-ATPO_HUMAN	124	192	sp|P06576|ATPB_HUMAN;	sp|P48047|ATPO_HUMAN;	1
GRPC[160.03]K[325.13]IVEMSTSK-K[325.13]YEDIC[160.03]PSTHNMDVPNIK	-0.726028	6	0.51961	0.415767	0.229706	2	0.112499	0.155913	0.193997	0.193997	685	685	GRPC[160.03]K[325.13]IVEMSTSK	GRPCKIVEMSTSK	0.0003	K[325.13]YEDIC[160.03]PSTHNMDVPNIK	KYEDICPSTHNMDVPNIK	0.03885	GRPCKIVEMSTSK-KYEDICPSTHNMDVPNIK	P63241	IF5A1_HUMAN	P63241	IF5A1_HUMAN	0	0	0	GRPC[160.03]K[325.13]IVEMSTSK (pp) K[325.13]YEDIC[160.03]PSTHNMDVPNIK	GRPC[160.03]K[325.13]IVEMSTSK-IF5A1_HUMAN	K[325.13]YEDIC[160.03]PSTHNMDVPNIK-IF5A1_HUMAN	39	68	sp|P63241|IF5A1_HUMAN; sp|Q9GZV4|IF5A2_HUMAN;	sp|P63241|IF5A1_HUMAN; sp|Q9GZV4|IF5A2_HUMAN;	intra
GRPC[160.03]K[325.13]IVEMSTSK-KYEDIC[160.03]PSTHNMDVPNIK[325.13]R	-0.345406	3	0.928418	1.05058	#DIV/0!	0	#DIV/0!	#DIV/0!	0.193997	0.193997	685	685	GRPC[160.03]K[325.13]IVEMSTSK	GRPCKIVEMSTSK	0.0001	KYEDIC[160.03]PSTHNMDVPNIK[325.13]R	KYEDICPSTHNMDVPNIKR	5e-05	GRPCKIVEMSTSK-KYEDICPSTHNMDVPNIKR	P63241	IF5A1_HUMAN	P63241	IF5A1_HUMAN	0	0	0	GRPC[160.03]K[325.13]IVEMSTSK (pp) KYEDIC[160.03]PSTHNMDVPNIK[325.13]R	GRPC[160.03]K[325.13]IVEMSTSK-IF5A1_HUMAN	KYEDIC[160.03]PSTHNMDVPNIK[325.13]R-IF5A1_HUMAN	39	85	sp|P63241|IF5A1_HUMAN; sp|Q9GZV4|IF5A2_HUMAN;	sp|P63241|IF5A1_HUMAN; sp|Q9GZV4|IF5A2_HUMAN;	intra
GSSK[325.13]SGK-LK[325.13]GDDLQAIKK	0.6833	4	0.290441	0.284627	0.4255	1	#DIV/0!	#DIV/0!	-0.414705	-0.414705	45	45	GSSK[325.13]SGK	GSSKSGK	0.0735	LK[325.13]GDDLQAIKK	LKGDDLQAIKK	0.09385	GSSKSGK-LKGDDLQAIKK	P07910	HNRPC_HUMAN	P07910	HNRPC_HUMAN	0	0	0	GSSK[325.13]SGK (pp) LK[325.13]GDDLQAIKK	GSSK[325.13]SGK-HNRPC_HUMAN	LK[325.13]GDDLQAIKK-HNRPC_HUMAN	184	189	sp|O60812|HNRCL_HUMAN; sp|P07910|HNRPC_HUMAN;	sp|P07910|HNRPC_HUMAN;	intra	BioGRID,HPRD,IntAct,MINT	pubmed:10772858,pubmed:16189514
GSSK[325.13]SGK-SGFNSK[325.13]SGQR	#DIV/0!	0	#DIV/0!	#DIV/0!	3.1278	1	#DIV/0!	#DIV/0!	-0.414705	-0.414705	45	45	GSSK[325.13]SGK	GSSKSGK	0.0093	SGFNSK[325.13]SGQR	SGFNSKSGQR	0.00525	GSSKSGK-SGFNSKSGQR	P07910	HNRPC_HUMAN	P07910	HNRPC_HUMAN	0	0	0	GSSK[325.13]SGK (pp) SGFNSK[325.13]SGQR	GSSK[325.13]SGK-HNRPC_HUMAN	SGFNSK[325.13]SGQR-HNRPC_HUMAN	184	176	sp|O60812|HNRCL_HUMAN; sp|P07910|HNRPC_HUMAN;	sp|P07910|HNRPC_HUMAN;	intra	BioGRID,HPRD,IntAct,MINT	pubmed:10772858,pubmed:16189514
GSSK[325.13]SGK-YGK[325.13]IVGC[160.03]SVHK	-1.01688	1	#DIV/0!	#DIV/0!	#DIV/0!	0	#DIV/0!	#DIV/0!	-0.414705	-0.414705	45	45	GSSK[325.13]SGK	GSSKSGK	0.0324	YGK[325.13]IVGC[160.03]SVHK	YGKIVGCSVHK	0.01705	GSSKSGK-YGKIVGCSVHK	P07910	HNRPC_HUMAN	P07910	HNRPC_HUMAN	0	0	0	GSSK[325.13]SGK (pp) YGK[325.13]IVGC[160.03]SVHK	GSSK[325.13]SGK-HNRPC_HUMAN	YGK[325.13]IVGC[160.03]SVHK-HNRPC_HUMAN	184	42	sp|O60812|HNRCL_HUMAN; sp|P07910|HNRPC_HUMAN;	sp|P07910|HNRPC_HUMAN;	intra	BioGRID,HPRD,IntAct,MINT	pubmed:10772858,pubmed:16189514
GTLDPVEK[325.13]ALR-RFDDAVVQSDMK[325.13]HWPFMVVNDAGRPK	-0.81723	2	0.184469	0.255657	-2.41683	1	#DIV/0!	#DIV/0!	-0.0682494	-0.0682494	1204	1204	GTLDPVEK[325.13]ALR	GTLDPVEKALR	0.1151	RFDDAVVQSDMK[325.13]HWPFMVVNDAGRPK	RFDDAVVQSDMKHWPFMVVNDAGRPK	0.0576	GTLDPVEKALR-RFDDAVVQSDMKHWPFMVVNDAGRPK	P11142	HSP7C_HUMAN	P11142	HSP7C_HUMAN	0	0	0	GTLDPVEK[325.13]ALR (pp) RFDDAVVQSDMK[325.13]HWPFMVVNDAGRPK	GTLDPVEK[325.13]ALR-HSP7C_HUMAN	RFDDAVVQSDMK[325.13]HWPFMVVNDAGRPK-HSP7C_HUMAN	319	88	sp|P11142|HSP7C_HUMAN;	sp|P11142|HSP7C_HUMAN;	intra	HPRD	pubmed:7578144,pubmed:11679576,pubmed:14993262
GVLK[325.13]VFLENVIR-LLLPGELAK[325.13]HAVSEGTK	-0.245644	15	0.479742	0.242778	-0.243599	3	1.20161	1.35973	-0.0733667	-0.0773741	881	89	GVLK[325.13]VFLENVIR	GVLKVFLENVIR	0.0011	LLLPGELAK[325.13]HAVSEGTK	LLLPGELAKHAVSEGTK	0.1357	GVLKVFLENVIR-LLLPGELAKHAVSEGTK	P62805	H4_HUMAN	P62807	H2B1C_HUMAN	0	1	1	GVLK[325.13]VFLENVIR (pp) LLLPGELAK[325.13]HAVSEGTK	GVLK[325.13]VFLENVIR-H4_HUMAN	LLLPGELAK[325.13]HAVSEGTK-H2B1C_HUMAN	60	109	sp|P62805|H4_HUMAN;	sp|Q96A08|H2B1A_HUMAN; sp|P33778|H2B1B_HUMAN; sp|P62807|H2B1C_HUMAN; sp|P58876|H2B1D_HUMAN;	1
GWK[325.13]VTR-K[325.13]DGNASGTTLLEALDC[160.03]ILPPTRPTDKPLR	-2.02073	1	#DIV/0!	#DIV/0!	-4.47662	1	#DIV/0!	#DIV/0!	-0.066341	-0.066341	3320	3320	GWK[325.13]VTR	GWKVTR	0.1637	K[325.13]DGNASGTTLLEALDC[160.03]ILPPTRPTDKPLR	KDGNASGTTLLEALDCILPPTRPTDKPLR	0.0819	GWKVTR-KDGNASGTTLLEALDCILPPTRPTDKPLR	P68104	EF1A1_HUMAN	P68104	EF1A1_HUMAN	0	0	0	GWK[325.13]VTR (pp) K[325.13]DGNASGTTLLEALDC[160.03]ILPPTRPTDKPLR	GWK[325.13]VTR-EF1A1_HUMAN	K[325.13]DGNASGTTLLEALDC[160.03]ILPPTRPTDKPLR-EF1A1_HUMAN	215	219	sp|P68104|EF1A1_HUMAN;	sp|P68104|EF1A1_HUMAN;	0	HPRD	pubmed:15835887
GWLK[325.13]SNVSDAVAQSTR-TATPQQAQEVHEK[325.13]LR	#DIV/0!	0	#DIV/0!	#DIV/0!	#DIV/0!	0	#DIV/0!	#DIV/0!	0.424803	0.424803	60	60	GWLK[325.13]SNVSDAVAQSTR	GWLKSNVSDAVAQSTR	0	TATPQQAQEVHEK[325.13]LR	TATPQQAQEVHEKLR	0.00015	GWLKSNVSDAVAQSTR-TATPQQAQEVHEKLR	P60174	TPIS_HUMAN	P60174	TPIS_HUMAN	0	0	0	GWLK[325.13]SNVSDAVAQSTR (pp) TATPQQAQEVHEK[325.13]LR	GWLK[325.13]SNVSDAVAQSTR-TPIS_HUMAN	TATPQQAQEVHEK[325.13]LR-TPIS_HUMAN	231	225	sp|P60174|TPIS_HUMAN;	sp|P60174|TPIS_HUMAN;	0	BioGRID	pubmed:8609635
GYGK[325.13]INK-FK[325.13]EANNFLWPFK	#DIV/0!	0	#DIV/0!	#DIV/0!	0.907876	6	0.251527	0.20126	-0.29769	-0.29769	342	342	GYGK[325.13]INK	GYGKINK	0.3911	FK[325.13]EANNFLWPFK	FKEANNFLWPFK	0.1973	GYGKINK-FKEANNFLWPFK	P18124	RL7_HUMAN	P18124	RL7_HUMAN	0	0	0	GYGK[325.13]INK (pp) FK[325.13]EANNFLWPFK	GYGK[325.13]INK-RL7_HUMAN	FK[325.13]EANNFLWPFK-RL7_HUMAN	161	202	sp|P18124|RL7_HUMAN;	sp|P18124|RL7_HUMAN;	intra	HPRD	pubmed:12401809
GYGK[325.13]INK-K[325.13]VLQLLR	0.200768	6	0.613481	0.490878	0.370126	9	1.09719	0.716819	-0.29769	-0.29769	342	342	GYGK[325.13]INK	GYGKINK	0.2829	K[325.13]VLQLLR	KVLQLLR	0.2083	GYGKINK-KVLQLLR	P18124	RL7_HUMAN	P18124	RL7_HUMAN	0	0	0	GYGK[325.13]INK (pp) K[325.13]VLQLLR	GYGK[325.13]INK-RL7_HUMAN	K[325.13]VLQLLR-RL7_HUMAN	161	107	sp|P18124|RL7_HUMAN;	sp|P18124|RL7_HUMAN;	intra	HPRD	pubmed:12401809
GYLTK[325.13]EDLR-SVPHLQK[325.13]VFDR	0.26546	3	1.23395	1.39632	1.80749	1	#DIV/0!	#DIV/0!	0	0.367285	#N/A	1235	GYLTK[325.13]EDLR	GYLTKEDLR	0.0009	SVPHLQK[325.13]VFDR	SVPHLQKVFDR	0.04155	GYLTKEDLR-SVPHLQKVFDR	P60903	S10AA_HUMAN	P07355	ANXA2_HUMAN	0	1	1	GYLTK[325.13]EDLR (pp) SVPHLQK[325.13]VFDR	GYLTK[325.13]EDLR-S10AA_HUMAN	SVPHLQK[325.13]VFDR-ANXA2_HUMAN	28	227	sp|P60903|S10AA_HUMAN;	sp|P07355|ANXA2_HUMAN;	0	BioGRID,HPRD	pubmed:2148288,pubmed:8898866,pubmed:9886297,pubmed:12660155,pubmed:18434302
GYPTIK[325.13]FFR-K[325.13]SNFAEALAAHK	0.906334	3	1.4025	1.58705	2.3207	2	3.60887	5.00155	0.645929	0.645929	865	865	GYPTIK[325.13]FFR	GYPTIKFFR	0.0134	K[325.13]SNFAEALAAHK	KSNFAEALAAHK	0.0067	GYPTIKFFR-KSNFAEALAAHK	P07237	PDIA1_HUMAN	P07237	PDIA1_HUMAN	0	0	0	GYPTIK[325.13]FFR (pp) K[325.13]SNFAEALAAHK	GYPTIK[325.13]FFR-PDIA1_HUMAN	K[325.13]SNFAEALAAHK-PDIA1_HUMAN	103	31	sp|P07237|PDIA1_HUMAN;	sp|P07237|PDIA1_HUMAN;	intra	HPRD	pubmed:12874193
GYPTIK[325.13]FFR-NGDTASPK[325.13]EYTAGR	0.094557	4	1.51433	1.48402	0.972502	5	0.930022	0.815186	0.645929	0.645929	865	865	GYPTIK[325.13]FFR	GYPTIKFFR	0.0941	NGDTASPK[325.13]EYTAGR	NGDTASPKEYTAGR	0.195	GYPTIKFFR-NGDTASPKEYTAGR	P07237	PDIA1_HUMAN	P07237	PDIA1_HUMAN	0	0	0	GYPTIK[325.13]FFR (pp) NGDTASPK[325.13]EYTAGR	GYPTIK[325.13]FFR-PDIA1_HUMAN	NGDTASPK[325.13]EYTAGR-PDIA1_HUMAN	103	114	sp|P07237|PDIA1_HUMAN;	sp|P07237|PDIA1_HUMAN;	0	HPRD	pubmed:12874193
HAK[325.13]WFQAR-EGAGEQK[325.13]TEHMTR	-1.07372	1	#DIV/0!	#DIV/0!	#DIV/0!	0	#DIV/0!	#DIV/0!	-0.196459	-0.196459	117	117	HAK[325.13]WFQAR	HAKWFQAR	0.0059	EGAGEQK[325.13]TEHMTR	EGAGEQKTEHMTR	0.00295	HAKWFQAR-EGAGEQKTEHMTR	Q12906	ILF3_HUMAN	Q12906	ILF3_HUMAN	0	0	0	HAK[325.13]WFQAR (pp) EGAGEQK[325.13]TEHMTR	HAK[325.13]WFQAR-ILF3_HUMAN	EGAGEQK[325.13]TEHMTR-ILF3_HUMAN	214	81	sp|Q12906|ILF3_HUMAN; sp|Q96SI9|STRBP_HUMAN; sp|Q96KR1|ZFR_HUMAN;	sp|Q12906|ILF3_HUMAN;	intra
HASLMK[325.13]R-HVQSK[325.13]AIEAR	1.32254	4	0.623029	0.610557	0.761424	1	#DIV/0!	#DIV/0!	0	0	#N/A	#N/A	HASLMK[325.13]R	HASLMKR	0.0088	HVQSK[325.13]AIEAR	HVQSKAIEAR	0.0046	HASLMKR-HVQSKAIEAR	Q13813	SPTN1_HUMAN	Q13813	SPTN1_HUMAN	0	0	0	HASLMK[325.13]R (pp) HVQSK[325.13]AIEAR	HASLMK[325.13]R-SPTN1_HUMAN	HVQSK[325.13]AIEAR-SPTN1_HUMAN	2063	2052	sp|Q13813|SPTN1_HUMAN;	sp|Q13813|SPTN1_HUMAN;	intra
HAVSEGTK[325.13]AVTK-DAVTYTEHAK[325.13]R	1.15845	2	0.919098	1.27378	#DIV/0!	0	#DIV/0!	#DIV/0!	-0.0773741	-0.0733667	89	881	HAVSEGTK[325.13]AVTK	HAVSEGTKAVTK	0	DAVTYTEHAK[325.13]R	DAVTYTEHAKR	0.0009	HAVSEGTKAVTK-DAVTYTEHAKR	P62807	H2B1C_HUMAN	P62805	H4_HUMAN	0	1	1	HAVSEGTK[325.13]AVTK (pp) DAVTYTEHAK[325.13]R	HAVSEGTK[325.13]AVTK-H2B1C_HUMAN	DAVTYTEHAK[325.13]R-H4_HUMAN	117	78	sp|Q96A08|H2B1A_HUMAN; sp|P33778|H2B1B_HUMAN; sp|P62807|H2B1C_HUMAN; sp|P58876|H2B1D_HUMAN;	sp|P62805|H4_HUMAN;	1
HAVSEGTK[325.13]AVTK-EIAQDFK[325.13]TDLR	0.18136	6	0.737095	0.589788	-0.376333	2	0.0186416	0.0258355	-0.0773741	-0.100076	89	1171	HAVSEGTK[325.13]AVTK	HAVSEGTKAVTK	0.0004	EIAQDFK[325.13]TDLR	EIAQDFKTDLR	0.0042	HAVSEGTKAVTK-EIAQDFKTDLR	P62807	H2B1C_HUMAN	P68431	H31_HUMAN	0	1	1	HAVSEGTK[325.13]AVTK (pp) EIAQDFK[325.13]TDLR	HAVSEGTK[325.13]AVTK-H2B1C_HUMAN	EIAQDFK[325.13]TDLR-H31_HUMAN	117	80	sp|Q96A08|H2B1A_HUMAN; sp|P33778|H2B1B_HUMAN; sp|P62807|H2B1C_HUMAN; sp|P58876|H2B1D_HUMAN;	sp|Q16695|H31T_HUMAN; sp|P68431|H31_HUMAN; sp|Q71DI3|H32_HUMAN; sp|P84243|H33_HUMAN;	1
HGEAQVK[325.13]IWR-HYGGLTGLNK[325.13]AETAAK	#DIV/0!	0	#DIV/0!	#DIV/0!	#DIV/0!	0	#DIV/0!	#DIV/0!	-0.647505	-0.647505	397	397	HGEAQVK[325.13]IWR	HGEAQVKIWR	0.0008	HYGGLTGLNK[325.13]AETAAK	HYGGLTGLNKAETAAK	0.0004	HGEAQVKIWR-HYGGLTGLNKAETAAK	P18669	PGAM1_HUMAN	P18669	PGAM1_HUMAN	0	0	0	HGEAQVK[325.13]IWR (pp) HYGGLTGLNK[325.13]AETAAK	HGEAQVK[325.13]IWR-PGAM1_HUMAN	HYGGLTGLNK[325.13]AETAAK-PGAM1_HUMAN	113	100	sp|P18669|PGAM1_HUMAN;	sp|P18669|PGAM1_HUMAN;	1
HK[325.13]NPK-LLSK[325.13]TPELNLDQFHDK	-2.87134	1	#DIV/0!	#DIV/0!	-5.59939	1	#DIV/0!	#DIV/0!	-0.153746	-0.153746	505	505	HK[325.13]NPK	HKNPK	0.0672	LLSK[325.13]TPELNLDQFHDK	LLSKTPELNLDQFHDK	0.03775	HKNPK-LLSKTPELNLDQFHDK	P27824	CALX_HUMAN	P27824	CALX_HUMAN	0	0	0	HK[325.13]NPK (pp) LLSK[325.13]TPELNLDQFHDK	HK[325.13]NPK-CALX_HUMAN	LLSK[325.13]TPELNLDQFHDK-CALX_HUMAN	207	170	sp|P27824|CALX_HUMAN;	sp|P27824|CALX_HUMAN;	intra
HQGVM[147.04]VGMGQK[325.13]DSYVGDEAQSK-GILTLK[325.13]YPIEHGIITNWDDMEK	-0.157247	1	#DIV/0!	#DIV/0!	#DIV/0!	0	#DIV/0!	#DIV/0!	0.256587	0.256587	917	917	HQGVM[147.04]VGMGQK[325.13]DSYVGDEAQSK	HQGVMVGMGQKDSYVGDEAQSK	0	GILTLK[325.13]YPIEHGIITNWDDMEK	GILTLKYPIEHGIITNWDDMEK	0.0268	HQGVMVGMGQKDSYVGDEAQSK-GILTLKYPIEHGIITNWDDMEK	P62736	ACTA_HUMAN	P62736	ACTA_HUMAN	0	0	0	HQGVM[147.04]VGMGQK[325.13]DSYVGDEAQSK (pp) GILTLK[325.13]YPIEHGIITNWDDMEK	HQGVM[147.04]VGMGQK[325.13]DSYVGDEAQSK-ACTA_HUMAN	GILTLK[325.13]YPIEHGIITNWDDMEK-ACTA_HUMAN	52	70	sp|P62736|ACTA_HUMAN; sp|P60709|ACTB_HUMAN; sp|P63261|ACTG_HUMAN;	sp|P62736|ACTA_HUMAN;	intra
HQGVMVGM[147.04]GQK[325.13]DSYVGDEAQSK-GILTLK[325.13]YPIEHGIITNWDDMEK	0.129698	2	1.24537	1.72597	#DIV/0!	0	#DIV/0!	#DIV/0!	0.256587	0.256587	917	917	HQGVMVGM[147.04]GQK[325.13]DSYVGDEAQSK	HQGVMVGMGQKDSYVGDEAQSK	0.0342	GILTLK[325.13]YPIEHGIITNWDDMEK	GILTLKYPIEHGIITNWDDMEK	0.0218	HQGVMVGMGQKDSYVGDEAQSK-GILTLKYPIEHGIITNWDDMEK	P62736	ACTA_HUMAN	P62736	ACTA_HUMAN	0	0	0	HQGVMVGM[147.04]GQK[325.13]DSYVGDEAQSK (pp) GILTLK[325.13]YPIEHGIITNWDDMEK	HQGVMVGM[147.04]GQK[325.13]DSYVGDEAQSK-ACTA_HUMAN	GILTLK[325.13]YPIEHGIITNWDDMEK-ACTA_HUMAN	52	70	sp|P62736|ACTA_HUMAN; sp|P60709|ACTB_HUMAN; sp|P63261|ACTG_HUMAN;	sp|P62736|ACTA_HUMAN;	intra
HQGVMVGMGQK[325.13]DSYVGDEAQSK-GILTLK[325.13]YPIEHGIITNWDDMEK	0.116901	21	1.40936	0.602782	-1.49141	1	#DIV/0!	#DIV/0!	0.256587	0.256587	917	917	HQGVMVGMGQK[325.13]DSYVGDEAQSK	HQGVMVGMGQKDSYVGDEAQSK	0	GILTLK[325.13]YPIEHGIITNWDDMEK	GILTLKYPIEHGIITNWDDMEK	0.093	HQGVMVGMGQKDSYVGDEAQSK-GILTLKYPIEHGIITNWDDMEK	P62736	ACTA_HUMAN	P62736	ACTA_HUMAN	0	0	0	HQGVMVGMGQK[325.13]DSYVGDEAQSK (pp) GILTLK[325.13]YPIEHGIITNWDDMEK	HQGVMVGMGQK[325.13]DSYVGDEAQSK-ACTA_HUMAN	GILTLK[325.13]YPIEHGIITNWDDMEK-ACTA_HUMAN	52	70	sp|P62736|ACTA_HUMAN; sp|P60709|ACTB_HUMAN; sp|P63261|ACTG_HUMAN;	sp|P62736|ACTA_HUMAN;	intra
HQGVMVGMGQK[325.13]DSYVGDEAQSKR-GILTLK[325.13]YPIEHGIITNWDDMEK	-1.29015	1	#DIV/0!	#DIV/0!	#DIV/0!	0	#DIV/0!	#DIV/0!	0.256587	0.256587	917	917	HQGVMVGMGQK[325.13]DSYVGDEAQSKR	HQGVMVGMGQKDSYVGDEAQSKR	0.1587	GILTLK[325.13]YPIEHGIITNWDDMEK	GILTLKYPIEHGIITNWDDMEK	0.0873	HQGVMVGMGQKDSYVGDEAQSKR-GILTLKYPIEHGIITNWDDMEK	P62736	ACTA_HUMAN	P62736	ACTA_HUMAN	0	0	0	HQGVMVGMGQK[325.13]DSYVGDEAQSKR (pp) GILTLK[325.13]YPIEHGIITNWDDMEK	HQGVMVGMGQK[325.13]DSYVGDEAQSKR-ACTA_HUMAN	GILTLK[325.13]YPIEHGIITNWDDMEK-ACTA_HUMAN	52	70	sp|P62736|ACTA_HUMAN; sp|P60709|ACTB_HUMAN; sp|P63261|ACTG_HUMAN;	sp|P62736|ACTA_HUMAN;	intra
HVK[325.13]EAFR-LLNK[325.13]SIIR	1.40873	11	1.67593	0.990394	0.199688	4	0.262331	0.25708	0.31365	0.31365	120	120	HVK[325.13]EAFR	HVKEAFR	0.2892	LLNK[325.13]SIIR	LLNKSIIR	0.1552	HVKEAFR-LLNKSIIR	Q14566	MCM6_HUMAN	Q14566	MCM6_HUMAN	0	0	0	HVK[325.13]EAFR (pp) LLNK[325.13]SIIR	HVK[325.13]EAFR-MCM6_HUMAN	LLNK[325.13]SIIR-MCM6_HUMAN	646	654	sp|Q14566|MCM6_HUMAN;	sp|Q14566|MCM6_HUMAN;	intra	BioGRID,HPRD,IntAct,MINT	pubmed:11095689,pubmed:12614612,pubmed:12694531,pubmed:15232106,pubmed:16189514
HVVFGK[325.13]VK-VSFELFADK[325.13]VPK	0.32216	15	0.799521	0.404606	0.521599	3	0.558039	0.63147	0.0624356	0.0624356	727	727	HVVFGK[325.13]VK	HVVFGKVK	0.0474	VSFELFADK[325.13]VPK	VSFELFADKVPK	0.08385	HVVFGKVK-VSFELFADKVPK	P62937	PPIA_HUMAN	P62937	PPIA_HUMAN	0	0	0	HVVFGK[325.13]VK (pp) VSFELFADK[325.13]VPK	HVVFGK[325.13]VK-PPIA_HUMAN	VSFELFADK[325.13]VPK-PPIA_HUMAN	131	28	sp|P62937|PPIA_HUMAN;	sp|P62937|PPIA_HUMAN;	intra	HPRD	pubmed:12167617
HWGGNVLGPK[325.13]SVAR-LK[325.13]VPPAINQFTQALDR	0.673559	3	0.95673	1.08262	#DIV/0!	0	#DIV/0!	#DIV/0!	-0.304459	-0.304459	294	294	HWGGNVLGPK[325.13]SVAR	HWGGNVLGPKSVAR	0	LK[325.13]VPPAINQFTQALDR	LKVPPAINQFTQALDR	0.019	HWGGNVLGPKSVAR-LKVPPAINQFTQALDR	P62424	RL7A_HUMAN	P62424	RL7A_HUMAN	0	0	0	HWGGNVLGPK[325.13]SVAR (pp) LK[325.13]VPPAINQFTQALDR	HWGGNVLGPK[325.13]SVAR-RL7A_HUMAN	LK[325.13]VPPAINQFTQALDR-RL7A_HUMAN	245	75	sp|P62424|RL7A_HUMAN;	sp|P62424|RL7A_HUMAN;	intra
IAK[325.13]AVNEK-YISPDQLADLYK[325.13]SFIK	0.31266	6	0.750287	0.600343	0.899379	7	0.904954	0.670387	0.0209168	0.0209168	983	983	IAK[325.13]AVNEK	IAKAVNEK	0.0358	YISPDQLADLYK[325.13]SFIK	YISPDQLADLYKSFIK	0.1956	IAKAVNEK-YISPDQLADLYKSFIK	P06733	ENOA_HUMAN	P06733	ENOA_HUMAN	0	0	0	IAK[325.13]AVNEK (pp) YISPDQLADLYK[325.13]SFIK	IAK[325.13]AVNEK-ENOA_HUMAN	YISPDQLADLYK[325.13]SFIK-ENOA_HUMAN	330	281	sp|P06733|ENOA_HUMAN;	sp|P06733|ENOA_HUMAN;	intra
IAK[325.13]LEK-FVK[325.13]WPR	#DIV/0!	0	#DIV/0!	#DIV/0!	-0.641077	1	#DIV/0!	#DIV/0!	-0.304459	-0.304459	294	294	IAK[325.13]LEK	IAKLEK	0.2407	FVK[325.13]WPR	FVKWPR	0.22275	IAKLEK-FVKWPR	P62424	RL7A_HUMAN	P62424	RL7A_HUMAN	0	0	0	IAK[325.13]LEK (pp) FVK[325.13]WPR	IAK[325.13]LEK-RL7A_HUMAN	FVK[325.13]WPR-RL7A_HUMAN	252	56	sp|P62424|RL7A_HUMAN;	sp|P62424|RL7A_HUMAN;	intra
IAQK[325.13]C[160.03]R-AC[160.03]K[325.13]AVGHPFVIQLGR	0.0503437	1	#DIV/0!	#DIV/0!	#DIV/0!	0	#DIV/0!	#DIV/0!	0.29403	0.29403	121	121	IAQK[325.13]C[160.03]R	IAQKCR	0.2272	AC[160.03]K[325.13]AVGHPFVIQLGR	ACKAVGHPFVIQLGR	0.1136	IAQKCR-ACKAVGHPFVIQLGR	O14980	XPO1_HUMAN	O14980	XPO1_HUMAN	0	0	0	IAQK[325.13]C[160.03]R (pp) AC[160.03]K[325.13]AVGHPFVIQLGR	IAQK[325.13]C[160.03]R-XPO1_HUMAN	AC[160.03]K[325.13]AVGHPFVIQLGR-XPO1_HUMAN	594	700	sp|O14980|XPO1_HUMAN;	sp|O14980|XPO1_HUMAN;	intra	HPRD	pubmed:11425870
IDFSK[325.13]LTSLNVK-IITFTK[325.13]NNQFQALLQYADPVSAQHAK	-0.119493	10	0.571927	0.354477	0.111113	9	0.337096	0.220232	-0.0380186	-0.0380186	317	317	IDFSK[325.13]LTSLNVK	IDFSKLTSLNVK	0.0073	IITFTK[325.13]NNQFQALLQYADPVSAQHAK	IITFTKNNQFQALLQYADPVSAQHAK	0.09305	IDFSKLTSLNVK-IITFTKNNQFQALLQYADPVSAQHAK	P26599	PTBP1_HUMAN	P26599	PTBP1_HUMAN	0	0	0	IDFSK[325.13]LTSLNVK (pp) IITFTK[325.13]NNQFQALLQYADPVSAQHAK	IDFSK[325.13]LTSLNVK-PTBP1_HUMAN	IITFTK[325.13]NNQFQALLQYADPVSAQHAK-PTBP1_HUMAN	259	218	sp|P26599|PTBP1_HUMAN; sp|O95758|PTBP3_HUMAN;	sp|P26599|PTBP1_HUMAN;	intra	BioGRID	pubmed:9563502,pubmed:10772858,pubmed:16189514
IEK[325.13]FHSQLMR-AAEK[325.13]LYLADPMK	1.354	1	#DIV/0!	#DIV/0!	#DIV/0!	0	#DIV/0!	#DIV/0!	0.192283	0.192283	12	12	IEK[325.13]FHSQLMR	IEKFHSQLMR	0.0001	AAEK[325.13]LYLADPMK	AAEKLYLADPMK	0.00905	IEKFHSQLMR-AAEKLYLADPMK	P49458	SRP09_HUMAN	P49458	SRP09_HUMAN	0	0	0	IEK[325.13]FHSQLMR (pp) AAEK[325.13]LYLADPMK	IEK[325.13]FHSQLMR-SRP09_HUMAN	AAEK[325.13]LYLADPMK-SRP09_HUMAN	64	16	sp|P49458|SRP09_HUMAN;	sp|P49458|SRP09_HUMAN;	intra
IEVEK[325.13]PFAIAK-VIFGLFGK[325.13]TVPK	-0.126521	4	1.50701	1.47684	-0.894731	7	0.743229	0.550582	0.886729	0.886729	259	259	IEVEK[325.13]PFAIAK	IEVEKPFAIAK	0.0018	VIFGLFGK[325.13]TVPK	VIFGLFGKTVPK	0.00715	IEVEKPFAIAK-VIFGLFGKTVPK	P23284	PPIB_HUMAN	P23284	PPIB_HUMAN	0	0	0	IEVEK[325.13]PFAIAK (pp) VIFGLFGK[325.13]TVPK	IEVEK[325.13]PFAIAK-PPIB_HUMAN	VIFGLFGK[325.13]TVPK-PPIB_HUMAN	209	67	sp|P23284|PPIB_HUMAN;	sp|P23284|PPIB_HUMAN;	intra
IEVEKPFAIAK[325.13]E-LK[325.13]HYGPGWVSMANAGK	0.710219	7	1.06619	0.789831	-0.835819	2	0.349756	0.484728	0.886729	0.886729	259	259	IEVEKPFAIAK[325.13]E	IEVEKPFAIAKE	0.0867	LK[325.13]HYGPGWVSMANAGK	LKHYGPGWVSMANAGK	0.0434	IEVEKPFAIAKE-LKHYGPGWVSMANAGK	P23284	PPIB_HUMAN	P23284	PPIB_HUMAN	0	0	0	IEVEKPFAIAK[325.13]E (pp) LK[325.13]HYGPGWVSMANAGK	IEVEKPFAIAK[325.13]E-PPIB_HUMAN	LK[325.13]HYGPGWVSMANAGK-PPIB_HUMAN	215	131	sp|P23284|PPIB_HUMAN;	sp|P23284|PPIB_HUMAN;	intra
IFTLK[325.13]PVR-K[325.13]ELTSSGGPTK	0.632061	3	1.01546	1.14908	-1.03782	5	0.316637	0.277539	0	0	#N/A	#N/A	IFTLK[325.13]PVR	IFTLKPVR	0.0245	K[325.13]ELTSSGGPTK	KELTSSGGPTK	0.02475	IFTLKPVR-KELTSSGGPTK	Q96EE3	SEH1_HUMAN	Q96EE3	SEH1_HUMAN	0	0	0	IFTLK[325.13]PVR (pp) K[325.13]ELTSSGGPTK	IFTLK[325.13]PVR-SEH1_HUMAN	K[325.13]ELTSSGGPTK-SEH1_HUMAN	251	255	sp|Q96EE3|SEH1_HUMAN;	sp|Q96EE3|SEH1_HUMAN;	intra
IGDLQAFQGHGAGNLAGLK[325.13]GR[170.12]-IGDLQAFQGHGAGNLAGLK[325.13]GR[170.12]	0.713392	10	2.14541	1.32972	2.56519	3	2.68094	3.03371	-1.08093	-1.08093	479	479	IGDLQAFQGHGAGNLAGLK[325.13]GR[170.12]	IGDLQAFQGHGAGNLAGLKGR	0.0001	IGDLQAFQGHGAGNLAGLK[325.13]GR[170.12]	IGDLQAFQGHGAGNLAGLKGR	0.0001	IGDLQAFQGHGAGNLAGLKGR-IGDLQAFQGHGAGNLAGLKGR	P08195	4F2_HUMAN	P08195	4F2_HUMAN	1	0	1	IGDLQAFQGHGAGNLAGLK[325.13]GR[170.12] (pp) IGDLQAFQGHGAGNLAGLK[325.13]GR[170.12]	IGDLQAFQGHGAGNLAGLK[325.13]GR[170.12]-4F2_HUMAN	IGDLQAFQGHGAGNLAGLK[325.13]GR[170.12]-4F2_HUMAN	245	245	sp|P08195|4F2_HUMAN;	sp|P08195|4F2_HUMAN;	1
IGDLQAFQGHGAGNLAGLK[325.13]GR-IGDLQAFQGHGAGNLAGLK[325.13]GR	-1.77801	10	0.537861	0.333364	0.604738	5	0.82726	0.725112	-1.08093	-1.08093	479	479	IGDLQAFQGHGAGNLAGLK[325.13]GR	IGDLQAFQGHGAGNLAGLKGR	0.0016	IGDLQAFQGHGAGNLAGLK[325.13]GR	IGDLQAFQGHGAGNLAGLKGR	0.0013	IGDLQAFQGHGAGNLAGLKGR-IGDLQAFQGHGAGNLAGLKGR	P08195	4F2_HUMAN	P08195	4F2_HUMAN	1	0	1	IGDLQAFQGHGAGNLAGLK[325.13]GR (pp) IGDLQAFQGHGAGNLAGLK[325.13]GR	IGDLQAFQGHGAGNLAGLK[325.13]GR-4F2_HUMAN	IGDLQAFQGHGAGNLAGLK[325.13]GR-4F2_HUMAN	245	245	sp|P08195|4F2_HUMAN;	sp|P08195|4F2_HUMAN;	1
IGK[325.13]HR-K[325.13]HPGGR	-0.0072936	3	0.415969	0.470704	#DIV/0!	0	#DIV/0!	#DIV/0!	-0.344307	-0.344307	103	103	IGK[325.13]HR	IGKHR	0.1886	K[325.13]HPGGR	KHPGGR	0.1168	IGKHR-KHPGGR	P46776	RL27A_HUMAN	P46776	RL27A_HUMAN	0	0	0	IGK[325.13]HR (pp) K[325.13]HPGGR	IGK[325.13]HR-RL27A_HUMAN	K[325.13]HPGGR-RL27A_HUMAN	24	27	sp|P46776|RL27A_HUMAN;	sp|P46776|RL27A_HUMAN;	1
IGK[325.13]PAPDFK-GLFIIDGK[325.13]GVLR	#DIV/0!	0	#DIV/0!	#DIV/0!	-0.200031	3	0.197117	0.223055	0.0674466	0.0674466	250	250	IGK[325.13]PAPDFK	IGKPAPDFK	0.02	GLFIIDGK[325.13]GVLR	GLFIIDGKGVLR	0.01035	IGKPAPDFK-GLFIIDGKGVLR	P32119	PRDX2_HUMAN	P32119	PRDX2_HUMAN	0	0	0	IGK[325.13]PAPDFK (pp) GLFIIDGK[325.13]GVLR	IGK[325.13]PAPDFK-PRDX2_HUMAN	GLFIIDGK[325.13]GVLR-PRDX2_HUMAN	10	135	sp|P32119|PRDX2_HUMAN;	sp|P32119|PRDX2_HUMAN;	intra
IGK[325.13]PAPDFK-IGHPAPNFK[325.13]ATAVMPDGQFK	-0.240378	5	0.936755	0.821087	-0.879459	3	3.2512	3.67901	0.0674466	-0.617718	250	637	IGK[325.13]PAPDFK	IGKPAPDFK	0.2027	IGHPAPNFK[325.13]ATAVMPDGQFK	IGHPAPNFKATAVMPDGQFK	0.1014	IGKPAPDFK-IGHPAPNFKATAVMPDGQFK	P32119	PRDX2_HUMAN	Q06830	PRDX1_HUMAN	0	1	1	IGK[325.13]PAPDFK (pp) IGHPAPNFK[325.13]ATAVMPDGQFK	IGK[325.13]PAPDFK-PRDX2_HUMAN	IGHPAPNFK[325.13]ATAVMPDGQFK-PRDX1_HUMAN	10	16	sp|P32119|PRDX2_HUMAN;	sp|Q06830|PRDX1_HUMAN;	1
IGKPHTVPC[160.03]K[325.13]VTGR-SPYQEFTDHLVK[325.13]THTR	#DIV/0!	0	#DIV/0!	#DIV/0!	0.307172	2	0.0702314	0.097334	-0.282558	-0.282558	271	271	IGKPHTVPC[160.03]K[325.13]VTGR	IGKPHTVPCKVTGR	0.0014	SPYQEFTDHLVK[325.13]THTR	SPYQEFTDHLVKTHTR	0.0017	IGKPHTVPCKVTGR-SPYQEFTDHLVKTHTR	P15880	RS2_HUMAN	P15880	RS2_HUMAN	0	0	0	IGKPHTVPC[160.03]K[325.13]VTGR (pp) SPYQEFTDHLVK[325.13]THTR	IGKPHTVPC[160.03]K[325.13]VTGR-RS2_HUMAN	SPYQEFTDHLVK[325.13]THTR-RS2_HUMAN	183	275	sp|P15880|RS2_HUMAN;	sp|P15880|RS2_HUMAN;	intra
IGPLGLSPK[325.13]K-VGDDIAK[325.13]ATGDWK	#DIV/0!	0	#DIV/0!	#DIV/0!	0.740912	3	2.88788	3.26788	-0.314705	-0.314705	375	375	IGPLGLSPK[325.13]K	IGPLGLSPKK	0.0461	VGDDIAK[325.13]ATGDWK	VGDDIAKATGDWK	0.02855	IGPLGLSPKK-VGDDIAKATGDWK	P30050	RL12_HUMAN	P30050	RL12_HUMAN	0	0	0	IGPLGLSPK[325.13]K (pp) VGDDIAK[325.13]ATGDWK	IGPLGLSPK[325.13]K-RL12_HUMAN	VGDDIAK[325.13]ATGDWK-RL12_HUMAN	40	48	sp|P30050|RL12_HUMAN;	sp|P30050|RL12_HUMAN;	intra
IHK[325.13]NSSTYWEGK-ILNEK[325.13]VNTPTTTVYR	-1.23169	14	1.23665	0.647786	0.585458	7	0.642555	0.476003	-0.645314	-0.645314	825	825	IHK[325.13]NSSTYWEGK	IHKNSSTYWEGK	0.0008	ILNEK[325.13]VNTPTTTVYR	ILNEKVNTPTTTVYR	0.0155	IHKNSSTYWEGK-ILNEKVNTPTTTVYR	P26639	SYTC_HUMAN	P26639	SYTC_HUMAN	0	0	0	IHK[325.13]NSSTYWEGK (pp) ILNEK[325.13]VNTPTTTVYR	IHK[325.13]NSSTYWEGK-SYTC_HUMAN	ILNEK[325.13]VNTPTTTVYR-SYTC_HUMAN	279	243	sp|P26639|SYTC_HUMAN;	sp|P26639|SYTC_HUMAN;	intra
IHLEIK[325.13]QLNR-IHLEIK[325.13]QLNR	#DIV/0!	0	#DIV/0!	#DIV/0!	#DIV/0!	0	#DIV/0!	#DIV/0!	#N/A	#N/A	#N/A	#N/A	IHLEIK[325.13]QLNR	IHLEIKQLNR	0.0106	IHLEIK[325.13]QLNR	IHLEIKQLNR	0.00815	IHLEIKQLNR-IHLEIKQLNR	P49257	LMAN1_HUMAN	P49257	LMAN1_HUMAN	1	0	1	IHLEIK[325.13]QLNR (pp) IHLEIK[325.13]QLNR	IHLEIK[325.13]QLNR-LMAN1_HUMAN	IHLEIK[325.13]QLNR-LMAN1_HUMAN	346	346	sp|P49257|LMAN1_HUMAN;	sp|P49257|LMAN1_HUMAN;	intra
IHLFDIDVPGK[325.13]ITFQESK-IVSLPEC[160.03]FNSPYGAK[325.13]YFPEYAEK	1.27802	2	0.377691	0.523443	#DIV/0!	0	#DIV/0!	#DIV/0!	0	0	#N/A	#N/A	IHLFDIDVPGK[325.13]ITFQESK	IHLFDIDVPGKITFQESK	0.154	IVSLPEC[160.03]FNSPYGAK[325.13]YFPEYAEK	IVSLPECFNSPYGAKYFPEYAEK	0.0869	IHLFDIDVPGKITFQESK-IVSLPECFNSPYGAKYFPEYAEK	Q9NQR4	NIT2_HUMAN	Q9NQR4	NIT2_HUMAN	0	0	0	IHLFDIDVPGK[325.13]ITFQESK (pp) IVSLPEC[160.03]FNSPYGAK[325.13]YFPEYAEK	IHLFDIDVPGK[325.13]ITFQESK-NIT2_HUMAN	IVSLPEC[160.03]FNSPYGAK[325.13]YFPEYAEK-NIT2_HUMAN	123	52	sp|Q9NQR4|NIT2_HUMAN;	sp|Q9NQR4|NIT2_HUMAN;	intra
IIGVK[325.13]VHPGQR-LDVGK[325.13]VLQASVLDDWFPLQGGQGQVHLR	-0.199718	2	0.514877	0.713571	#DIV/0!	0	#DIV/0!	#DIV/0!	-0.399199	-0.399199	5	5	IIGVK[325.13]VHPGQR	IIGVKVHPGQR	0.0005	LDVGK[325.13]VLQASVLDDWFPLQGGQGQVHLR	LDVGKVLQASVLDDWFPLQGGQGQVHLR	0.07755	IIGVKVHPGQR-LDVGKVLQASVLDDWFPLQGGQGQVHLR	Q9BSJ8	ESYT1_HUMAN	Q9BSJ8	ESYT1_HUMAN	0	0	0	IIGVK[325.13]VHPGQR (pp) LDVGK[325.13]VLQASVLDDWFPLQGGQGQVHLR	IIGVK[325.13]VHPGQR-ESYT1_HUMAN	LDVGK[325.13]VLQASVLDDWFPLQGGQGQVHLR-ESYT1_HUMAN	197	422	sp|Q9BSJ8|ESYT1_HUMAN;	sp|Q9BSJ8|ESYT1_HUMAN;	intra
IIK[325.13]ETQR-DK[325.13]WSPALQIR	#DIV/0!	0	#DIV/0!	#DIV/0!	1.03921	3	1.56854	1.77494	#N/A	#N/A	106	106	IIK[325.13]ETQR	IIKETQR	0.264	DK[325.13]WSPALQIR	DKWSPALQIR	0.13545	IIKETQR-DKWSPALQIR	P61088	UBE2N_HUMAN	P61088	UBE2N_HUMAN	0	0	0	IIK[325.13]ETQR (pp) DK[325.13]WSPALQIR	IIK[325.13]ETQR-UBE2N_HUMAN	DK[325.13]WSPALQIR-UBE2N_HUMAN	10	94	sp|P61088|UBE2N_HUMAN;	sp|P61088|UBE2N_HUMAN;	intra
IILDLISESPIK[325.13]GR-LLIHQSLAGGIIGVK[325.13]GAK	-0.0469088	7	0.481966	0.357038	#DIV/0!	0	#DIV/0!	#DIV/0!	-0.236071	-0.236071	1026	1026	IILDLISESPIK[325.13]GR	IILDLISESPIKGR	0.1208	LLIHQSLAGGIIGVK[325.13]GAK	LLIHQSLAGGIIGVKGAK	0.0604	IILDLISESPIKGR-LLIHQSLAGGIIGVKGAK	P61978	HNRPK_HUMAN	P61978	HNRPK_HUMAN	0	0	0	IILDLISESPIK[325.13]GR (pp) LLIHQSLAGGIIGVK[325.13]GAK	IILDLISESPIK[325.13]GR-HNRPK_HUMAN	LLIHQSLAGGIIGVK[325.13]GAK-HNRPK_HUMAN	219	163	sp|P61978|HNRPK_HUMAN;	sp|P61978|HNRPK_HUMAN;	intra	BioGRID,IntAct	pubmed:10772858,pubmed:16189514
IK[325.13]AAMPR-IK[325.13]AAMPR	1.22692	4	2.24917	2.20415	1.40256	1	#DIV/0!	#DIV/0!	0.133091	0.133091	301	301	IK[325.13]AAMPR	IKAAMPR	0.0133	IK[325.13]AAMPR	IKAAMPR	0.00765	IKAAMPR-IKAAMPR	P07954	FUMH_HUMAN	P07954	FUMH_HUMAN	1	0	1	IK[325.13]AAMPR (pp) IK[325.13]AAMPR	IK[325.13]AAMPR-FUMH_HUMAN	IK[325.13]AAMPR-FUMH_HUMAN	263	263	sp|P07954|FUMH_HUMAN;	sp|P07954|FUMH_HUMAN;	1
IK[325.13]AAMPR-THTQDAVPLTLGQEFSGYVQQVK[325.13]YAMTR	-0.492593	1	#DIV/0!	#DIV/0!	0.421213	1	#DIV/0!	#DIV/0!	0.133091	0.133091	301	301	IK[325.13]AAMPR	IKAAMPR	0.0601	THTQDAVPLTLGQEFSGYVQQVK[325.13]YAMTR	THTQDAVPLTLGQEFSGYVQQVKYAMTR	0.03005	IKAAMPR-THTQDAVPLTLGQEFSGYVQQVKYAMTR	P07954	FUMH_HUMAN	P07954	FUMH_HUMAN	0	0	0	IK[325.13]AAMPR (pp) THTQDAVPLTLGQEFSGYVQQVK[325.13]YAMTR	IK[325.13]AAMPR-FUMH_HUMAN	THTQDAVPLTLGQEFSGYVQQVK[325.13]YAMTR-FUMH_HUMAN	263	256	sp|P07954|FUMH_HUMAN;	sp|P07954|FUMH_HUMAN;	1
IK[325.13]AIPQLQGYLR-KIDQK[325.13]AVDSQILPK	0.437477	1	#DIV/0!	#DIV/0!	0.726746	2	0.704713	0.976665	-0.395791	-0.395791	514	514	IK[325.13]AIPQLQGYLR	IKAIPQLQGYLR	0.0771	KIDQK[325.13]AVDSQILPK	KIDQKAVDSQILPK	0.0387	IKAIPQLQGYLR-KIDQKAVDSQILPK	Q02878	RL6_HUMAN	Q02878	RL6_HUMAN	0	0	0	IK[325.13]AIPQLQGYLR (pp) KIDQK[325.13]AVDSQILPK	IK[325.13]AIPQLQGYLR-RL6_HUMAN	KIDQK[325.13]AVDSQILPK-RL6_HUMAN	262	251	sp|Q02878|RL6_HUMAN;	sp|Q02878|RL6_HUMAN;	intra
IK[325.13]ATNNK-K[325.13]IGLETVGVK	-0.411798	3	0.91498	1.03538	1.97867	1	#DIV/0!	#DIV/0!	-1.28102	-1.28102	349	349	IK[325.13]ATNNK	IKATNNK	0.1049	K[325.13]IGLETVGVK	KIGLETVGVK	0.1906	IKATNNK-KIGLETVGVK	Q16881	TRXR1_HUMAN	Q16881	TRXR1_HUMAN	0	0	0	IK[325.13]ATNNK (pp) K[325.13]IGLETVGVK	IK[325.13]ATNNK-TRXR1_HUMAN	K[325.13]IGLETVGVK-TRXR1_HUMAN	291	449	sp|Q16881|TRXR1_HUMAN;	sp|Q16881|TRXR1_HUMAN;	intra
IK[325.13]EAR-NFGTK[325.13]ISAR	0.165499	1	#DIV/0!	#DIV/0!	-1.09969	2	1.37925	1.9115	0	#N/A	2	62	IK[325.13]EAR	IKEAR	0.2392	NFGTK[325.13]ISAR	NFGTKISAR	0.11965	IKEAR-NFGTKISAR	O43818	U3IP2_HUMAN	Q01813	K6PP_HUMAN	0	1	1	IK[325.13]EAR (pp) NFGTK[325.13]ISAR	IK[325.13]EAR-U3IP2_HUMAN	NFGTK[325.13]ISAR-K6PP_HUMAN	453	688	sp|O43818|U3IP2_HUMAN;	sp|Q01813|K6PP_HUMAN;	2
IK[325.13]ESYR-MGAK[325.13]AMNWMSGK	#DIV/0!	0	#DIV/0!	#DIV/0!	0.970274	3	0.359626	0.406948	#N/A	#N/A	3	3	IK[325.13]ESYR	IKESYR	0.0604	MGAK[325.13]AMNWMSGK	MGAKAMNWMSGK	0.03045	IKESYR-MGAKAMNWMSGK	P08237	K6PF_HUMAN	P08237	K6PF_HUMAN	0	0	0	IK[325.13]ESYR (pp) MGAK[325.13]AMNWMSGK	IK[325.13]ESYR-K6PF_HUMAN	MGAK[325.13]AMNWMSGK-K6PF_HUMAN	692	682	sp|P08237|K6PF_HUMAN;	sp|P08237|K6PF_HUMAN;	intra
IK[325.13]GSEADR-AGMFVSK[325.13]FFGGYVPEMVLTPDDQR	-0.214248	10	0.91874	0.569431	0.576603	9	0.375762	0.245493	-0.244695	-0.244695	27	27	IK[325.13]GSEADR	IKGSEADR	0.2054	AGMFVSK[325.13]FFGGYVPEMVLTPDDQR	AGMFVSKFFGGYVPEMVLTPDDQR	0.1027	IKGSEADR-AGMFVSKFFGGYVPEMVLTPDDQR	P56192	SYMC_HUMAN	P56192	SYMC_HUMAN	0	0	0	IK[325.13]GSEADR (pp) AGMFVSK[325.13]FFGGYVPEMVLTPDDQR	IK[325.13]GSEADR-SYMC_HUMAN	AGMFVSK[325.13]FFGGYVPEMVLTPDDQR-SYMC_HUMAN	729	663	sp|P56192|SYMC_HUMAN;	sp|P56192|SYMC_HUMAN;	intra
IK[325.13]IIAPPER-DLTDYLMK[325.13]ILTER	0.0895756	1	#DIV/0!	#DIV/0!	1.82152	1	#DIV/0!	#DIV/0!	0.256587	0.256587	917	917	IK[325.13]IIAPPER	IKIIAPPER	0.0089	DLTDYLMK[325.13]ILTER	DLTDYLMKILTER	0.0088	IKIIAPPER-DLTDYLMKILTER	P62736	ACTA_HUMAN	P62736	ACTA_HUMAN	0	0	0	IK[325.13]IIAPPER (pp) DLTDYLMK[325.13]ILTER	IK[325.13]IIAPPER-ACTA_HUMAN	DLTDYLMK[325.13]ILTER-ACTA_HUMAN	330	193	sp|P62736|ACTA_HUMAN; sp|Q562R1|ACTBL_HUMAN; sp|P60709|ACTB_HUMAN; sp|P63261|ACTG_HUMAN;	sp|P62736|ACTA_HUMAN; sp|Q562R1|ACTBL_HUMAN; sp|P60709|ACTB_HUMAN; sp|P63261|ACTG_HUMAN;	intra
IK[325.13]IIAPPER-DSYVGDEAQSK[325.13]R	0.817514	8	1.01071	0.700376	-0.547235	9	1.01246	0.661461	0.256587	0.256587	917	917	IK[325.13]IIAPPER	IKIIAPPER	0.1454	DSYVGDEAQSK[325.13]R	DSYVGDEAQSKR	0.0727	IKIIAPPER-DSYVGDEAQSKR	P62736	ACTA_HUMAN	P62736	ACTA_HUMAN	0	0	0	IK[325.13]IIAPPER (pp) DSYVGDEAQSK[325.13]R	IK[325.13]IIAPPER-ACTA_HUMAN	DSYVGDEAQSK[325.13]R-ACTA_HUMAN	330	63	sp|P62736|ACTA_HUMAN; sp|Q562R1|ACTBL_HUMAN; sp|P60709|ACTB_HUMAN; sp|P63261|ACTG_HUMAN;	sp|P62736|ACTA_HUMAN; sp|P60709|ACTB_HUMAN; sp|P63261|ACTG_HUMAN;	intra
IK[325.13]IIAPPER-FHK[325.13]LQNVQIALDYLR	-0.115092	2	1.46506	2.03044	#DIV/0!	0	#DIV/0!	#DIV/0!	0.256587	0.340117	917	1329	IK[325.13]IIAPPER	IKIIAPPER	0.0703	FHK[325.13]LQNVQIALDYLR	FHKLQNVQIALDYLR	0.03515	IKIIAPPER-FHKLQNVQIALDYLR	P62736	ACTA_HUMAN	Q15149	PLEC_HUMAN	0	1	1	IK[325.13]IIAPPER (pp) FHK[325.13]LQNVQIALDYLR	IK[325.13]IIAPPER-ACTA_HUMAN	FHK[325.13]LQNVQIALDYLR-PLEC_HUMAN	330	236	sp|P62736|ACTA_HUMAN; sp|Q562R1|ACTBL_HUMAN; sp|P60709|ACTB_HUMAN; sp|P63261|ACTG_HUMAN;	sp|Q15149|PLEC_HUMAN;	1
IK[325.13]IIAPPER-GILTLK[325.13]YPIEHGIITNWDDMEK	0.713111	6	1.35673	1.08559	1.84929	6	1.51071	1.2088	0.256587	0.256587	917	917	IK[325.13]IIAPPER	IKIIAPPER	0.1634	GILTLK[325.13]YPIEHGIITNWDDMEK	GILTLKYPIEHGIITNWDDMEK	0.08255	IKIIAPPER-GILTLKYPIEHGIITNWDDMEK	P62736	ACTA_HUMAN	P62736	ACTA_HUMAN	0	0	0	IK[325.13]IIAPPER (pp) GILTLK[325.13]YPIEHGIITNWDDMEK	IK[325.13]IIAPPER-ACTA_HUMAN	GILTLK[325.13]YPIEHGIITNWDDMEK-ACTA_HUMAN	330	70	sp|P62736|ACTA_HUMAN; sp|Q562R1|ACTBL_HUMAN; sp|P60709|ACTB_HUMAN; sp|P63261|ACTG_HUMAN;	sp|P62736|ACTA_HUMAN;	intra
IK[325.13]IIAPPER-HQGVMVGMGQK[325.13]DSYVGDEAQSK	1.52578	5	0.690398	0.60515	0.612049	1	#DIV/0!	#DIV/0!	0.256587	0.256587	917	917	IK[325.13]IIAPPER	IKIIAPPER	0.1081	HQGVMVGMGQK[325.13]DSYVGDEAQSK	HQGVMVGMGQKDSYVGDEAQSK	0.05405	IKIIAPPER-HQGVMVGMGQKDSYVGDEAQSK	P62736	ACTA_HUMAN	P62736	ACTA_HUMAN	0	0	0	IK[325.13]IIAPPER (pp) HQGVMVGMGQK[325.13]DSYVGDEAQSK	IK[325.13]IIAPPER-ACTA_HUMAN	HQGVMVGMGQK[325.13]DSYVGDEAQSK-ACTA_HUMAN	330	52	sp|P62736|ACTA_HUMAN; sp|Q562R1|ACTBL_HUMAN; sp|P60709|ACTB_HUMAN; sp|P63261|ACTG_HUMAN;	sp|P62736|ACTA_HUMAN; sp|P60709|ACTB_HUMAN; sp|P63261|ACTG_HUMAN;	intra
IK[325.13]IIAPPER-IK[325.13]IIAPPER	-0.565599	5	1.535	1.34547	0.969473	3	2.03028	2.29744	0.256587	0.256587	917	917	IK[325.13]IIAPPER	IKIIAPPER	0.1742	IK[325.13]IIAPPER	IKIIAPPER	0.09625	IKIIAPPER-IKIIAPPER	P62736	ACTA_HUMAN	P62736	ACTA_HUMAN	1	0	1	IK[325.13]IIAPPER (pp) IK[325.13]IIAPPER	IK[325.13]IIAPPER-ACTA_HUMAN	IK[325.13]IIAPPER-ACTA_HUMAN	330	330	sp|P62736|ACTA_HUMAN; sp|Q562R1|ACTBL_HUMAN; sp|P60709|ACTB_HUMAN; sp|P63261|ACTG_HUMAN;	sp|P62736|ACTA_HUMAN; sp|Q562R1|ACTBL_HUMAN; sp|P60709|ACTB_HUMAN; sp|P63261|ACTG_HUMAN;	intra
IK[325.13]IIAPPER-K[325.13]LENC[160.03]NYAVELGK	#DIV/0!	0	#DIV/0!	#DIV/0!	-0.0115369	1	#DIV/0!	#DIV/0!	0.256587	#N/A	917	48	IK[325.13]IIAPPER	IKIIAPPER	0.0125	K[325.13]LENC[160.03]NYAVELGK	KLENCNYAVELGK	0.00625	IKIIAPPER-KLENCNYAVELGK	P62736	ACTA_HUMAN	P13796	PLSL_HUMAN	0	1	1	IK[325.13]IIAPPER (pp) K[325.13]LENC[160.03]NYAVELGK	IK[325.13]IIAPPER-ACTA_HUMAN	K[325.13]LENC[160.03]NYAVELGK-PLSL_HUMAN	330	456	sp|P62736|ACTA_HUMAN; sp|Q562R1|ACTBL_HUMAN; sp|P60709|ACTB_HUMAN; sp|P63261|ACTG_HUMAN;	sp|P13796|PLSL_HUMAN; sp|P13797|PLST_HUMAN;	2
IK[325.13]IIAPPERK-DSYVGDEAQSK[325.13]R	2.56915	1	#DIV/0!	#DIV/0!	-0.919811	3	0.651732	0.73749	0.256587	0.256587	917	917	IK[325.13]IIAPPERK	IKIIAPPERK	0.0019	DSYVGDEAQSK[325.13]R	DSYVGDEAQSKR	0.00095	IKIIAPPERK-DSYVGDEAQSKR	P62736	ACTA_HUMAN	P62736	ACTA_HUMAN	0	0	0	IK[325.13]IIAPPERK (pp) DSYVGDEAQSK[325.13]R	IK[325.13]IIAPPERK-ACTA_HUMAN	DSYVGDEAQSK[325.13]R-ACTA_HUMAN	330	63	sp|P62736|ACTA_HUMAN; sp|Q562R1|ACTBL_HUMAN; sp|P60709|ACTB_HUMAN; sp|P63261|ACTG_HUMAN;	sp|P62736|ACTA_HUMAN; sp|P60709|ACTB_HUMAN; sp|P63261|ACTG_HUMAN;	intra
IK[325.13]IIAPPERK-MQK[325.13]EITALAPSTMK	0.868959	6	0.29826	0.238653	-3.34989	2	0.0520997	0.0722052	0.256587	0.256587	917	917	IK[325.13]IIAPPERK	IKIIAPPERK	0.0043	MQK[325.13]EITALAPSTMK	MQKEITALAPSTMK	0.0024	IKIIAPPERK-MQKEITALAPSTMK	P62736	ACTA_HUMAN	P62736	ACTA_HUMAN	0	0	0	IK[325.13]IIAPPERK (pp) MQK[325.13]EITALAPSTMK	IK[325.13]IIAPPERK-ACTA_HUMAN	MQK[325.13]EITALAPSTMK-ACTA_HUMAN	330	317	sp|P62736|ACTA_HUMAN; sp|Q562R1|ACTBL_HUMAN; sp|P60709|ACTB_HUMAN; sp|P63261|ACTG_HUMAN;	sp|P62736|ACTA_HUMAN; sp|P60709|ACTB_HUMAN; sp|P63261|ACTG_HUMAN;	intra
IK[325.13]IIAPPER-MQK[325.13]EITALAPSTMK	0.979109	10	0.688652	0.426823	0.32657	10	1.34854	0.835818	0.256587	0.256587	917	917	IK[325.13]IIAPPER	IKIIAPPER	0.1814	MQK[325.13]EITALAPSTMK	MQKEITALAPSTMK	0.0907	IKIIAPPER-MQKEITALAPSTMK	P62736	ACTA_HUMAN	P62736	ACTA_HUMAN	0	0	0	IK[325.13]IIAPPER (pp) MQK[325.13]EITALAPSTMK	IK[325.13]IIAPPER-ACTA_HUMAN	MQK[325.13]EITALAPSTMK-ACTA_HUMAN	330	317	sp|P62736|ACTA_HUMAN; sp|Q562R1|ACTBL_HUMAN; sp|P60709|ACTB_HUMAN; sp|P63261|ACTG_HUMAN;	sp|P62736|ACTA_HUMAN; sp|P60709|ACTB_HUMAN; sp|P63261|ACTG_HUMAN;	intra
IK[325.13]IIAPPER-VHK[325.13]INNVNK	0.28906	12	1.01782	0.575873	-0.138361	6	0.473619	0.378967	0.256587	-0.289115	917	617	IK[325.13]IIAPPER	IKIIAPPER	0.178	VHK[325.13]INNVNK	VHKINNVNK	0.08935	IKIIAPPER-VHKINNVNK	P62736	ACTA_HUMAN	O43707	ACTN4_HUMAN	0	1	1	IK[325.13]IIAPPER (pp) VHK[325.13]INNVNK	IK[325.13]IIAPPER-ACTA_HUMAN	VHK[325.13]INNVNK-ACTN4_HUMAN	330	108	sp|P62736|ACTA_HUMAN; sp|Q562R1|ACTBL_HUMAN; sp|P60709|ACTB_HUMAN; sp|P63261|ACTG_HUMAN;	sp|O43707|ACTN4_HUMAN;	1
IK[325.13]IIAPPER-VHK[325.13]ISNVNK	0.124409	6	3.43412	2.74782	-1.2428	2	2.021	2.80091	0.256587	0.017807	917	462	IK[325.13]IIAPPER	IKIIAPPER	0.0962	VHK[325.13]ISNVNK	VHKISNVNK	0.0482	IKIIAPPER-VHKISNVNK	P62736	ACTA_HUMAN	P12814	ACTN1_HUMAN	0	1	1	IK[325.13]IIAPPER (pp) VHK[325.13]ISNVNK	IK[325.13]IIAPPER-ACTA_HUMAN	VHK[325.13]ISNVNK-ACTN1_HUMAN	330	89	sp|P62736|ACTA_HUMAN; sp|Q562R1|ACTBL_HUMAN; sp|P60709|ACTB_HUMAN; sp|P63261|ACTG_HUMAN;	sp|P12814|ACTN1_HUMAN;	1
IK[325.13]IIAPPER-YISPDQLADLYK[325.13]SFIK	2.40001	2	0.340779	0.472286	0.368485	1	#DIV/0!	#DIV/0!	0.256587	0.0209168	917	983	IK[325.13]IIAPPER	IKIIAPPER	0.1348	YISPDQLADLYK[325.13]SFIK	YISPDQLADLYKSFIK	0.07775	IKIIAPPER-YISPDQLADLYKSFIK	P62736	ACTA_HUMAN	P06733	ENOA_HUMAN	0	1	1	IK[325.13]IIAPPER (pp) YISPDQLADLYK[325.13]SFIK	IK[325.13]IIAPPER-ACTA_HUMAN	YISPDQLADLYK[325.13]SFIK-ENOA_HUMAN	330	281	sp|P62736|ACTA_HUMAN; sp|Q562R1|ACTBL_HUMAN; sp|P60709|ACTB_HUMAN; sp|P63261|ACTG_HUMAN;	sp|P06733|ENOA_HUMAN;	1
IK[325.13]IQLWDTAGQER-IYQNIQDGSLDLNAAESGVQHK[325.13]PSAPQGGR	0.851149	2	0.823498	1.14129	0.56353	1	#DIV/0!	#DIV/0!	0.162204	0.10716	13	4	IK[325.13]IQLWDTAGQER	IKIQLWDTAGQER	0.0147	IYQNIQDGSLDLNAAESGVQHK[325.13]PSAPQGGR	IYQNIQDGSLDLNAAESGVQHKPSAPQGGR	0.0184	IKIQLWDTAGQER-IYQNIQDGSLDLNAAESGVQHKPSAPQGGR	Q9H082	RB33B_HUMAN	P61106	RAB14_HUMAN	0	1	1	IK[325.13]IQLWDTAGQER (pp) IYQNIQDGSLDLNAAESGVQHK[325.13]PSAPQGGR	IK[325.13]IQLWDTAGQER-RB33B_HUMAN	IYQNIQDGSLDLNAAESGVQHK[325.13]PSAPQGGR-RAB14_HUMAN	83	193	sp|Q9H082|RB33B_HUMAN;	sp|P61106|RAB14_HUMAN;	2
IK[325.13]LGIK-GTLVQTK[325.13]GTGASGSFK	#DIV/0!	0	#DIV/0!	#DIV/0!	0.244135	5	0.943861	0.827316	-0.539073	-0.539073	72	72	IK[325.13]LGIK	IKLGIK	0.1744	GTLVQTK[325.13]GTGASGSFK	GTLVQTKGTGASGSFK	0.0872	IKLGIK-GTLVQTKGTGASGSFK	Q02539	H11_HUMAN	Q02539	H11_HUMAN	0	0	0	IK[325.13]LGIK (pp) GTLVQTK[325.13]GTGASGSFK	IK[325.13]LGIK-H11_HUMAN	GTLVQTK[325.13]GTGASGSFK-H11_HUMAN	84	100	sp|Q02539|H11_HUMAN;	sp|Q02539|H11_HUMAN; sp|P16403|H12_HUMAN; sp|P10412|H14_HUMAN; sp|P16401|H15_HUMAN;	intra
IK[325.13]LGIK-K[325.13]ALAAAGYDVEK	#DIV/0!	0	#DIV/0!	#DIV/0!	-0.42487	1	#DIV/0!	#DIV/0!	-0.539073	-0.539073	72	72	IK[325.13]LGIK	IKLGIK	0.1111	K[325.13]ALAAAGYDVEK	KALAAAGYDVEK	0.0558	IKLGIK-KALAAAGYDVEK	Q02539	H11_HUMAN	Q02539	H11_HUMAN	0	0	0	IK[325.13]LGIK (pp) K[325.13]ALAAAGYDVEK	IK[325.13]LGIK-H11_HUMAN	K[325.13]ALAAAGYDVEK-H11_HUMAN	84	67	sp|Q02539|H11_HUMAN;	sp|Q02539|H11_HUMAN; sp|P16403|H12_HUMAN; sp|P10412|H14_HUMAN;	intra
IK[325.13]LGIK-SGVSLAALK[325.13]K	-0.978072	11	0.842327	0.497774	-0.168822	8	0.132571	0.0918655	-0.539073	-0.560157	72	174	IK[325.13]LGIK	IKLGIK	0.2389	SGVSLAALK[325.13]K	SGVSLAALKK	0.1407	IKLGIK-SGVSLAALKK	Q02539	H11_HUMAN	P16403	H12_HUMAN	0	1	1	IK[325.13]LGIK (pp) SGVSLAALK[325.13]K	IK[325.13]LGIK-H11_HUMAN	SGVSLAALK[325.13]K-H12_HUMAN	84	63	sp|Q02539|H11_HUMAN;	sp|P16403|H12_HUMAN; sp|P10412|H14_HUMAN;	1
IK[325.13]LGLK-GTLVQTK[325.13]GTGASGSFK	#DIV/0!	0	#DIV/0!	#DIV/0!	-0.00902631	1	#DIV/0!	#DIV/0!	-0.560157	-0.560157	174	174	IK[325.13]LGLK	IKLGLK	0.2002	GTLVQTK[325.13]GTGASGSFK	GTLVQTKGTGASGSFK	0.1001	IKLGLK-GTLVQTKGTGASGSFK	P16403	H12_HUMAN	P16403	H12_HUMAN	0	0	0	IK[325.13]LGLK (pp) GTLVQTK[325.13]GTGASGSFK	IK[325.13]LGLK-H12_HUMAN	GTLVQTK[325.13]GTGASGSFK-H12_HUMAN	81	97	sp|P16403|H12_HUMAN; sp|P10412|H14_HUMAN; sp|P16401|H15_HUMAN;	sp|Q02539|H11_HUMAN; sp|P16403|H12_HUMAN; sp|P10412|H14_HUMAN; sp|P16401|H15_HUMAN;	intra
IK[325.13]LGLK-K[325.13]ALAAAGYDVEK	#DIV/0!	0	#DIV/0!	#DIV/0!	-0.426754	4	0.250893	0.245871	-0.560157	-0.560157	174	174	IK[325.13]LGLK	IKLGLK	0.1917	K[325.13]ALAAAGYDVEK	KALAAAGYDVEK	0.09595	IKLGLK-KALAAAGYDVEK	P16403	H12_HUMAN	P16403	H12_HUMAN	0	0	0	IK[325.13]LGLK (pp) K[325.13]ALAAAGYDVEK	IK[325.13]LGLK-H12_HUMAN	K[325.13]ALAAAGYDVEK-H12_HUMAN	81	64	sp|P16403|H12_HUMAN; sp|P10412|H14_HUMAN; sp|P16401|H15_HUMAN;	sp|Q02539|H11_HUMAN; sp|P16403|H12_HUMAN; sp|P10412|H14_HUMAN;	intra
IK[325.13]LGLK-SGVSLAALK[325.13]K	-1.05009	12	0.676756	0.382904	-0.283904	12	0.193	0.109198	0	0	#N/A	#N/A	IK[325.13]LGLK	IKLGLK	0.2454	SGVSLAALK[325.13]K	SGVSLAALKK	0.12555	IKLGLK-SGVSLAALKK	P10412	H14_HUMAN	P10412	H14_HUMAN	0	0	0	IK[325.13]LGLK (pp) SGVSLAALK[325.13]K	IK[325.13]LGLK-H14_HUMAN	SGVSLAALK[325.13]K-H14_HUMAN	81	63	sp|P16403|H12_HUMAN; sp|P10412|H14_HUMAN; sp|P16401|H15_HUMAN;	sp|P16403|H12_HUMAN; sp|P10412|H14_HUMAN;	intra
IK[325.13]LQIWDTAGQER-IYQNIQDGSLDLNAAESGVQHK[325.13]PSAPQGGR	0.540377	2	1.0701	1.48306	#DIV/0!	0	#DIV/0!	#DIV/0!	0.10716	0.10716	4	4	IK[325.13]LQIWDTAGQER	IKLQIWDTAGQER	0.0001	IYQNIQDGSLDLNAAESGVQHK[325.13]PSAPQGGR	IYQNIQDGSLDLNAAESGVQHKPSAPQGGR	0.0068	IKLQIWDTAGQER-IYQNIQDGSLDLNAAESGVQHKPSAPQGGR	P61106	RAB14_HUMAN	P61106	RAB14_HUMAN	0	0	0	IK[325.13]LQIWDTAGQER (pp) IYQNIQDGSLDLNAAESGVQHK[325.13]PSAPQGGR	IK[325.13]LQIWDTAGQER-RAB14_HUMAN	IYQNIQDGSLDLNAAESGVQHK[325.13]PSAPQGGR-RAB14_HUMAN	61	193	sp|P61026|RAB10_HUMAN; sp|P61106|RAB14_HUMAN; sp|P61006|RAB8A_HUMAN;	sp|P61106|RAB14_HUMAN;	intra
IK[325.13]LTYNHK[170.11]-FLEQQNK[325.13]ILLAELEQLK	-0.306429	2	0.744849	1.03229	-2.3155	1	#DIV/0!	#DIV/0!	0	-0.304776	#N/A	1066	IK[325.13]LTYNHK[170.11]	IKLTYNHK	0.0141	FLEQQNK[325.13]ILLAELEQLK	FLEQQNKILLAELEQLK	0.0071	IKLTYNHK-FLEQQNKILLAELEQLK	O43747	AP1G1_HUMAN	P08670	VIME_HUMAN	0	1	1	IK[325.13]LTYNHK[170.11] (pp) FLEQQNK[325.13]ILLAELEQLK	IK[325.13]LTYNHK[170.11]-AP1G1_HUMAN	FLEQQNK[325.13]ILLAELEQLK-VIME_HUMAN	797	129	sp|O43747|AP1G1_HUMAN;	sp|P08670|VIME_HUMAN;	2
IK[325.13]LYWSK-IPVQLVFK[325.13]NK	#DIV/0!	0	#DIV/0!	#DIV/0!	3.91399	2	1.71593	2.37811	0	0	#N/A	#N/A	IK[325.13]LYWSK	IKLYWSK	0.0824	IPVQLVFK[325.13]NK	IPVQLVFKNK	0.0413	IKLYWSK-IPVQLVFKNK	Q6YHK3	CD109_HUMAN	Q6YHK3	CD109_HUMAN	0	0	0	IK[325.13]LYWSK (pp) IPVQLVFK[325.13]NK	IK[325.13]LYWSK-CD109_HUMAN	IPVQLVFK[325.13]NK-CD109_HUMAN	560	556	sp|Q6YHK3|CD109_HUMAN;	sp|Q6YHK3|CD109_HUMAN;	intra
IK[325.13]TGYK-YQIDPDAC[160.03]FSAK[325.13]VNNSSLIGLGYTQTLKPGIK	-0.0314392	2	0.583676	0.808919	-0.116394	6	1.28815	1.03072	0.227084	0.227084	7	7	IK[325.13]TGYK	IKTGYK	0.2841	YQIDPDAC[160.03]FSAK[325.13]VNNSSLIGLGYTQTLKPGIK	YQIDPDACFSAKVNNSSLIGLGYTQTLKPGIK	0.1421	IKTGYK-YQIDPDACFSAKVNNSSLIGLGYTQTLKPGIK	P21796	VDAC1_HUMAN	P21796	VDAC1_HUMAN	0	0	0	IK[325.13]TGYK (pp) YQIDPDAC[160.03]FSAK[325.13]VNNSSLIGLGYTQTLKPGIK	IK[325.13]TGYK-VDAC1_HUMAN	YQIDPDAC[160.03]FSAK[325.13]VNNSSLIGLGYTQTLKPGIK-VDAC1_HUMAN	115	236	sp|P21796|VDAC1_HUMAN;	sp|P21796|VDAC1_HUMAN;	intra	DIP	pubmed:18832158
ILFNK[325.13]K-ITLSK[325.13]HQNVQLPR	1.00973	2	0.430374	0.596457	0.653439	1	#DIV/0!	#DIV/0!	-0.0380186	-0.0380186	317	317	ILFNK[325.13]K	ILFNKK	0.4445	ITLSK[325.13]HQNVQLPR	ITLSKHQNVQLPR	0.2229	ILFNKK-ITLSKHQNVQLPR	P26599	PTBP1_HUMAN	P26599	PTBP1_HUMAN	0	0	0	ILFNK[325.13]K (pp) ITLSK[325.13]HQNVQLPR	ILFNK[325.13]K-PTBP1_HUMAN	ITLSK[325.13]HQNVQLPR-PTBP1_HUMAN	373	410	sp|P26599|PTBP1_HUMAN;	sp|P26599|PTBP1_HUMAN;	intra	BioGRID	pubmed:9563502,pubmed:10772858,pubmed:16189514
ILGPGLNK[325.13]AGK-AVDIPHMDIEALK[325.13]K	-0.564357	3	1.34078	1.5172	-0.743566	1	#DIV/0!	#DIV/0!	-0.344925	-0.344925	241	241	ILGPGLNK[325.13]AGK	ILGPGLNKAGK	0.0746	AVDIPHMDIEALK[325.13]K	AVDIPHMDIEALKK	0.0374	ILGPGLNKAGK-AVDIPHMDIEALKK	P62906	RL10A_HUMAN	P62906	RL10A_HUMAN	0	0	0	ILGPGLNK[325.13]AGK (pp) AVDIPHMDIEALK[325.13]K	ILGPGLNK[325.13]AGK-RL10A_HUMAN	AVDIPHMDIEALK[325.13]K-RL10A_HUMAN	130	91	sp|P62906|RL10A_HUMAN;	sp|P62906|RL10A_HUMAN;	intra
ILGPGLNK[325.13]AGK-K[325.13]VLC[160.03]LAVAVGHVK	-1.04402	8	1.25428	0.869158	-0.0974974	2	0.0391271	0.0542263	-0.344925	-0.344925	241	241	ILGPGLNK[325.13]AGK	ILGPGLNKAGK	0.0956	K[325.13]VLC[160.03]LAVAVGHVK	KVLCLAVAVGHVK	0.04785	ILGPGLNKAGK-KVLCLAVAVGHVK	P62906	RL10A_HUMAN	P62906	RL10A_HUMAN	0	0	0	ILGPGLNK[325.13]AGK (pp) K[325.13]VLC[160.03]LAVAVGHVK	ILGPGLNK[325.13]AGK-RL10A_HUMAN	K[325.13]VLC[160.03]LAVAVGHVK-RL10A_HUMAN	130	161	sp|P62906|RL10A_HUMAN;	sp|P62906|RL10A_HUMAN;	intra
ILGPGLNK[325.13]AGK-KYDAFLASESLIK[325.13]QIPR	-0.514637	5	1.96586	1.72312	2.08802	2	0.87123	1.20744	-0.344925	-0.344925	241	241	ILGPGLNK[325.13]AGK	ILGPGLNKAGK	0.3621	KYDAFLASESLIK[325.13]QIPR	KYDAFLASESLIKQIPR	0.18105	ILGPGLNKAGK-KYDAFLASESLIKQIPR	P62906	RL10A_HUMAN	P62906	RL10A_HUMAN	0	0	0	ILGPGLNK[325.13]AGK (pp) KYDAFLASESLIK[325.13]QIPR	ILGPGLNK[325.13]AGK-RL10A_HUMAN	KYDAFLASESLIK[325.13]QIPR-RL10A_HUMAN	130	118	sp|P62906|RL10A_HUMAN;	sp|P62906|RL10A_HUMAN;	intra
ILK[325.13]HEGLGAFYK-LAVGK[325.13]TGQYSGIYDC[160.03]AK	#DIV/0!	0	#DIV/0!	#DIV/0!	#DIV/0!	0	#DIV/0!	#DIV/0!	0	0	#N/A	#N/A	ILK[325.13]HEGLGAFYK	ILKHEGLGAFYK	0	LAVGK[325.13]TGQYSGIYDC[160.03]AK	LAVGKTGQYSGIYDCAK	0	ILKHEGLGAFYK-LAVGKTGQYSGIYDCAK	Q6NUK1	SCMC1_HUMAN	Q6NUK1	SCMC1_HUMAN	0	0	0	ILK[325.13]HEGLGAFYK (pp) LAVGK[325.13]TGQYSGIYDC[160.03]AK	ILK[325.13]HEGLGAFYK-SCMC1_HUMAN	LAVGK[325.13]TGQYSGIYDC[160.03]AK-SCMC1_HUMAN	336	320	sp|Q6NUK1|SCMC1_HUMAN;	sp|Q6NUK1|SCMC1_HUMAN;	intra
ILK[325.13]SPEIQR-NVTLPAVFK[325.13]APIRPDIVNFVHTNLR	#DIV/0!	0	#DIV/0!	#DIV/0!	#DIV/0!	0	#DIV/0!	#DIV/0!	-0.320818	-0.320818	284	284	ILK[325.13]SPEIQR	ILKSPEIQR	0.0347	NVTLPAVFK[325.13]APIRPDIVNFVHTNLR	NVTLPAVFKAPIRPDIVNFVHTNLR	0.0362	ILKSPEIQR-NVTLPAVFKAPIRPDIVNFVHTNLR	P36578	RL4_HUMAN	P36578	RL4_HUMAN	0	0	0	ILK[325.13]SPEIQR (pp) NVTLPAVFK[325.13]APIRPDIVNFVHTNLR	ILK[325.13]SPEIQR-RL4_HUMAN	NVTLPAVFK[325.13]APIRPDIVNFVHTNLR-RL4_HUMAN	294	29	sp|P36578|RL4_HUMAN;	sp|P36578|RL4_HUMAN;	intra
ILK[325.13]VIR-VFITDDFHDMMPK[325.13]YLNFVK	#DIV/0!	0	#DIV/0!	#DIV/0!	-1.52488	3	0.59624	0.674697	-0.0310977	0.0165107	1535	455	ILK[325.13]VIR	ILKVIR	0.0547	VFITDDFHDMMPK[325.13]YLNFVK	VFITDDFHDMMPKYLNFVK	0.02735	ILKVIR-VFITDDFHDMMPKYLNFVK	P08238	HS90B_HUMAN	P14625	ENPL_HUMAN	0	1	1	ILK[325.13]VIR (pp) VFITDDFHDMMPK[325.13]YLNFVK	ILK[325.13]VIR-HS90B_HUMAN	VFITDDFHDMMPK[325.13]YLNFVK-ENPL_HUMAN	402	428	sp|P07900|HS90A_HUMAN; sp|P08238|HS90B_HUMAN;	sp|P14625|ENPL_HUMAN;	1
ILLAELEQLK[325.13]GQGK-FLEQQNK[325.13]ILLAELEQLK	-0.34265	10	0.921231	0.570974	-0.524299	9	0.486067	0.317558	-0.304776	-0.304776	1066	1066	ILLAELEQLK[325.13]GQGK	ILLAELEQLKGQGK	0.1013	FLEQQNK[325.13]ILLAELEQLK	FLEQQNKILLAELEQLK	0.0515	ILLAELEQLKGQGK-FLEQQNKILLAELEQLK	P08670	VIME_HUMAN	P08670	VIME_HUMAN	0	0	0	ILLAELEQLK[325.13]GQGK (pp) FLEQQNK[325.13]ILLAELEQLK	ILLAELEQLK[325.13]GQGK-VIME_HUMAN	FLEQQNK[325.13]ILLAELEQLK-VIME_HUMAN	139	129	sp|P08670|VIME_HUMAN;	sp|P08670|VIME_HUMAN;	intra	BioGRID,HPRD,IntAct,MINT	pubmed:11243787,pubmed:11278417,pubmed:11889032,pubmed:12226091,pubmed:15383276,pubmed:16169070
ILLAELEQLK[325.13]GQGK-ILLAELEQLK[325.13]GQGK	-0.187251	2	0.436617	0.605109	#DIV/0!	0	#DIV/0!	#DIV/0!	-0.304776	-0.304776	1066	1066	ILLAELEQLK[325.13]GQGK	ILLAELEQLKGQGK	0.001	ILLAELEQLK[325.13]GQGK	ILLAELEQLKGQGK	0.00125	ILLAELEQLKGQGK-ILLAELEQLKGQGK	P08670	VIME_HUMAN	P08670	VIME_HUMAN	1	0	1	ILLAELEQLK[325.13]GQGK (pp) ILLAELEQLK[325.13]GQGK	ILLAELEQLK[325.13]GQGK-VIME_HUMAN	ILLAELEQLK[325.13]GQGK-VIME_HUMAN	139	139	sp|P08670|VIME_HUMAN;	sp|P08670|VIME_HUMAN;	intra	BioGRID,HPRD,IntAct,MINT	pubmed:11243787,pubmed:11278417,pubmed:11889032,pubmed:12226091,pubmed:15383276,pubmed:16169070
ILQK[325.13]QGFK-AK[325.13]TNADTDGMVK	2.00748	2	0.732139	1.01467	0.799227	3	1.69328	1.91609	0.0785306	0.0785306	110	110	ILQK[325.13]QGFK	ILQKQGFK	0.1082	AK[325.13]TNADTDGMVK	AKTNADTDGMVK	0.0541	ILQKQGFK-AKTNADTDGMVK	P09622	DLDH_HUMAN	P09622	DLDH_HUMAN	0	0	0	ILQK[325.13]QGFK (pp) AK[325.13]TNADTDGMVK	ILQK[325.13]QGFK-DLDH_HUMAN	AK[325.13]TNADTDGMVK-DLDH_HUMAN	267	430	sp|P09622|DLDH_HUMAN;	sp|P09622|DLDH_HUMAN;	intra	HPRD,IntAct	pubmed:15576032,pubmed:16263718
IM[147.04]K[325.13]AQALR-FYEAFSK[325.13]NLK	0.676197	7	1.46368	1.08429	0.720075	8	0.818489	0.567173	-0.0310977	-0.0310977	1535	1535	IM[147.04]K[325.13]AQALR	IMKAQALR	0.2133	FYEAFSK[325.13]NLK	FYEAFSKNLK	0.10665	IMKAQALR-FYEAFSKNLK	P08238	HS90B_HUMAN	P08238	HS90B_HUMAN	0	0	0	IM[147.04]K[325.13]AQALR (pp) FYEAFSK[325.13]NLK	IM[147.04]K[325.13]AQALR-HS90B_HUMAN	FYEAFSK[325.13]NLK-HS90B_HUMAN	607	435	sp|Q58FG1|HS904_HUMAN; sp|P07900|HS90A_HUMAN; sp|P08238|HS90B_HUMAN;	sp|P08238|HS90B_HUMAN;	intra	DIP,HPRD	pubmed:7588731
IM[147.04]K[325.13]AQALR-FYEQFSK[325.13]NIK	0.62068	4	0.256344	0.251212	-0.976284	6	1.20606	0.965032	0.324975	0.324975	1096	1096	IM[147.04]K[325.13]AQALR	IMKAQALR	0.0297	FYEQFSK[325.13]NIK	FYEQFSKNIK	0.13405	IMKAQALR-FYEQFSKNIK	P07900	HS90A_HUMAN	P07900	HS90A_HUMAN	0	0	0	IM[147.04]K[325.13]AQALR (pp) FYEQFSK[325.13]NIK	IM[147.04]K[325.13]AQALR-HS90A_HUMAN	FYEQFSK[325.13]NIK-HS90A_HUMAN	615	443	sp|Q58FG1|HS904_HUMAN; sp|P07900|HS90A_HUMAN; sp|P08238|HS90B_HUMAN;	sp|P07900|HS90A_HUMAN;	0	BioGRID,DIP,IntAct,MINT	pubmed:7588731,pubmed:16169070
IMK[325.13]AQALR-DNSTMGYMMAK[325.13]K	-0.194483	2	2.41105	3.34148	-0.22275	6	0.379674	0.303797	-0.0310977	-0.0310977	1535	1535	IMK[325.13]AQALR	IMKAQALR	0.0319	DNSTMGYMMAK[325.13]K	DNSTMGYMMAKK	0.01595	IMKAQALR-DNSTMGYMMAKK	P08238	HS90B_HUMAN	P08238	HS90B_HUMAN	0	0	0	IMK[325.13]AQALR (pp) DNSTMGYMMAK[325.13]K	IMK[325.13]AQALR-HS90B_HUMAN	DNSTMGYMMAK[325.13]K-HS90B_HUMAN	607	623	sp|Q58FG1|HS904_HUMAN; sp|P07900|HS90A_HUMAN; sp|P08238|HS90B_HUMAN;	sp|Q58FF7|H90B3_HUMAN; sp|P08238|HS90B_HUMAN;	intra	DIP,HPRD	pubmed:7588731
IMK[325.13]AQALR-FYEAFSK[325.13]NLK	0.00964511	18	2.01729	0.931923	0.58417	13	1.09885	0.597329	-0.0310977	-0.0310977	1535	1535	IMK[325.13]AQALR	IMKAQALR	0.0907	FYEAFSK[325.13]NLK	FYEAFSKNLK	0.04545	IMKAQALR-FYEAFSKNLK	P08238	HS90B_HUMAN	P08238	HS90B_HUMAN	0	0	0	IMK[325.13]AQALR (pp) FYEAFSK[325.13]NLK	IMK[325.13]AQALR-HS90B_HUMAN	FYEAFSK[325.13]NLK-HS90B_HUMAN	607	435	sp|Q58FG1|HS904_HUMAN; sp|P07900|HS90A_HUMAN; sp|P08238|HS90B_HUMAN;	sp|P08238|HS90B_HUMAN;	intra	DIP,HPRD	pubmed:7588731
IMK[325.13]AQALR-FYEQFSK[325.13]NIK	0.48127	17	0.635594	0.302137	0.396526	13	0.89587	0.486992	0.324975	0.324975	1096	1096	IMK[325.13]AQALR	IMKAQALR	0.1254	FYEQFSK[325.13]NIK	FYEQFSKNIK	0.0646	IMKAQALR-FYEQFSKNIK	P07900	HS90A_HUMAN	P07900	HS90A_HUMAN	0	0	0	IMK[325.13]AQALR (pp) FYEQFSK[325.13]NIK	IMK[325.13]AQALR-HS90A_HUMAN	FYEQFSK[325.13]NIK-HS90A_HUMAN	615	443	sp|Q58FG1|HS904_HUMAN; sp|P07900|HS90A_HUMAN; sp|P08238|HS90B_HUMAN;	sp|P07900|HS90A_HUMAN;	0	BioGRID,DIP,IntAct,MINT	pubmed:7588731,pubmed:16169070
IMK[325.13]AQALR-IMK[325.13]AQALR	-0.469671	3	0.713574	0.80747	1.45859	4	0.354213	0.347122	-0.0310977	-0.0310977	1535	1535	IMK[325.13]AQALR	IMKAQALR	0.033	IMK[325.13]AQALR	IMKAQALR	0.02895	IMKAQALR-IMKAQALR	P08238	HS90B_HUMAN	P08238	HS90B_HUMAN	1	0	1	IMK[325.13]AQALR (pp) IMK[325.13]AQALR	IMK[325.13]AQALR-HS90B_HUMAN	IMK[325.13]AQALR-HS90B_HUMAN	607	607	sp|Q58FG1|HS904_HUMAN; sp|P07900|HS90A_HUMAN; sp|P08238|HS90B_HUMAN;	sp|Q58FG1|HS904_HUMAN; sp|P07900|HS90A_HUMAN; sp|P08238|HS90B_HUMAN;	intra	DIP,HPRD	pubmed:7588731
IMK[325.13]AQALR-K[325.13]HLEINPDHPIVETLR	-0.57201	6	1.51705	1.21387	0.96167	2	0.627273	0.86934	-0.0310977	-0.0310977	1535	1535	IMK[325.13]AQALR	IMKAQALR	0.2794	K[325.13]HLEINPDHPIVETLR	KHLEINPDHPIVETLR	0.13975	IMKAQALR-KHLEINPDHPIVETLR	P08238	HS90B_HUMAN	P08238	HS90B_HUMAN	0	0	0	IMK[325.13]AQALR (pp) K[325.13]HLEINPDHPIVETLR	IMK[325.13]AQALR-HS90B_HUMAN	K[325.13]HLEINPDHPIVETLR-HS90B_HUMAN	607	624	sp|Q58FG1|HS904_HUMAN; sp|P07900|HS90A_HUMAN; sp|P08238|HS90B_HUMAN;	sp|P08238|HS90B_HUMAN;	intra	DIP,HPRD	pubmed:7588731
IMK[325.13]DLDQC[160.03]R-SVPHLQK[325.13]VFDR	1.05667	6	0.793154	0.634644	-0.487013	2	0.30988	0.429464	0	0.367285	#N/A	1235	IMK[325.13]DLDQC[160.03]R	IMKDLDQCR	0.001	SVPHLQK[325.13]VFDR	SVPHLQKVFDR	0.05585	IMKDLDQCR-SVPHLQKVFDR	P60903	S10AA_HUMAN	P07355	ANXA2_HUMAN	0	1	1	IMK[325.13]DLDQC[160.03]R (pp) SVPHLQK[325.13]VFDR	IMK[325.13]DLDQC[160.03]R-S10AA_HUMAN	SVPHLQK[325.13]VFDR-ANXA2_HUMAN	57	227	sp|P60903|S10AA_HUMAN;	sp|P07355|ANXA2_HUMAN;	0	BioGRID,HPRD	pubmed:2148288,pubmed:8898866,pubmed:9886297,pubmed:12660155,pubmed:18434302
IMLPWDPTGK[325.13]IGPK-FGFPEGSVELYAEK[325.13]VATR	-0.378874	3	1.44145	1.63113	0.404835	4	1.73163	1.69696	-0.261431	-0.261431	498	498	IMLPWDPTGK[325.13]IGPK	IMLPWDPTGKIGPK	0.1883	FGFPEGSVELYAEK[325.13]VATR	FGFPEGSVELYAEKVATR	0.09425	IMLPWDPTGKIGPK-FGFPEGSVELYAEKVATR	P23396	RS3_HUMAN	P23396	RS3_HUMAN	0	0	0	IMLPWDPTGK[325.13]IGPK (pp) FGFPEGSVELYAEK[325.13]VATR	IMLPWDPTGK[325.13]IGPK-RS3_HUMAN	FGFPEGSVELYAEK[325.13]VATR-RS3_HUMAN	197	90	sp|P23396|RS3_HUMAN;	sp|P23396|RS3_HUMAN;	intra
IMMQVHGSK[325.13]SDK-LAVGK[325.13]TGQYSGIYDC[160.03]AK	0.523788	1	#DIV/0!	#DIV/0!	1.11535	1	#DIV/0!	#DIV/0!	0	0	#N/A	#N/A	IMMQVHGSK[325.13]SDK	IMMQVHGSKSDK	0.0211	LAVGK[325.13]TGQYSGIYDC[160.03]AK	LAVGKTGQYSGIYDCAK	0.01055	IMMQVHGSKSDK-LAVGKTGQYSGIYDCAK	Q6NUK1	SCMC1_HUMAN	Q6NUK1	SCMC1_HUMAN	0	0	0	IMMQVHGSK[325.13]SDK (pp) LAVGK[325.13]TGQYSGIYDC[160.03]AK	IMMQVHGSK[325.13]SDK-SCMC1_HUMAN	LAVGK[325.13]TGQYSGIYDC[160.03]AK-SCMC1_HUMAN	228	320	sp|Q6NUK1|SCMC1_HUMAN;	sp|Q6NUK1|SCMC1_HUMAN;	intra
INK[325.13]ESLLPVAK-LGSSFTK[325.13]VQDYLR	#DIV/0!	0	#DIV/0!	#DIV/0!	0.292837	3	1.48201	1.67702	0.819482	0.819482	57	57	INK[325.13]ESLLPVAK	INKESLLPVAK	0.0371	LGSSFTK[325.13]VQDYLR	LGSSFTKVQDYLR	0.01965	INKESLLPVAK-LGSSFTKVQDYLR	Q16851	UGPA_HUMAN	Q16851	UGPA_HUMAN	0	0	0	INK[325.13]ESLLPVAK (pp) LGSSFTK[325.13]VQDYLR	INK[325.13]ESLLPVAK-UGPA_HUMAN	LGSSFTK[325.13]VQDYLR-UGPA_HUMAN	198	438	sp|Q16851|UGPA_HUMAN;	sp|Q16851|UGPA_HUMAN;	0	BioGRID,HPRD,IntAct,MINT	pubmed:16169070,pubmed:16189514,pubmed:16501559
IPELNK[325.13]VAR-LDSTDFTGTIK[325.13]LLNENSYVPR	-0.889653	3	0.563332	0.637458	0.168101	2	0.743353	1.03022	0.286203	0.286203	276	276	IPELNK[325.13]VAR	IPELNKVAR	0.0219	LDSTDFTGTIK[325.13]LLNENSYVPR	LDSTDFTGTIKLLNENSYVPR	0.0111	IPELNKVAR-LDSTDFTGTIKLLNENSYVPR	P02786	TFR1_HUMAN	P02786	TFR1_HUMAN	0	0	0	IPELNK[325.13]VAR (pp) LDSTDFTGTIK[325.13]LLNENSYVPR	IPELNK[325.13]VAR-TFR1_HUMAN	LDSTDFTGTIK[325.13]LLNENSYVPR-TFR1_HUMAN	585	145	sp|P02786|TFR1_HUMAN;	sp|P02786|TFR1_HUMAN;	intra	BioGRID	pubmed:10531064
IPK[325.13]EQWWLK-NVIFQPVAELK[325.13]K	-1.07243	2	1.94809	2.69987	0.718415	5	0.952558	0.834939	#N/A	#N/A	62	62	IPK[325.13]EQWWLK	IPKEQWWLK	0.1179	NVIFQPVAELK[325.13]K	NVIFQPVAELKK	0.0601	IPKEQWWLK-NVIFQPVAELKK	Q01813	K6PP_HUMAN	Q01813	K6PP_HUMAN	0	0	0	IPK[325.13]EQWWLK (pp) NVIFQPVAELK[325.13]K	IPK[325.13]EQWWLK-K6PP_HUMAN	NVIFQPVAELK[325.13]K-K6PP_HUMAN	747	736	sp|P08237|K6PF_HUMAN; sp|Q01813|K6PP_HUMAN;	sp|Q01813|K6PP_HUMAN;	intra
IPK[325.13]IQQLVK-AK[325.13]FEELNMDLFR	1.87123	4	0.819731	0.803322	0.550203	3	1.8451	2.08789	0.432372	0.432372	839	839	IPK[325.13]IQQLVK	IPKIQQLVK	0.0589	AK[325.13]FEELNMDLFR	AKFEELNMDLFR	0.02945	IPKIQQLVK-AKFEELNMDLFR	P11021	GRP78_HUMAN	P11021	GRP78_HUMAN	0	0	0	IPK[325.13]IQQLVK (pp) AK[325.13]FEELNMDLFR	IPK[325.13]IQQLVK-GRP78_HUMAN	AK[325.13]FEELNMDLFR-GRP78_HUMAN	370	326	sp|P11021|GRP78_HUMAN;	sp|P11021|GRP78_HUMAN;	intra
IPK[325.13]VQK-LDK[325.13]AQIHDLVLVGGSTR	0.626783	3	0.359285	0.406562	-0.0117582	2	0.414857	0.574951	0.375953	0.375953	855	855	IPK[325.13]VQK	IPKVQK	0.2685	LDK[325.13]AQIHDLVLVGGSTR	LDKAQIHDLVLVGGSTR	0.1343	IPKVQK-LDKAQIHDLVLVGGSTR	P08107	HSP71_HUMAN	P08107	HSP71_HUMAN	0	0	0	IPK[325.13]VQK (pp) LDK[325.13]AQIHDLVLVGGSTR	IPK[325.13]VQK-HSP71_HUMAN	LDK[325.13]AQIHDLVLVGGSTR-HSP71_HUMAN	345	328	sp|P08107|HSP71_HUMAN; sp|P17066|HSP76_HUMAN;	sp|P08107|HSP71_HUMAN;	0	HPRD	pubmed:12930708
IREHLEK[325.13]K-WSLLQQQK[325.13]TAR	0.317127	2	0.509351	0.705911	#DIV/0!	0	#DIV/0!	#DIV/0!	0.875108	0.953625	1437	1144	IREHLEK[325.13]K	IREHLEKK	0.1582	WSLLQQQK[325.13]TAR	WSLLQQQKTAR	0.08005	IREHLEKK-WSLLQQQKTAR	P05783	K1C18_HUMAN	P05787	K2C8_HUMAN	0	1	1	IREHLEK[325.13]K (pp) WSLLQQQK[325.13]TAR	IREHLEK[325.13]K-K1C18_HUMAN	WSLLQQQK[325.13]TAR-K2C8_HUMAN	118	130	sp|P05783|K1C18_HUMAN;	sp|P05787|K2C8_HUMAN;	0	BioGRID,DIP,HPRD,IntAct	pubmed:8576158,pubmed:9630597,pubmed:10954706,pubmed:11684708,pubmed:14756564
ISK[325.13]GANPVEIR-TLK[325.13]IPAMTIAK	2.24608	2	0.560806	0.777224	#DIV/0!	0	#DIV/0!	#DIV/0!	-0.00243036	-0.00243036	2546	2546	ISK[325.13]GANPVEIR	ISKGANPVEIR	0.0117	TLK[325.13]IPAMTIAK	TLKIPAMTIAK	0.0333	ISKGANPVEIR-TLKIPAMTIAK	P10809	CH60_HUMAN	P10809	CH60_HUMAN	0	0	0	ISK[325.13]GANPVEIR (pp) TLK[325.13]IPAMTIAK	ISK[325.13]GANPVEIR-CH60_HUMAN	TLK[325.13]IPAMTIAK-CH60_HUMAN	133	473	sp|P10809|CH60_HUMAN;	sp|P10809|CH60_HUMAN;	intra	HPRD	pubmed:11488911
ITIGQAPTEK[325.13]GHTR-IFHELTQTDK[325.13]ALFNR	0.431704	3	2.96667	3.35704	0.744563	2	0.0346185	0.0479779	0.140451	0.140451	76	76	ITIGQAPTEK[325.13]GHTR	ITIGQAPTEKGHTR	0.0017	IFHELTQTDK[325.13]ALFNR	IFHELTQTDKALFNR	0.00315	ITIGQAPTEKGHTR-IFHELTQTDKALFNR	P11586	C1TC_HUMAN	P11586	C1TC_HUMAN	0	0	0	ITIGQAPTEK[325.13]GHTR (pp) IFHELTQTDK[325.13]ALFNR	ITIGQAPTEK[325.13]GHTR-C1TC_HUMAN	IFHELTQTDK[325.13]ALFNR-C1TC_HUMAN	553	473	sp|P11586|C1TC_HUMAN;	sp|P11586|C1TC_HUMAN;	intra	HPRD	pubmed:9519408,pubmed:10828945
ITLQDVVSHSK[325.13]K-SNQQLENDLNLMDIK[325.13]IGLLVK	-0.43915	4	0.407499	0.399341	#DIV/0!	0	#DIV/0!	#DIV/0!	0.0120738	0.0120738	742	742	ITLQDVVSHSK[325.13]K	ITLQDVVSHSKK	0.3276	SNQQLENDLNLMDIK[325.13]IGLLVK	SNQQLENDLNLMDIKIGLLVK	0.1638	ITLQDVVSHSKK-SNQQLENDLNLMDIKIGLLVK	P46940	IQGA1_HUMAN	P46940	IQGA1_HUMAN	0	0	0	ITLQDVVSHSK[325.13]K (pp) SNQQLENDLNLMDIK[325.13]IGLLVK	ITLQDVVSHSK[325.13]K-IQGA1_HUMAN	SNQQLENDLNLMDIK[325.13]IGLLVK-IQGA1_HUMAN	935	916	sp|P46940|IQGA1_HUMAN;	sp|P46940|IQGA1_HUMAN;	intra
ITVEK[325.13]IIK-SSIAGLLLK[325.13]ATNEK	1.91666	1	#DIV/0!	#DIV/0!	0.84245	1	#DIV/0!	#DIV/0!	0.340117	0.340117	1329	1329	ITVEK[325.13]IIK	ITVEKIIK	0.2486	SSIAGLLLK[325.13]ATNEK	SSIAGLLLKATNEK	0.12435	ITVEKIIK-SSIAGLLLKATNEK	Q15149	PLEC_HUMAN	Q15149	PLEC_HUMAN	0	0	0	ITVEK[325.13]IIK (pp) SSIAGLLLK[325.13]ATNEK	ITVEK[325.13]IIK-PLEC_HUMAN	SSIAGLLLK[325.13]ATNEK-PLEC_HUMAN	3091	2841	sp|Q15149|PLEC_HUMAN;	sp|Q15149|PLEC_HUMAN;	intra
IVADK[325.13]DYSVTANSK-NVNVFK[325.13]FIIPQIVK	-0.100667	9	0.838115	0.547559	-0.0562791	9	0.487175	0.318282	-0.35514	-0.35514	1054	1054	IVADK[325.13]DYSVTANSK	IVADKDYSVTANSK	0.1533	NVNVFK[325.13]FIIPQIVK	NVNVFKFIIPQIVK	0.07695	IVADKDYSVTANSK-NVNVFKFIIPQIVK	P07195	LDHB_HUMAN	P07195	LDHB_HUMAN	0	0	0	IVADK[325.13]DYSVTANSK (pp) NVNVFK[325.13]FIIPQIVK	IVADK[325.13]DYSVTANSK-LDHB_HUMAN	NVNVFK[325.13]FIIPQIVK-LDHB_HUMAN	82	119	sp|P07195|LDHB_HUMAN;	sp|P07195|LDHB_HUMAN;	intra	BioGRID	pubmed:11276087
IVSGK[325.13]DYNVTANSK-FIIPNVVK[325.13]YSPNC[160.03]K	-0.0543589	9	0.637751	0.416656	-0.0781369	10	0.377085	0.233715	0.0785278	0.0785278	1156	1156	IVSGK[325.13]DYNVTANSK	IVSGKDYNVTANSK	0.0012	FIIPNVVK[325.13]YSPNC[160.03]K	FIIPNVVKYSPNCK	0.2548	IVSGKDYNVTANSK-FIIPNVVKYSPNCK	P00338	LDHA_HUMAN	P00338	LDHA_HUMAN	0	0	0	IVSGK[325.13]DYNVTANSK (pp) FIIPNVVK[325.13]YSPNC[160.03]K	IVSGK[325.13]DYNVTANSK-LDHA_HUMAN	FIIPNVVK[325.13]YSPNC[160.03]K-LDHA_HUMAN	81	126	sp|P00338|LDHA_HUMAN;	sp|P00338|LDHA_HUMAN;	intra	HPRD	pubmed:11276087
IVSGK[325.13]DYNVTANSK-NVNIFK[325.13]FIIPNVVK	0.439327	7	0.915344	0.678084	-0.123499	10	0.681095	0.422139	0.0785278	0.0785278	1156	1156	IVSGK[325.13]DYNVTANSK	IVSGKDYNVTANSK	0	NVNIFK[325.13]FIIPNVVK	NVNIFKFIIPNVVK	0.0574	IVSGKDYNVTANSK-NVNIFKFIIPNVVK	P00338	LDHA_HUMAN	P00338	LDHA_HUMAN	0	0	0	IVSGK[325.13]DYNVTANSK (pp) NVNIFK[325.13]FIIPNVVK	IVSGK[325.13]DYNVTANSK-LDHA_HUMAN	NVNIFK[325.13]FIIPNVVK-LDHA_HUMAN	81	118	sp|P00338|LDHA_HUMAN;	sp|P00338|LDHA_HUMAN;	intra	HPRD	pubmed:11276087
IVVK[325.13]VLK-NK[325.13]WFFQK	-0.635046	5	0.58481	0.5126	0.343036	9	0.640037	0.41815	-0.3516	-0.331881	46	107	IVVK[325.13]VLK	IVVKVLK	0.1087	NK[325.13]WFFQK	NKWFFQK	0.18385	IVVKVLK-NKWFFQK	P49207	RL34_HUMAN	P61353	RL27_HUMAN	0	1	1	IVVK[325.13]VLK (pp) NK[325.13]WFFQK	IVVK[325.13]VLK-RL34_HUMAN	NK[325.13]WFFQK-RL27_HUMAN	105	128	sp|P49207|RL34_HUMAN;	sp|P61353|RL27_HUMAN;	2
IYGFYDEC[160.03]K[325.13]R-LWK[325.13]TFTDC[160.03]FNC[160.03]LPIAAIVDEK	-0.360437	3	0.488975	0.553317	-0.18689	6	0.61634	0.493166	-0.020882	-0.020882	253	253	IYGFYDEC[160.03]K[325.13]R	IYGFYDECKR	0.5557	LWK[325.13]TFTDC[160.03]FNC[160.03]LPIAAIVDEK	LWKTFTDCFNCLPIAAIVDEK	0.27785	IYGFYDECKR-LWKTFTDCFNCLPIAAIVDEK	P62136	PP1A_HUMAN	P62136	PP1A_HUMAN	0	0	0	IYGFYDEC[160.03]K[325.13]R (pp) LWK[325.13]TFTDC[160.03]FNC[160.03]LPIAAIVDEK	IYGFYDEC[160.03]K[325.13]R-PP1A_HUMAN	LWK[325.13]TFTDC[160.03]FNC[160.03]LPIAAIVDEK-PP1A_HUMAN	141	150	sp|P62136|PP1A_HUMAN; sp|P62140|PP1B_HUMAN; sp|P36873|PP1G_HUMAN;	sp|P62136|PP1A_HUMAN; sp|P62140|PP1B_HUMAN; sp|P36873|PP1G_HUMAN;	intra	HPRD	pubmed:11588169
IYK[325.13]IGQGYLIK-LIK[325.13]NNASTDYDLSDK	0.505898	1	#DIV/0!	#DIV/0!	0.383709	5	0.483077	0.423427	-0.291723	-0.291723	247	247	IYK[325.13]IGQGYLIK	IYKIGQGYLIK	0.0012	LIK[325.13]NNASTDYDLSDK	LIKNNASTDYDLSDK	0.0006	IYKIGQGYLIK-LIKNNASTDYDLSDK	P39023	RL3_HUMAN	P39023	RL3_HUMAN	0	0	0	IYK[325.13]IGQGYLIK (pp) LIK[325.13]NNASTDYDLSDK	IYK[325.13]IGQGYLIK-RL3_HUMAN	LIK[325.13]NNASTDYDLSDK-RL3_HUMAN	286	300	sp|P39023|RL3_HUMAN;	sp|P39023|RL3_HUMAN;	intra
K[142.11]STGGK[325.13]APR-K[325.13]QLATK[142.11]VAR	-0.775664	4	0.383709	0.376028	#DIV/0!	0	#DIV/0!	#DIV/0!	-0.100076	-0.100076	4	4	K[142.11]STGGK[325.13]APR	KSTGGKAPR	0.0025	K[325.13]QLATK[142.11]VAR	KQLATKVAR	0.0015	KSTGGKAPR-KQLATKVAR	Q16695	H31T_HUMAN	Q16695	H31T_HUMAN	0	0	0	K[142.11]STGGK[325.13]APR (pp) K[325.13]QLATK[142.11]VAR	K[142.11]STGGK[325.13]APR-H31T_HUMAN	K[325.13]QLATK[142.11]VAR-H31T_HUMAN	15	19	sp|Q16695|H31T_HUMAN; sp|P68431|H31_HUMAN; sp|Q71DI3|H32_HUMAN; sp|P84243|H33_HUMAN;	sp|Q16695|H31T_HUMAN;	intra	HPRD	pubmed:14993289,pubmed:15235609
K[142.11]STGGK[325.13]APR-K[325.13]QLATK[170.11]AAR	-0.685192	7	0.737707	0.546491	-0.941771	3	0.356168	0.403034	-0.100076	-0.100076	1171	1171	K[142.11]STGGK[325.13]APR	KSTGGKAPR	0.0945	K[325.13]QLATK[170.11]AAR	KQLATKAAR	0.0526	KSTGGKAPR-KQLATKAAR	P68431	H31_HUMAN	P68431	H31_HUMAN	0	0	0	K[142.11]STGGK[325.13]APR (pp) K[325.13]QLATK[170.11]AAR	K[142.11]STGGK[325.13]APR-H31_HUMAN	K[325.13]QLATK[170.11]AAR-H31_HUMAN	15	19	sp|Q16695|H31T_HUMAN; sp|P68431|H31_HUMAN; sp|Q71DI3|H32_HUMAN; sp|P84243|H33_HUMAN;	sp|P68431|H31_HUMAN; sp|Q71DI3|H32_HUMAN; sp|P84243|H33_HUMAN;	intra	HPRD	pubmed:15282608
K[142.11]STGGK[325.13]APR-K[325.13]QLATK[170.14]AAR	-1.11948	6	0.770492	0.61651	-1.32929	1	#DIV/0!	#DIV/0!	-0.100076	-0.100076	1171	1171	K[142.11]STGGK[325.13]APR	KSTGGKAPR	0.0169	K[325.13]QLATK[170.14]AAR	KQLATKAAR	0.0091	KSTGGKAPR-KQLATKAAR	P68431	H31_HUMAN	P68431	H31_HUMAN	0	0	0	K[142.11]STGGK[325.13]APR (pp) K[325.13]QLATK[170.14]AAR	K[142.11]STGGK[325.13]APR-H31_HUMAN	K[325.13]QLATK[170.14]AAR-H31_HUMAN	15	19	sp|Q16695|H31T_HUMAN; sp|P68431|H31_HUMAN; sp|Q71DI3|H32_HUMAN; sp|P84243|H33_HUMAN;	sp|P68431|H31_HUMAN; sp|Q71DI3|H32_HUMAN; sp|P84243|H33_HUMAN;	intra	HPRD	pubmed:15282608
K[142.11]STGGK[325.13]APR-KQLATK[325.13]AAR	-1.12001	6	2.16641	1.73346	-0.452402	4	0.472886	0.46342	-0.100076	-0.100076	1171	1171	K[142.11]STGGK[325.13]APR	KSTGGKAPR	0.001	KQLATK[325.13]AAR	KQLATKAAR	0.11465	KSTGGKAPR-KQLATKAAR	P68431	H31_HUMAN	P68431	H31_HUMAN	0	0	0	K[142.11]STGGK[325.13]APR (pp) KQLATK[325.13]AAR	K[142.11]STGGK[325.13]APR-H31_HUMAN	KQLATK[325.13]AAR-H31_HUMAN	15	24	sp|Q16695|H31T_HUMAN; sp|P68431|H31_HUMAN; sp|Q71DI3|H32_HUMAN; sp|P84243|H33_HUMAN;	sp|P68431|H31_HUMAN; sp|Q71DI3|H32_HUMAN; sp|P84243|H33_HUMAN;	intra	HPRD	pubmed:15282608
K[156.13]SAPATGGVK[156.13]K[325.13]PHR-VTIAQGGVLPNIQAVLLPK[325.13]K	-0.122792	1	#DIV/0!	#DIV/0!	#DIV/0!	0	#DIV/0!	#DIV/0!	-0.100076	-0.188939	1171	553	K[156.13]SAPATGGVK[156.13]K[325.13]PHR	KSAPATGGVKKPHR	0.0277	VTIAQGGVLPNIQAVLLPK[325.13]K	VTIAQGGVLPNIQAVLLPKK	0.01385	KSAPATGGVKKPHR-VTIAQGGVLPNIQAVLLPKK	P68431	H31_HUMAN	P04908	H2A1B_HUMAN	0	1	1	K[156.13]SAPATGGVK[156.13]K[325.13]PHR (pp) VTIAQGGVLPNIQAVLLPK[325.13]K	K[156.13]SAPATGGVK[156.13]K[325.13]PHR-H31_HUMAN	VTIAQGGVLPNIQAVLLPK[325.13]K-H2A1B_HUMAN	38	119	sp|Q16695|H31T_HUMAN; sp|P68431|H31_HUMAN; sp|Q71DI3|H32_HUMAN;	sp|P04908|H2A1B_HUMAN; sp|Q99878|H2A1J_HUMAN;	1
K[156.13]SAPATGGVK[325.13]K[156.13]PHR-VTIAQGGVLPNIQAVLLPK[325.13]K	1.07161	2	2.17236	3.01068	#DIV/0!	0	#DIV/0!	#DIV/0!	-0.100076	-0.188939	1171	553	K[156.13]SAPATGGVK[325.13]K[156.13]PHR	KSAPATGGVKKPHR	0.1337	VTIAQGGVLPNIQAVLLPK[325.13]K	VTIAQGGVLPNIQAVLLPKK	0.06685	KSAPATGGVKKPHR-VTIAQGGVLPNIQAVLLPKK	P68431	H31_HUMAN	P04908	H2A1B_HUMAN	0	1	1	K[156.13]SAPATGGVK[325.13]K[156.13]PHR (pp) VTIAQGGVLPNIQAVLLPK[325.13]K	K[156.13]SAPATGGVK[325.13]K[156.13]PHR-H31_HUMAN	VTIAQGGVLPNIQAVLLPK[325.13]K-H2A1B_HUMAN	37	119	sp|Q16695|H31T_HUMAN; sp|P68431|H31_HUMAN; sp|Q71DI3|H32_HUMAN;	sp|P04908|H2A1B_HUMAN; sp|Q99878|H2A1J_HUMAN;	1
K[156.13]SAPATGGVK[325.13]KPHR-VTIAQGGVLPNIQAVLLPK[325.13]K	#DIV/0!	0	#DIV/0!	#DIV/0!	0.0150887	1	#DIV/0!	#DIV/0!	-0.100076	-0.188939	4	553	K[156.13]SAPATGGVK[325.13]KPHR	KSAPATGGVKKPHR	0.0006	VTIAQGGVLPNIQAVLLPK[325.13]K	VTIAQGGVLPNIQAVLLPKK	0.00035	KSAPATGGVKKPHR-VTIAQGGVLPNIQAVLLPKK	Q16695	H31T_HUMAN	P04908	H2A1B_HUMAN	0	1	1	K[156.13]SAPATGGVK[325.13]KPHR (pp) VTIAQGGVLPNIQAVLLPK[325.13]K	K[156.13]SAPATGGVK[325.13]KPHR-H31T_HUMAN	VTIAQGGVLPNIQAVLLPK[325.13]K-H2A1B_HUMAN	37	119	sp|Q16695|H31T_HUMAN; sp|P68431|H31_HUMAN; sp|Q71DI3|H32_HUMAN;	sp|P04908|H2A1B_HUMAN; sp|Q99878|H2A1J_HUMAN;	1
K[156.13]STGGK[325.13]APR-K[156.13]SAPATGGVK[325.13]KPHR	-0.205973	1	#DIV/0!	#DIV/0!	-0.630524	2	0.187443	0.259778	-0.100076	-0.100076	1171	1171	K[156.13]STGGK[325.13]APR	KSTGGKAPR	0.1352	K[156.13]SAPATGGVK[325.13]KPHR	KSAPATGGVKKPHR	0.06975	KSTGGKAPR-KSAPATGGVKKPHR	P68431	H31_HUMAN	P68431	H31_HUMAN	0	0	0	K[156.13]STGGK[325.13]APR (pp) K[156.13]SAPATGGVK[325.13]KPHR	K[156.13]STGGK[325.13]APR-H31_HUMAN	K[156.13]SAPATGGVK[325.13]KPHR-H31_HUMAN	15	37	sp|Q16695|H31T_HUMAN; sp|P68431|H31_HUMAN; sp|Q71DI3|H32_HUMAN; sp|P84243|H33_HUMAN;	sp|Q16695|H31T_HUMAN; sp|P68431|H31_HUMAN; sp|Q71DI3|H32_HUMAN;	intra	HPRD	pubmed:15282608
K[156.13]STGGK[325.13]APR-K[156.13]STGGK[325.13]APR	-2.04172	2	1.1105	1.53904	-3.25057	1	#DIV/0!	#DIV/0!	-0.100076	-0.100076	1171	1171	K[156.13]STGGK[325.13]APR	KSTGGKAPR	0.0916	K[156.13]STGGK[325.13]APR	KSTGGKAPR	0.12375	KSTGGKAPR-KSTGGKAPR	P68431	H31_HUMAN	P68431	H31_HUMAN	1	0	1	K[156.13]STGGK[325.13]APR (pp) K[156.13]STGGK[325.13]APR	K[156.13]STGGK[325.13]APR-H31_HUMAN	K[156.13]STGGK[325.13]APR-H31_HUMAN	15	15	sp|Q16695|H31T_HUMAN; sp|P68431|H31_HUMAN; sp|Q71DI3|H32_HUMAN; sp|P84243|H33_HUMAN;	sp|Q16695|H31T_HUMAN; sp|P68431|H31_HUMAN; sp|Q71DI3|H32_HUMAN; sp|P84243|H33_HUMAN;	intra	HPRD	pubmed:15282608
K[156.13]STGGK[325.13]APR-K[170.14]SAPATGGVK[325.13]KPHR	-1.10391	1	#DIV/0!	#DIV/0!	0.424308	1	#DIV/0!	#DIV/0!	-0.100076	-0.100076	1171	1171	K[156.13]STGGK[325.13]APR	KSTGGKAPR	0.0941	K[170.14]SAPATGGVK[325.13]KPHR	KSAPATGGVKKPHR	0.06375	KSTGGKAPR-KSAPATGGVKKPHR	P68431	H31_HUMAN	P68431	H31_HUMAN	0	0	0	K[156.13]STGGK[325.13]APR (pp) K[170.14]SAPATGGVK[325.13]KPHR	K[156.13]STGGK[325.13]APR-H31_HUMAN	K[170.14]SAPATGGVK[325.13]KPHR-H31_HUMAN	15	37	sp|Q16695|H31T_HUMAN; sp|P68431|H31_HUMAN; sp|Q71DI3|H32_HUMAN; sp|P84243|H33_HUMAN;	sp|Q16695|H31T_HUMAN; sp|P68431|H31_HUMAN; sp|Q71DI3|H32_HUMAN;	intra	HPRD	pubmed:15282608
K[156.13]STGGK[325.13]APR-K[170.14]STGGK[325.13]APR	-0.0205702	1	#DIV/0!	#DIV/0!	#DIV/0!	0	#DIV/0!	#DIV/0!	-0.100076	-0.100076	1171	1171	K[156.13]STGGK[325.13]APR	KSTGGKAPR	0.0483	K[170.14]STGGK[325.13]APR	KSTGGKAPR	0.1685	KSTGGKAPR-KSTGGKAPR	P68431	H31_HUMAN	P68431	H31_HUMAN	1	0	1	K[156.13]STGGK[325.13]APR (pp) K[170.14]STGGK[325.13]APR	K[156.13]STGGK[325.13]APR-H31_HUMAN	K[170.14]STGGK[325.13]APR-H31_HUMAN	15	15	sp|Q16695|H31T_HUMAN; sp|P68431|H31_HUMAN; sp|Q71DI3|H32_HUMAN; sp|P84243|H33_HUMAN;	sp|Q16695|H31T_HUMAN; sp|P68431|H31_HUMAN; sp|Q71DI3|H32_HUMAN; sp|P84243|H33_HUMAN;	intra	HPRD	pubmed:15282608
K[156.13]STGGK[325.13]APR-K[325.13]QLATK[142.11]VAR	-1.28955	6	1.2013	0.961223	-0.309834	3	0.026206	0.0296544	-0.100076	-0.100076	4	4	K[156.13]STGGK[325.13]APR	KSTGGKAPR	0.0947	K[325.13]QLATK[142.11]VAR	KQLATKVAR	0.0746	KSTGGKAPR-KQLATKVAR	Q16695	H31T_HUMAN	Q16695	H31T_HUMAN	0	0	0	K[156.13]STGGK[325.13]APR (pp) K[325.13]QLATK[142.11]VAR	K[156.13]STGGK[325.13]APR-H31T_HUMAN	K[325.13]QLATK[142.11]VAR-H31T_HUMAN	15	19	sp|Q16695|H31T_HUMAN; sp|P68431|H31_HUMAN; sp|Q71DI3|H32_HUMAN; sp|P84243|H33_HUMAN;	sp|Q16695|H31T_HUMAN;	intra	HPRD	pubmed:14993289,pubmed:15235609
K[156.13]STGGK[325.13]APR-K[325.13]QLATK[170.11]AAR	-1.17012	8	1.4634	1.01407	-0.994187	5	0.829191	0.726805	-0.100076	-0.100076	1171	1171	K[156.13]STGGK[325.13]APR	KSTGGKAPR	0.2778	K[325.13]QLATK[170.11]AAR	KQLATKAAR	0.21455	KSTGGKAPR-KQLATKAAR	P68431	H31_HUMAN	P68431	H31_HUMAN	0	0	0	K[156.13]STGGK[325.13]APR (pp) K[325.13]QLATK[170.11]AAR	K[156.13]STGGK[325.13]APR-H31_HUMAN	K[325.13]QLATK[170.11]AAR-H31_HUMAN	15	19	sp|Q16695|H31T_HUMAN; sp|P68431|H31_HUMAN; sp|Q71DI3|H32_HUMAN; sp|P84243|H33_HUMAN;	sp|P68431|H31_HUMAN; sp|Q71DI3|H32_HUMAN; sp|P84243|H33_HUMAN;	intra	HPRD	pubmed:15282608
K[156.13]STGGK[325.13]APR-K[325.13]QLATK[170.14]AAR	-1.4584	6	1.09506	0.876213	-0.631506	2	0.00393783	0.00545745	-0.100076	-0.100076	1171	1171	K[156.13]STGGK[325.13]APR	KSTGGKAPR	0.1212	K[325.13]QLATK[170.14]AAR	KQLATKAAR	0.06405	KSTGGKAPR-KQLATKAAR	P68431	H31_HUMAN	P68431	H31_HUMAN	0	0	0	K[156.13]STGGK[325.13]APR (pp) K[325.13]QLATK[170.14]AAR	K[156.13]STGGK[325.13]APR-H31_HUMAN	K[325.13]QLATK[170.14]AAR-H31_HUMAN	15	19	sp|Q16695|H31T_HUMAN; sp|P68431|H31_HUMAN; sp|Q71DI3|H32_HUMAN; sp|P84243|H33_HUMAN;	sp|P68431|H31_HUMAN; sp|Q71DI3|H32_HUMAN; sp|P84243|H33_HUMAN;	intra	HPRD	pubmed:15282608
K[156.13]STGGK[325.13]APR-KQLATK[325.13]AAR	-0.729675	9	0.386102	0.252249	-0.570973	5	0.595133	0.521648	-0.100076	-0.100076	1171	1171	K[156.13]STGGK[325.13]APR	KSTGGKAPR	0.0958	KQLATK[325.13]AAR	KQLATKAAR	0.1682	KSTGGKAPR-KQLATKAAR	P68431	H31_HUMAN	P68431	H31_HUMAN	0	0	0	K[156.13]STGGK[325.13]APR (pp) KQLATK[325.13]AAR	K[156.13]STGGK[325.13]APR-H31_HUMAN	KQLATK[325.13]AAR-H31_HUMAN	15	24	sp|Q16695|H31T_HUMAN; sp|P68431|H31_HUMAN; sp|Q71DI3|H32_HUMAN; sp|P84243|H33_HUMAN;	sp|P68431|H31_HUMAN; sp|Q71DI3|H32_HUMAN; sp|P84243|H33_HUMAN;	intra	HPRD	pubmed:15282608
K[156.13]STGGK[325.13]APR-KTESHHK[325.13]AK	#DIV/0!	0	#DIV/0!	#DIV/0!	-0.0103666	1	#DIV/0!	#DIV/0!	-0.100076	-0.188939	1171	553	K[156.13]STGGK[325.13]APR	KSTGGKAPR	0.0358	KTESHHK[325.13]AK	KTESHHKAK	0.06435	KSTGGKAPR-KTESHHKAK	P68431	H31_HUMAN	P04908	H2A1B_HUMAN	0	1	1	K[156.13]STGGK[325.13]APR (pp) KTESHHK[325.13]AK	K[156.13]STGGK[325.13]APR-H31_HUMAN	KTESHHK[325.13]AK-H2A1B_HUMAN	15	126	sp|Q16695|H31T_HUMAN; sp|P68431|H31_HUMAN; sp|Q71DI3|H32_HUMAN; sp|P84243|H33_HUMAN;	sp|P04908|H2A1B_HUMAN;	1
K[170.11]SAPATGGVK[325.13]KPHR-VTIAQGGVLPNIQAVLLPK[325.13]K	0.539408	2	1.48276	2.05497	#DIV/0!	0	#DIV/0!	#DIV/0!	-0.100076	-0.188939	1171	553	K[170.11]SAPATGGVK[325.13]KPHR	KSAPATGGVKKPHR	0.0213	VTIAQGGVLPNIQAVLLPK[325.13]K	VTIAQGGVLPNIQAVLLPKK	0.01065	KSAPATGGVKKPHR-VTIAQGGVLPNIQAVLLPKK	P68431	H31_HUMAN	P04908	H2A1B_HUMAN	0	1	1	K[170.11]SAPATGGVK[325.13]KPHR (pp) VTIAQGGVLPNIQAVLLPK[325.13]K	K[170.11]SAPATGGVK[325.13]KPHR-H31_HUMAN	VTIAQGGVLPNIQAVLLPK[325.13]K-H2A1B_HUMAN	37	119	sp|Q16695|H31T_HUMAN; sp|P68431|H31_HUMAN; sp|Q71DI3|H32_HUMAN;	sp|P04908|H2A1B_HUMAN; sp|Q99878|H2A1J_HUMAN;	1
K[170.14]SAPATGGVKK[325.13]PHR-VTIAQGGVLPNIQAVLLPK[325.13]K	-0.509064	1	#DIV/0!	#DIV/0!	#DIV/0!	0	#DIV/0!	#DIV/0!	-0.100076	-0.188939	1171	553	K[170.14]SAPATGGVKK[325.13]PHR	KSAPATGGVKKPHR	0.0011	VTIAQGGVLPNIQAVLLPK[325.13]K	VTIAQGGVLPNIQAVLLPKK	0.00055	KSAPATGGVKKPHR-VTIAQGGVLPNIQAVLLPKK	P68431	H31_HUMAN	P04908	H2A1B_HUMAN	0	1	1	K[170.14]SAPATGGVKK[325.13]PHR (pp) VTIAQGGVLPNIQAVLLPK[325.13]K	K[170.14]SAPATGGVKK[325.13]PHR-H31_HUMAN	VTIAQGGVLPNIQAVLLPK[325.13]K-H2A1B_HUMAN	38	119	sp|Q16695|H31T_HUMAN; sp|P68431|H31_HUMAN; sp|Q71DI3|H32_HUMAN;	sp|P04908|H2A1B_HUMAN; sp|Q99878|H2A1J_HUMAN;	1
K[170.14]STGGK[325.13]APR-K[156.13]SAPATGGVK[142.11]K[325.13]PHR	#DIV/0!	0	#DIV/0!	#DIV/0!	-0.295639	1	#DIV/0!	#DIV/0!	-0.100076	-0.100076	1171	1171	K[170.14]STGGK[325.13]APR	KSTGGKAPR	0.0921	K[156.13]SAPATGGVK[142.11]K[325.13]PHR	KSAPATGGVKKPHR	0.0565	KSTGGKAPR-KSAPATGGVKKPHR	P68431	H31_HUMAN	P68431	H31_HUMAN	0	0	0	K[170.14]STGGK[325.13]APR (pp) K[156.13]SAPATGGVK[142.11]K[325.13]PHR	K[170.14]STGGK[325.13]APR-H31_HUMAN	K[156.13]SAPATGGVK[142.11]K[325.13]PHR-H31_HUMAN	15	38	sp|Q16695|H31T_HUMAN; sp|P68431|H31_HUMAN; sp|Q71DI3|H32_HUMAN; sp|P84243|H33_HUMAN;	sp|Q16695|H31T_HUMAN; sp|P68431|H31_HUMAN; sp|Q71DI3|H32_HUMAN;	intra	HPRD	pubmed:15282608
K[170.14]STGGK[325.13]APR-K[156.13]SAPATGGVK[156.13]K[325.13]PHR	0.118671	1	#DIV/0!	#DIV/0!	0.587715	1	#DIV/0!	#DIV/0!	-0.100076	-0.100076	1171	1171	K[170.14]STGGK[325.13]APR	KSTGGKAPR	0.0652	K[156.13]SAPATGGVK[156.13]K[325.13]PHR	KSAPATGGVKKPHR	0.04185	KSTGGKAPR-KSAPATGGVKKPHR	P68431	H31_HUMAN	P68431	H31_HUMAN	0	0	0	K[170.14]STGGK[325.13]APR (pp) K[156.13]SAPATGGVK[156.13]K[325.13]PHR	K[170.14]STGGK[325.13]APR-H31_HUMAN	K[156.13]SAPATGGVK[156.13]K[325.13]PHR-H31_HUMAN	15	38	sp|Q16695|H31T_HUMAN; sp|P68431|H31_HUMAN; sp|Q71DI3|H32_HUMAN; sp|P84243|H33_HUMAN;	sp|Q16695|H31T_HUMAN; sp|P68431|H31_HUMAN; sp|Q71DI3|H32_HUMAN;	intra	HPRD	pubmed:15282608
K[170.14]STGGK[325.13]APR-K[170.14]STGGK[325.13]APR	0.17639	1	#DIV/0!	#DIV/0!	-2.0168	1	#DIV/0!	#DIV/0!	-0.100076	-0.100076	1171	1171	K[170.14]STGGK[325.13]APR	KSTGGKAPR	0.0213	K[170.14]STGGK[325.13]APR	KSTGGKAPR	0.0246	KSTGGKAPR-KSTGGKAPR	P68431	H31_HUMAN	P68431	H31_HUMAN	1	0	1	K[170.14]STGGK[325.13]APR (pp) K[170.14]STGGK[325.13]APR	K[170.14]STGGK[325.13]APR-H31_HUMAN	K[170.14]STGGK[325.13]APR-H31_HUMAN	15	15	sp|Q16695|H31T_HUMAN; sp|P68431|H31_HUMAN; sp|Q71DI3|H32_HUMAN; sp|P84243|H33_HUMAN;	sp|Q16695|H31T_HUMAN; sp|P68431|H31_HUMAN; sp|Q71DI3|H32_HUMAN; sp|P84243|H33_HUMAN;	intra	HPRD	pubmed:15282608
K[170.14]STGGK[325.13]APR-K[325.13]QLATK[170.11]AAR	#DIV/0!	0	#DIV/0!	#DIV/0!	2.65229	1	#DIV/0!	#DIV/0!	-0.100076	-0.100076	1171	1171	K[170.14]STGGK[325.13]APR	KSTGGKAPR	0.0827	K[325.13]QLATK[170.11]AAR	KQLATKAAR	0.04175	KSTGGKAPR-KQLATKAAR	P68431	H31_HUMAN	P68431	H31_HUMAN	0	0	0	K[170.14]STGGK[325.13]APR (pp) K[325.13]QLATK[170.11]AAR	K[170.14]STGGK[325.13]APR-H31_HUMAN	K[325.13]QLATK[170.11]AAR-H31_HUMAN	15	19	sp|Q16695|H31T_HUMAN; sp|P68431|H31_HUMAN; sp|Q71DI3|H32_HUMAN; sp|P84243|H33_HUMAN;	sp|P68431|H31_HUMAN; sp|Q71DI3|H32_HUMAN; sp|P84243|H33_HUMAN;	intra	HPRD	pubmed:15282608
K[170.14]STGGK[325.13]APR-KQLATK[325.13]AAR	-0.304142	9	0.403588	0.263673	-0.601545	5	0.556902	0.488137	-0.100076	-0.100076	1171	1171	K[170.14]STGGK[325.13]APR	KSTGGKAPR	0.289	KQLATK[325.13]AAR	KQLATKAAR	0.3036	KSTGGKAPR-KQLATKAAR	P68431	H31_HUMAN	P68431	H31_HUMAN	0	0	0	K[170.14]STGGK[325.13]APR (pp) KQLATK[325.13]AAR	K[170.14]STGGK[325.13]APR-H31_HUMAN	KQLATK[325.13]AAR-H31_HUMAN	15	24	sp|Q16695|H31T_HUMAN; sp|P68431|H31_HUMAN; sp|Q71DI3|H32_HUMAN; sp|P84243|H33_HUMAN;	sp|P68431|H31_HUMAN; sp|Q71DI3|H32_HUMAN; sp|P84243|H33_HUMAN;	intra	HPRD	pubmed:15282608
K[325.13]AAAK-AAKPK[325.13]AAK	-0.830341	2	0.0574836	0.0796668	-0.622352	1	#DIV/0!	#DIV/0!	-0.336352	-0.336352	184	184	K[325.13]AAAK	KAAAK	0.1553	AAKPK[325.13]AAK	AAKPKAAK	0.09745	KAAAK-AAKPKAAK	P16401	H15_HUMAN	P16401	H15_HUMAN	0	0	0	K[325.13]AAAK (pp) AAKPK[325.13]AAK	K[325.13]AAAK-H15_HUMAN	AAKPK[325.13]AAK-H15_HUMAN	220	204	sp|P10412|H14_HUMAN; sp|P16401|H15_HUMAN; sp|P05114|HMGN1_HUMAN; sp|Q9Y3U8|RL36_HUMAN;	sp|P16401|H15_HUMAN;	intra
K[325.13]AAAK-TAKPK[325.13]AAKPK	-0.93206	2	0.371133	0.514355	0.287519	2	0.0160683	0.0222691	0	0	#N/A	#N/A	K[325.13]AAAK	KAAAK	0.0367	TAKPK[325.13]AAKPK	TAKPKAAKPK	0.05175	KAAAK-TAKPKAAKPK	P10412	H14_HUMAN	P10412	H14_HUMAN	0	0	0	K[325.13]AAAK (pp) TAKPK[325.13]AAKPK	K[325.13]AAAK-H14_HUMAN	TAKPK[325.13]AAKPK-H14_HUMAN	213	207	sp|P10412|H14_HUMAN; sp|P16401|H15_HUMAN; sp|P05114|HMGN1_HUMAN; sp|Q9Y3U8|RL36_HUMAN;	sp|P10412|H14_HUMAN;	intra
K[325.13]AAALEAMK-FYEAFSK[325.13]NLK	-2.38129	3	1.29713	1.46781	1.00003	8	1.30758	0.906091	-0.0482011	-0.0310977	210	1535	K[325.13]AAALEAMK	KAAALEAMK	0.0039	FYEAFSK[325.13]NLK	FYEAFSKNLK	0.00225	KAAALEAMK-FYEAFSKNLK	P31948	STIP1_HUMAN	P08238	HS90B_HUMAN	0	1	1	K[325.13]AAALEAMK (pp) FYEAFSK[325.13]NLK	K[325.13]AAALEAMK-STIP1_HUMAN	FYEAFSK[325.13]NLK-HS90B_HUMAN	434	435	sp|P31948|STIP1_HUMAN;	sp|P08238|HS90B_HUMAN;	1
K[325.13]AAALEAMK-FYEQFSK[325.13]NIK	1.49899	3	2.6155	2.95966	0.759606	4	2.32209	2.27561	-0.0482011	0.324975	210	1096	K[325.13]AAALEAMK	KAAALEAMK	0.0151	FYEQFSK[325.13]NIK	FYEQFSKNIK	0.01845	KAAALEAMK-FYEQFSKNIK	P31948	STIP1_HUMAN	P07900	HS90A_HUMAN	0	1	1	K[325.13]AAALEAMK (pp) FYEQFSK[325.13]NIK	K[325.13]AAALEAMK-STIP1_HUMAN	FYEQFSK[325.13]NIK-HS90A_HUMAN	434	443	sp|P31948|STIP1_HUMAN;	sp|P07900|HS90A_HUMAN;	0	BioGRID	pubmed:9452498,pubmed:10786835,pubmed:20159553
K[325.13]AAATPAK-K[325.13]AAVTPGK	-2.12015	1	#DIV/0!	#DIV/0!	-1.91212	2	1.69211	2.3451	-0.0387342	-0.0387342	916	916	K[325.13]AAATPAK	KAAATPAK	0.0272	K[325.13]AAVTPGK	KAAVTPGK	0.0151	KAAATPAK-KAAVTPGK	P19338	NUCL_HUMAN	P19338	NUCL_HUMAN	0	0	0	K[325.13]AAATPAK (pp) K[325.13]AAVTPGK	K[325.13]AAATPAK-NUCL_HUMAN	K[325.13]AAVTPGK-NUCL_HUMAN	88	80	sp|P19338|NUCL_HUMAN;	sp|P19338|NUCL_HUMAN;	intra
K[325.13]AAGGATPK-KPVGAAK[325.13]KPK	-1.38275	9	0.607403	0.396829	-0.366728	5	0.594307	0.520924	-0.560157	-0.560157	174	174	K[325.13]AAGGATPK	KAAGGATPK	0.0079	KPVGAAK[325.13]KPK	KPVGAAKKPK	0.07375	KAAGGATPK-KPVGAAKKPK	P16403	H12_HUMAN	P16403	H12_HUMAN	0	0	0	K[325.13]AAGGATPK (pp) KPVGAAK[325.13]KPK	K[325.13]AAGGATPK-H12_HUMAN	KPVGAAK[325.13]KPK-H12_HUMAN	140	136	sp|P16403|H12_HUMAN;	sp|P16403|H12_HUMAN;	intra
K[325.13]AAK-IK[325.13]GEHPGLSIGDVAK	-1.3988	1	#DIV/0!	#DIV/0!	0.683595	2	0.331035	0.458782	-0.148656	-0.148656	60	60	K[325.13]AAK	KAAK	0.3005	IK[325.13]GEHPGLSIGDVAK	IKGEHPGLSIGDVAK	0.15025	KAAK-IKGEHPGLSIGDVAK	B2RPK0	HGB1A_HUMAN	B2RPK0	HGB1A_HUMAN	0	0	0	K[325.13]AAK (pp) IK[325.13]GEHPGLSIGDVAK	K[325.13]AAK-HGB1A_HUMAN	IK[325.13]GEHPGLSIGDVAK-HGB1A_HUMAN	147	114	sp|Q9UG63|ABCF2_HUMAN; sp|O95394|AGM1_HUMAN; sp|Q9BY44|EIF2A_HUMAN; sp|P16403|H12_HUMAN; sp|B2RPK0|HGB1A_HUMAN; sp|P09429|HMGB1_HUMAN; sp|Q2VIR3|IF2GL_HUMAN; sp|P41091|IF2G_HUMAN; sp|O00159|MYO1C_HUMAN; sp|O96000|NDUBA_HUMAN; sp|P19338|NUCL_HUMAN; sp|Q8WUB8|PHF10_HUMAN; sp|Q92900|RENT1_HUMAN; sp|O94964|SOGA1_HUMAN;	sp|B2RPK0|HGB1A_HUMAN; sp|P09429|HMGB1_HUMAN;	intra
K[325.13]AAK-K[325.13]AGGTPR	-1.10181	4	0.595011	0.5831	-0.188429	1	#DIV/0!	#DIV/0!	-0.560157	-0.560157	174	174	K[325.13]AAK	KAAK	0.12	K[325.13]AGGTPR	KAGGTPR	0.11625	KAAK-KAGGTPR	P16403	H12_HUMAN	P16403	H12_HUMAN	0	0	0	K[325.13]AAK (pp) K[325.13]AGGTPR	K[325.13]AAK-H12_HUMAN	K[325.13]AGGTPR-H12_HUMAN	23	27	sp|Q9UG63|ABCF2_HUMAN; sp|O95394|AGM1_HUMAN; sp|Q9BY44|EIF2A_HUMAN; sp|P16403|H12_HUMAN; sp|B2RPK0|HGB1A_HUMAN; sp|P09429|HMGB1_HUMAN; sp|Q2VIR3|IF2GL_HUMAN; sp|P41091|IF2G_HUMAN; sp|O00159|MYO1C_HUMAN; sp|O96000|NDUBA_HUMAN; sp|P19338|NUCL_HUMAN; sp|Q8WUB8|PHF10_HUMAN; sp|Q92900|RENT1_HUMAN; sp|O94964|SOGA1_HUMAN;	sp|P16403|H12_HUMAN;	intra
K[325.13]AAPK-AAKPK[325.13]VVKPK	2.52016	1	#DIV/0!	#DIV/0!	#DIV/0!	0	#DIV/0!	#DIV/0!	-0.560157	-0.560157	174	174	K[325.13]AAPK	KAAPK	0.1259	AAKPK[325.13]VVKPK	AAKPKVVKPK	0.0982	KAAPK-AAKPKVVKPK	P16403	H12_HUMAN	P16403	H12_HUMAN	0	0	0	K[325.13]AAPK (pp) AAKPK[325.13]VVKPK	K[325.13]AAPK-H12_HUMAN	AAKPK[325.13]VVKPK-H12_HUMAN	207	201	sp|Q02539|H11_HUMAN; sp|P16403|H12_HUMAN;	sp|P16403|H12_HUMAN;	intra
K[325.13]AAPK-VVK[325.13]PK	-1.09131	4	0.27508	0.269574	-0.750315	1	#DIV/0!	#DIV/0!	-0.560157	-0.560157	174	174	K[325.13]AAPK	KAAPK	0.2938	VVK[325.13]PK	VVKPK	0.17195	KAAPK-VVKPK	P16403	H12_HUMAN	P16403	H12_HUMAN	0	0	0	K[325.13]AAPK (pp) VVK[325.13]PK	K[325.13]AAPK-H12_HUMAN	VVK[325.13]PK-H12_HUMAN	207	204	sp|Q02539|H11_HUMAN; sp|P16403|H12_HUMAN;	sp|P16403|H12_HUMAN; sp|Q9UPQ0|LIMC1_HUMAN; sp|Q9H7B2|RPF2_HUMAN;	intra
K[325.13]AASGEAKPK-GTGASGSFK[325.13]LNK	-0.887873	11	0.579218	0.34229	-0.284529	7	0.179477	0.132956	0	0	#N/A	#N/A	K[325.13]AASGEAKPK	KAASGEAKPK	0.0025	GTGASGSFK[325.13]LNK	GTGASGSFKLNK	0.0325	KAASGEAKPK-GTGASGSFKLNK	P10412	H14_HUMAN	P10412	H14_HUMAN	0	0	0	K[325.13]AASGEAKPK (pp) GTGASGSFK[325.13]LNK	K[325.13]AASGEAKPK-H14_HUMAN	GTGASGSFK[325.13]LNK-H14_HUMAN	110	106	sp|P16403|H12_HUMAN; sp|P10412|H14_HUMAN; sp|P16401|H15_HUMAN;	sp|Q02539|H11_HUMAN; sp|P16403|H12_HUMAN; sp|P10412|H14_HUMAN; sp|P16401|H15_HUMAN;	intra
K[325.13]AASGEAKPK-GTLVQTK[325.13]GTGASGSFK	0.878867	2	1.61848	2.24306	-0.0307621	2	0.118641	0.164425	-0.560157	-0.560157	174	174	K[325.13]AASGEAKPK	KAASGEAKPK	0.0001	GTLVQTK[325.13]GTGASGSFK	GTLVQTKGTGASGSFK	5e-05	KAASGEAKPK-GTLVQTKGTGASGSFK	P16403	H12_HUMAN	P16403	H12_HUMAN	0	0	0	K[325.13]AASGEAKPK (pp) GTLVQTK[325.13]GTGASGSFK	K[325.13]AASGEAKPK-H12_HUMAN	GTLVQTK[325.13]GTGASGSFK-H12_HUMAN	110	97	sp|P16403|H12_HUMAN; sp|P10412|H14_HUMAN; sp|P16401|H15_HUMAN;	sp|Q02539|H11_HUMAN; sp|P16403|H12_HUMAN; sp|P10412|H14_HUMAN; sp|P16401|H15_HUMAN;	intra
K[325.13]AASGEAKPK-SLVSK[325.13]GTLVQTK	-0.722139	3	0.728036	0.823835	0.451751	2	0.160239	0.222076	0	0	#N/A	#N/A	K[325.13]AASGEAKPK	KAASGEAKPK	0.0336	SLVSK[325.13]GTLVQTK	SLVSKGTLVQTK	0.0362	KAASGEAKPK-SLVSKGTLVQTK	P10412	H14_HUMAN	P10412	H14_HUMAN	0	0	0	K[325.13]AASGEAKPK (pp) SLVSK[325.13]GTLVQTK	K[325.13]AASGEAKPK-H14_HUMAN	SLVSK[325.13]GTLVQTK-H14_HUMAN	110	90	sp|P16403|H12_HUMAN; sp|P10412|H14_HUMAN; sp|P16401|H15_HUMAN;	sp|Q02539|H11_HUMAN; sp|P16403|H12_HUMAN; sp|P10412|H14_HUMAN; sp|P16401|H15_HUMAN;	intra
K[325.13]AASLK-NVTLPAVFK[325.13]APIRPDIVNFVHTNLR	1.59441	1	#DIV/0!	#DIV/0!	#DIV/0!	0	#DIV/0!	#DIV/0!	-0.320818	-0.320818	284	284	K[325.13]AASLK	KAASLK	0.5507	NVTLPAVFK[325.13]APIRPDIVNFVHTNLR	NVTLPAVFKAPIRPDIVNFVHTNLR	0.2874	KAASLK-NVTLPAVFKAPIRPDIVNFVHTNLR	P36578	RL4_HUMAN	P36578	RL4_HUMAN	0	0	0	K[325.13]AASLK (pp) NVTLPAVFK[325.13]APIRPDIVNFVHTNLR	K[325.13]AASLK-RL4_HUMAN	NVTLPAVFK[325.13]APIRPDIVNFVHTNLR-RL4_HUMAN	269	29	sp|P36578|RL4_HUMAN;	sp|P36578|RL4_HUMAN;	intra
K[325.13]AC[160.03]QIFVR-GC[160.03]GVVK[325.13]FESPEVAER	-0.56066	4	1.03458	1.01387	-0.234783	4	0.595609	0.583686	-0.0552496	-0.0552496	212	212	K[325.13]AC[160.03]QIFVR	KACQIFVR	0.1847	GC[160.03]GVVK[325.13]FESPEVAER	GCGVVKFESPEVAER	0.11455	KACQIFVR-GCGVVKFESPEVAER	P52272	HNRPM_HUMAN	P52272	HNRPM_HUMAN	0	0	0	K[325.13]AC[160.03]QIFVR (pp) GC[160.03]GVVK[325.13]FESPEVAER	K[325.13]AC[160.03]QIFVR-HNRPM_HUMAN	GC[160.03]GVVK[325.13]FESPEVAER-HNRPM_HUMAN	651	698	sp|P52272|HNRPM_HUMAN;	sp|P52272|HNRPM_HUMAN;	intra
K[325.13]AEEER-K[325.13]VSQWWER	1.01115	4	1.77888	1.74327	-0.942629	3	0.32517	0.367958	-0.249911	0	122	#N/A	K[325.13]AEEER	KAEEER	0.325	K[325.13]VSQWWER	KVSQWWER	0.1681	KAEEER-KVSQWWER	Q14152	EIF3A_HUMAN	Q9P035	HACD3_HUMAN	0	1	1	K[325.13]AEEER (pp) K[325.13]VSQWWER	K[325.13]AEEER-EIF3A_HUMAN	K[325.13]VSQWWER-HACD3_HUMAN	606	85	sp|Q14152|EIF3A_HUMAN;	sp|Q9P035|HACD3_HUMAN;	2
K[325.13]AEGAQNQGK-K[325.13]AEGAQNQGK	0.817001	8	2.02109	1.40051	#DIV/0!	0	#DIV/0!	#DIV/0!	0	0	#N/A	#N/A	K[325.13]AEGAQNQGK	KAEGAQNQGK	0.0626	K[325.13]AEGAQNQGK	KAEGAQNQGK	0.03335	KAEGAQNQGK-KAEGAQNQGK	Q9P2E9	RRBP1_HUMAN	Q9P2E9	RRBP1_HUMAN	1	0	1	K[325.13]AEGAQNQGK (pp) K[325.13]AEGAQNQGK	K[325.13]AEGAQNQGK-RRBP1_HUMAN	K[325.13]AEGAQNQGK-RRBP1_HUMAN	261	261	sp|Q9P2E9|RRBP1_HUMAN;	sp|Q9P2E9|RRBP1_HUMAN;	intra
K[325.13]AEGAQNQGK-K[325.13]AEGAQNQGK[156.13]	#DIV/0!	0	#DIV/0!	#DIV/0!	#DIV/0!	0	#DIV/0!	#DIV/0!	0	0	#N/A	#N/A	K[325.13]AEGAQNQGK	KAEGAQNQGK	0.0045	K[325.13]AEGAQNQGK[156.13]	KAEGAQNQGK	0.00505	KAEGAQNQGK-KAEGAQNQGK	Q9P2E9	RRBP1_HUMAN	Q9P2E9	RRBP1_HUMAN	1	0	1	K[325.13]AEGAQNQGK (pp) K[325.13]AEGAQNQGK[156.13]	K[325.13]AEGAQNQGK-RRBP1_HUMAN	K[325.13]AEGAQNQGK[156.13]-RRBP1_HUMAN	261	261	sp|Q9P2E9|RRBP1_HUMAN;	sp|Q9P2E9|RRBP1_HUMAN;	intra
K[325.13]AEGAQNQGK-K[325.13]AEGTPNQGK	-1.55156	1	#DIV/0!	#DIV/0!	#DIV/0!	0	#DIV/0!	#DIV/0!	0	0	#N/A	#N/A	K[325.13]AEGAQNQGK	KAEGAQNQGK	0.0067	K[325.13]AEGTPNQGK	KAEGTPNQGK	0.00595	KAEGAQNQGK-KAEGTPNQGK	Q9P2E9	RRBP1_HUMAN	Q9P2E9	RRBP1_HUMAN	0	0	0	K[325.13]AEGAQNQGK (pp) K[325.13]AEGTPNQGK	K[325.13]AEGAQNQGK-RRBP1_HUMAN	K[325.13]AEGTPNQGK-RRBP1_HUMAN	261	221	sp|Q9P2E9|RRBP1_HUMAN;	sp|Q9P2E9|RRBP1_HUMAN;	intra
K[325.13]AEGAQNQGK-K[325.13]VEGAQNQGK	#DIV/0!	0	#DIV/0!	#DIV/0!	#DIV/0!	0	#DIV/0!	#DIV/0!	0	0	#N/A	#N/A	K[325.13]AEGAQNQGK	KAEGAQNQGK	0.002	K[325.13]VEGAQNQGK	KVEGAQNQGK	0.0055	KAEGAQNQGK-KVEGAQNQGK	Q9P2E9	RRBP1_HUMAN	Q9P2E9	RRBP1_HUMAN	0	0	0	K[325.13]AEGAQNQGK (pp) K[325.13]VEGAQNQGK	K[325.13]AEGAQNQGK-RRBP1_HUMAN	K[325.13]VEGAQNQGK-RRBP1_HUMAN	261	301	sp|Q9P2E9|RRBP1_HUMAN;	sp|Q9P2E9|RRBP1_HUMAN;	intra
K[325.13]AEGAQNQGK-KAEGAQNQGK[325.13]K	3.10598	8	1.20321	0.833765	0.614083	2	0.911268	1.26293	0	0	#N/A	#N/A	K[325.13]AEGAQNQGK	KAEGAQNQGK	0.1085	KAEGAQNQGK[325.13]K	KAEGAQNQGKK	0.05455	KAEGAQNQGK-KAEGAQNQGKK	Q9P2E9	RRBP1_HUMAN	Q9P2E9	RRBP1_HUMAN	1	0	1	K[325.13]AEGAQNQGK (pp) KAEGAQNQGK[325.13]K	K[325.13]AEGAQNQGK-RRBP1_HUMAN	KAEGAQNQGK[325.13]K-RRBP1_HUMAN	261	270	sp|Q9P2E9|RRBP1_HUMAN;	sp|Q9P2E9|RRBP1_HUMAN;	intra
K[325.13]AEGTPNQGK-K[325.13]AEGAQNQGK	#DIV/0!	0	#DIV/0!	#DIV/0!	#DIV/0!	0	#DIV/0!	#DIV/0!	0	0	#N/A	#N/A	K[325.13]AEGTPNQGK	KAEGTPNQGK	0.0238	K[325.13]AEGAQNQGK	KAEGAQNQGK	0.02185	KAEGTPNQGK-KAEGAQNQGK	Q9P2E9	RRBP1_HUMAN	Q9P2E9	RRBP1_HUMAN	0	0	0	K[325.13]AEGTPNQGK (pp) K[325.13]AEGAQNQGK	K[325.13]AEGTPNQGK-RRBP1_HUMAN	K[325.13]AEGAQNQGK-RRBP1_HUMAN	221	261	sp|Q9P2E9|RRBP1_HUMAN;	sp|Q9P2E9|RRBP1_HUMAN;	intra
K[325.13]AFER-GFGFIK[325.13]LESR	-5.15106	2	2.99918	4.15657	#DIV/0!	0	#DIV/0!	#DIV/0!	-0.29937	-0.29937	385	385	K[325.13]AFER	KAFER	0.0617	GFGFIK[325.13]LESR	GFGFIKLESR	0.04095	KAFER-GFGFIKLESR	P23246	SFPQ_HUMAN	P23246	SFPQ_HUMAN	0	0	0	K[325.13]AFER (pp) GFGFIK[325.13]LESR	K[325.13]AFER-SFPQ_HUMAN	GFGFIK[325.13]LESR-SFPQ_HUMAN	426	338	sp|P23246|SFPQ_HUMAN;	sp|P23246|SFPQ_HUMAN;	intra	BioGRID,IntAct,MINT	pubmed:16169070
K[325.13]AFER-GIVEFASK[325.13]PAAR	0.230107	1	#DIV/0!	#DIV/0!	#DIV/0!	0	#DIV/0!	#DIV/0!	-0.29937	-0.29937	385	385	K[325.13]AFER	KAFER	0.1474	GIVEFASK[325.13]PAAR	GIVEFASKPAAR	0.3436	KAFER-GIVEFASKPAAR	P23246	SFPQ_HUMAN	P23246	SFPQ_HUMAN	0	0	0	K[325.13]AFER (pp) GIVEFASK[325.13]PAAR	K[325.13]AFER-SFPQ_HUMAN	GIVEFASK[325.13]PAAR-SFPQ_HUMAN	426	421	sp|P23246|SFPQ_HUMAN;	sp|P23246|SFPQ_HUMAN;	intra	BioGRID,IntAct,MINT	pubmed:16169070
K[325.13]AGAAK-AASGEAKPK[325.13]AK	-0.924856	6	0.317099	0.253727	-0.232051	2	0.0373818	0.0518076	0	0	#N/A	#N/A	K[325.13]AGAAK	KAGAAK	0.0513	AASGEAKPK[325.13]AK	AASGEAKPKAK	0.037	KAGAAK-AASGEAKPKAK	P10412	H14_HUMAN	P10412	H14_HUMAN	0	0	0	K[325.13]AGAAK (pp) AASGEAKPK[325.13]AK	K[325.13]AGAAK-H14_HUMAN	AASGEAKPK[325.13]AK-H14_HUMAN	122	119	sp|P10412|H14_HUMAN; sp|P16401|H15_HUMAN;	sp|P10412|H14_HUMAN; sp|P16401|H15_HUMAN;	intra
K[325.13]AGAAK-AKKPAGAAK[325.13]KPK	#DIV/0!	0	#DIV/0!	#DIV/0!	#DIV/0!	0	#DIV/0!	#DIV/0!	0	0	#N/A	#N/A	K[325.13]AGAAK	KAGAAK	0.1375	AKKPAGAAK[325.13]KPK	AKKPAGAAKKPK	0.0801	KAGAAK-AKKPAGAAKKPK	P10412	H14_HUMAN	P10412	H14_HUMAN	0	0	0	K[325.13]AGAAK (pp) AKKPAGAAK[325.13]KPK	K[325.13]AGAAK-H14_HUMAN	AKKPAGAAK[325.13]KPK-H14_HUMAN	122	136	sp|P10412|H14_HUMAN; sp|P16401|H15_HUMAN;	sp|P10412|H14_HUMAN;	intra
K[325.13]AGAAK-K[325.13]AASGEAKPK	-1.0247	2	1.18803	1.6465	#DIV/0!	0	#DIV/0!	#DIV/0!	0	0	#N/A	#N/A	K[325.13]AGAAK	KAGAAK	0.0011	K[325.13]AASGEAKPK	KAASGEAKPK	0.0006	KAGAAK-KAASGEAKPK	P10412	H14_HUMAN	P10412	H14_HUMAN	0	0	0	K[325.13]AGAAK (pp) K[325.13]AASGEAKPK	K[325.13]AGAAK-H14_HUMAN	K[325.13]AASGEAKPK-H14_HUMAN	122	110	sp|P10412|H14_HUMAN; sp|P16401|H15_HUMAN;	sp|P16403|H12_HUMAN; sp|P10412|H14_HUMAN; sp|P16401|H15_HUMAN;	intra
K[325.13]AGAEVVK-K[325.13]IFTFAEK	-0.910706	1	#DIV/0!	#DIV/0!	0.392238	3	0.218731	0.247513	-0.761472	-0.761472	132	132	K[325.13]AGAEVVK	KAGAEVVK	0.0471	K[325.13]IFTFAEK	KIFTFAEK	0.07585	KAGAEVVK-KIFTFAEK	P54577	SYYC_HUMAN	P54577	SYYC_HUMAN	0	0	0	K[325.13]AGAEVVK (pp) K[325.13]IFTFAEK	K[325.13]AGAEVVK-SYYC_HUMAN	K[325.13]IFTFAEK-SYYC_HUMAN	147	190	sp|P54577|SYYC_HUMAN;	sp|P54577|SYYC_HUMAN;	intra
K[325.13]AGEIWK-EK[325.13]KEEWDR	-0.802277	5	2.73327	2.39578	-3.82032	2	1.16462	1.61405	0.675249	0.675249	92	92	K[325.13]AGEIWK	KAGEIWK	0.064	EK[325.13]KEEWDR	EKKEEWDR	0.0337	KAGEIWK-EKKEEWDR	Q08945	SSRP1_HUMAN	Q08945	SSRP1_HUMAN	0	0	0	K[325.13]AGEIWK (pp) EK[325.13]KEEWDR	K[325.13]AGEIWK-SSRP1_HUMAN	EK[325.13]KEEWDR-SSRP1_HUMAN	580	592	sp|Q08945|SSRP1_HUMAN;	sp|Q08945|SSRP1_HUMAN;	intra
K[325.13]AGGK-LANQFAIYK[325.13]PVTDFFLQLVDAGK	5.06555	1	#DIV/0!	#DIV/0!	-0.537926	2	1.56882	2.17424	0.183585	0.135744	73	438	K[325.13]AGGK	KAGGK	0.1794	LANQFAIYK[325.13]PVTDFFLQLVDAGK	LANQFAIYKPVTDFFLQLVDAGK	0.10635	KAGGK-LANQFAIYKPVTDFFLQLVDAGK	O75367	H2AY_HUMAN	P42704	LPPRC_HUMAN	0	1	1	K[325.13]AGGK (pp) LANQFAIYK[325.13]PVTDFFLQLVDAGK	K[325.13]AGGK-H2AY_HUMAN	LANQFAIYK[325.13]PVTDFFLQLVDAGK-LPPRC_HUMAN	148	1252	sp|O75367|H2AY_HUMAN;	sp|P42704|LPPRC_HUMAN;	2
K[325.13]AGGTKPK-KPVGAAK[325.13]KPK	-1.34649	1	#DIV/0!	#DIV/0!	#DIV/0!	0	#DIV/0!	#DIV/0!	-0.560157	-0.560157	174	174	K[325.13]AGGTKPK	KAGGTKPK	0.1203	KPVGAAK[325.13]KPK	KPVGAAKKPK	0.0603	KAGGTKPK-KPVGAAKKPK	P16403	H12_HUMAN	P16403	H12_HUMAN	0	0	0	K[325.13]AGGTKPK (pp) KPVGAAK[325.13]KPK	K[325.13]AGGTKPK-H12_HUMAN	KPVGAAK[325.13]KPK-H12_HUMAN	122	136	sp|P16403|H12_HUMAN;	sp|P16403|H12_HUMAN;	intra
K[325.13]AGGTPR-KTESHHK[325.13]AK	-2.15483	1	#DIV/0!	#DIV/0!	#DIV/0!	0	#DIV/0!	#DIV/0!	-0.560157	-0.188939	174	553	K[325.13]AGGTPR	KAGGTPR	0.0068	KTESHHK[325.13]AK	KTESHHKAK	0.00875	KAGGTPR-KTESHHKAK	P16403	H12_HUMAN	P04908	H2A1B_HUMAN	0	1	1	K[325.13]AGGTPR (pp) KTESHHK[325.13]AK	K[325.13]AGGTPR-H12_HUMAN	KTESHHK[325.13]AK-H2A1B_HUMAN	27	126	sp|P16403|H12_HUMAN;	sp|P04908|H2A1B_HUMAN;	1
K[325.13]ALSR-EESGK[325.13]PGAHVTVK	#DIV/0!	0	#DIV/0!	#DIV/0!	-1.10961	1	#DIV/0!	#DIV/0!	-0.148142	-0.148142	643	643	K[325.13]ALSR	KALSR	0.2543	EESGK[325.13]PGAHVTVK	EESGKPGAHVTVK	0.12775	KALSR-EESGKPGAHVTVK	P22626	ROA2_HUMAN	P22626	ROA2_HUMAN	0	0	0	K[325.13]ALSR (pp) EESGK[325.13]PGAHVTVK	K[325.13]ALSR-ROA2_HUMAN	EESGK[325.13]PGAHVTVK-ROA2_HUMAN	186	104	sp|P22626|ROA2_HUMAN;	sp|P22626|ROA2_HUMAN;	intra	MINT	pubmed:15518812
K[325.13]ALTGHLEEVVLALLK-AAYLQETGK[325.13]PLDETLK	-3.23385	1	#DIV/0!	#DIV/0!	1.13863	2	0.600355	0.832035	0.736143	0.736143	601	601	K[325.13]ALTGHLEEVVLALLK	KALTGHLEEVVLALLK	0	AAYLQETGK[325.13]PLDETLK	AAYLQETGKPLDETLK	0.00035	KALTGHLEEVVLALLK-AAYLQETGKPLDETLK	P04083	ANXA1_HUMAN	P04083	ANXA1_HUMAN	0	0	0	K[325.13]ALTGHLEEVVLALLK (pp) AAYLQETGK[325.13]PLDETLK	K[325.13]ALTGHLEEVVLALLK-ANXA1_HUMAN	AAYLQETGK[325.13]PLDETLK-ANXA1_HUMAN	98	90	sp|P04083|ANXA1_HUMAN;	sp|P04083|ANXA1_HUMAN;	1
K[325.13]ALWFQGR-LAEPYGK[325.13]IK	#DIV/0!	0	#DIV/0!	#DIV/0!	-2.57475	2	0.729414	1.0109	#N/A	#N/A	132	132	K[325.13]ALWFQGR	KALWFQGR	0.001	LAEPYGK[325.13]IK	LAEPYGKIK	0.01	KALWFQGR-LAEPYGKIK	P43243	MATR3_HUMAN	P43243	MATR3_HUMAN	0	0	0	K[325.13]ALWFQGR (pp) LAEPYGK[325.13]IK	K[325.13]ALWFQGR-MATR3_HUMAN	LAEPYGK[325.13]IK-MATR3_HUMAN	555	522	sp|P43243|MATR3_HUMAN;	sp|P43243|MATR3_HUMAN;	intra
K[325.13]AMGYQPLVTMDDAMER-DSTLGGK[325.13]AFHITNDEPIPFWTFLSR	-0.194868	3	1.42815	1.61607	-1.50125	2	2.40717	3.33611	0	0	#N/A	#N/A	K[325.13]AMGYQPLVTMDDAMER	KAMGYQPLVTMDDAMER	0.0001	DSTLGGK[325.13]AFHITNDEPIPFWTFLSR	DSTLGGKAFHITNDEPIPFWTFLSR	5e-05	KAMGYQPLVTMDDAMER-DSTLGGKAFHITNDEPIPFWTFLSR	Q15738	NSDHL_HUMAN	Q15738	NSDHL_HUMAN	0	0	0	K[325.13]AMGYQPLVTMDDAMER (pp) DSTLGGK[325.13]AFHITNDEPIPFWTFLSR	K[325.13]AMGYQPLVTMDDAMER-NSDHL_HUMAN	DSTLGGK[325.13]AFHITNDEPIPFWTFLSR-NSDHL_HUMAN	345	263	sp|Q15738|NSDHL_HUMAN;	sp|Q15738|NSDHL_HUMAN;	intra
K[325.13]ANEK-IYIWK[325.13]GR	0.0777178	2	1.12896	1.56462	-0.239161	5	0.897644	0.786805	1.03633	1.03633	81	81	K[325.13]ANEK	KANEK	0.233	IYIWK[325.13]GR	IYIWKGR	0.1352	KANEK-IYIWKGR	P40121	CAPG_HUMAN	P40121	CAPG_HUMAN	0	0	0	K[325.13]ANEK (pp) IYIWK[325.13]GR	K[325.13]ANEK-CAPG_HUMAN	IYIWK[325.13]GR-CAPG_HUMAN	300	297	sp|P25440|BRD2_HUMAN; sp|P40121|CAPG_HUMAN;	sp|P40121|CAPG_HUMAN;	1
K[325.13]APTSSSQR-LWGDIYFNPK[325.13]TR	1.10389	3	0.122353	0.138453	-0.23889	8	0.85086	0.589605	-0.182399	-0.182399	207	207	K[325.13]APTSSSQR	KAPTSSSQR	0.3404	LWGDIYFNPK[325.13]TR	LWGDIYFNPKTR	0.17115	KAPTSSSQR-LWGDIYFNPKTR	Q15029	U5S1_HUMAN	Q15029	U5S1_HUMAN	0	0	0	K[325.13]APTSSSQR (pp) LWGDIYFNPK[325.13]TR	K[325.13]APTSSSQR-U5S1_HUMAN	LWGDIYFNPK[325.13]TR-U5S1_HUMAN	359	352	sp|Q15029|U5S1_HUMAN;	sp|Q15029|U5S1_HUMAN;	intra	HPRD	pubmed:9774689
K[325.13]ASDSELER-RLEEQAAQHK[325.13]ADIEER	0.409366	5	1.82938	1.60349	-0.469033	1	#DIV/0!	#DIV/0!	0.340117	0.340117	1329	1329	K[325.13]ASDSELER	KASDSELER	0.0558	RLEEQAAQHK[325.13]ADIEER	RLEEQAAQHKADIEER	0.02795	KASDSELER-RLEEQAAQHKADIEER	Q15149	PLEC_HUMAN	Q15149	PLEC_HUMAN	0	0	0	K[325.13]ASDSELER (pp) RLEEQAAQHK[325.13]ADIEER	K[325.13]ASDSELER-PLEC_HUMAN	RLEEQAAQHK[325.13]ADIEER-PLEC_HUMAN	2037	2025	sp|Q15149|PLEC_HUMAN;	sp|Q15149|PLEC_HUMAN;	intra
K[325.13]ATGAATPK-AKKPAGAAK[325.13]KPK	-0.887696	7	0.767426	0.568506	0.15666	2	0.0297965	0.0412951	0	0	#N/A	#N/A	K[325.13]ATGAATPK	KATGAATPK	0.2088	AKKPAGAAK[325.13]KPK	AKKPAGAAKKPK	0.20005	KATGAATPK-AKKPAGAAKKPK	P10412	H14_HUMAN	P10412	H14_HUMAN	0	0	0	K[325.13]ATGAATPK (pp) AKKPAGAAK[325.13]KPK	K[325.13]ATGAATPK-H14_HUMAN	AKKPAGAAK[325.13]KPK-H14_HUMAN	140	136	sp|P10412|H14_HUMAN;	sp|P10412|H14_HUMAN;	intra
K[325.13]ATGAATPK-AKKPAGAAKK[325.13]PK	-0.409076	1	#DIV/0!	#DIV/0!	#DIV/0!	0	#DIV/0!	#DIV/0!	0	0	#N/A	#N/A	K[325.13]ATGAATPK	KATGAATPK	0.0075	AKKPAGAAKK[325.13]PK	AKKPAGAAKKPK	0.0051	KATGAATPK-AKKPAGAAKKPK	P10412	H14_HUMAN	P10412	H14_HUMAN	0	0	0	K[325.13]ATGAATPK (pp) AKKPAGAAKK[325.13]PK	K[325.13]ATGAATPK-H14_HUMAN	AKKPAGAAKK[325.13]PK-H14_HUMAN	140	137	sp|P10412|H14_HUMAN;	sp|P10412|H14_HUMAN;	intra
K[325.13]ATGAATPK-KPAGAAK[325.13]KPK	-0.361488	6	1.49099	1.19301	-0.247545	4	0.562628	0.551366	0	0	#N/A	#N/A	K[325.13]ATGAATPK	KATGAATPK	0.1494	KPAGAAK[325.13]KPK	KPAGAAKKPK	0.0748	KATGAATPK-KPAGAAKKPK	P10412	H14_HUMAN	P10412	H14_HUMAN	0	0	0	K[325.13]ATGAATPK (pp) KPAGAAK[325.13]KPK	K[325.13]ATGAATPK-H14_HUMAN	KPAGAAK[325.13]KPK-H14_HUMAN	140	136	sp|P10412|H14_HUMAN;	sp|P10412|H14_HUMAN;	intra
K[325.13]AVAISLPK-IWMGK[325.13]MQK	0.212287	5	2.3669	2.07464	1.6002	7	1.22956	0.910854	0.460742	0.460742	601	601	K[325.13]AVAISLPK	KAVAISLPK	0.0147	IWMGK[325.13]MQK	IWMGKMQK	0.0868	KAVAISLPK-IWMGKMQK	P50454	SERPH_HUMAN	P50454	SERPH_HUMAN	0	0	0	K[325.13]AVAISLPK (pp) IWMGK[325.13]MQK	K[325.13]AVAISLPK-SERPH_HUMAN	IWMGK[325.13]MQK-SERPH_HUMAN	300	296	sp|P50454|SERPH_HUMAN;	sp|P50454|SERPH_HUMAN;	intra
K[325.13]AVAISLPK-SPK[325.13]LFYADHPFIFLVR	0.68228	3	1.31715	1.49047	#DIV/0!	0	#DIV/0!	#DIV/0!	0.460742	0.460742	601	601	K[325.13]AVAISLPK	KAVAISLPK	0.0021	SPK[325.13]LFYADHPFIFLVR	SPKLFYADHPFIFLVR	0.00105	KAVAISLPK-SPKLFYADHPFIFLVR	P50454	SERPH_HUMAN	P50454	SERPH_HUMAN	0	0	0	K[325.13]AVAISLPK (pp) SPK[325.13]LFYADHPFIFLVR	K[325.13]AVAISLPK-SERPH_HUMAN	SPK[325.13]LFYADHPFIFLVR-SERPH_HUMAN	300	380	sp|P50454|SERPH_HUMAN;	sp|P50454|SERPH_HUMAN;	intra
K[325.13]AVAVR-FVTGNK[325.13]ILR	0.564226	4	0.532335	0.521679	0.154966	1	#DIV/0!	#DIV/0!	-0.267996	-0.267996	184	184	K[325.13]AVAVR	KAVAVR	0.1728	FVTGNK[325.13]ILR	FVTGNKILR	0.0902	KAVAVR-FVTGNKILR	P62277	RS13_HUMAN	P62277	RS13_HUMAN	0	0	0	K[325.13]AVAVR (pp) FVTGNK[325.13]ILR	K[325.13]AVAVR-RS13_HUMAN	FVTGNK[325.13]ILR-RS13_HUMAN	94	70	sp|P62277|RS13_HUMAN;	sp|P62277|RS13_HUMAN;	intra
K[325.13]AVAVR-IK[325.13]IIAPPER	2.64054	2	0.666178	0.923259	-0.624078	1	#DIV/0!	#DIV/0!	-0.267996	0.256587	184	917	K[325.13]AVAVR	KAVAVR	0.0449	IK[325.13]IIAPPER	IKIIAPPER	0.0358	KAVAVR-IKIIAPPER	P62277	RS13_HUMAN	P62736	ACTA_HUMAN	0	1	1	K[325.13]AVAVR (pp) IK[325.13]IIAPPER	K[325.13]AVAVR-RS13_HUMAN	IK[325.13]IIAPPER-ACTA_HUMAN	94	330	sp|P62277|RS13_HUMAN;	sp|P62736|ACTA_HUMAN; sp|Q562R1|ACTBL_HUMAN; sp|P60709|ACTB_HUMAN; sp|P63261|ACTG_HUMAN;	1
K[325.13]AVAVR-K[325.13]HLER	1.51196	5	1.5515	1.35993	-0.0938199	2	0.262284	0.3635	-0.267996	-0.267996	184	184	K[325.13]AVAVR	KAVAVR	0.1698	K[325.13]HLER	KHLER	0.15955	KAVAVR-KHLER	P62277	RS13_HUMAN	P62277	RS13_HUMAN	0	0	0	K[325.13]AVAVR (pp) K[325.13]HLER	K[325.13]AVAVR-RS13_HUMAN	K[325.13]HLER-RS13_HUMAN	94	100	sp|P62277|RS13_HUMAN;	sp|P62277|RS13_HUMAN;	intra
K[325.13]AVTK-K[325.13]GGAGGK	-0.702563	6	0.795175	0.636261	0.361297	1	#DIV/0!	#DIV/0!	-0.0773741	-0.394384	89	3	K[325.13]AVTK	KAVTK	0.1313	K[325.13]GGAGGK	KGGAGGK	0.10395	KAVTK-KGGAGGK	P62807	H2B1C_HUMAN	Q53EL6	PDCD4_HUMAN	0	1	1	K[325.13]AVTK (pp) K[325.13]GGAGGK	K[325.13]AVTK-H2B1C_HUMAN	K[325.13]GGAGGK-PDCD4_HUMAN	17	115	sp|P62807|H2B1C_HUMAN; sp|P58876|H2B1D_HUMAN;	sp|Q53EL6|PDCD4_HUMAN;	2
K[325.13]AVTK-PEPTK[325.13]SAPAPK	1.37628	1	#DIV/0!	#DIV/0!	#DIV/0!	0	#DIV/0!	#DIV/0!	0	0	13	13	K[325.13]AVTK	KAVTK	0.0852	PEPTK[325.13]SAPAPK	PEPTKSAPAPK	0.07425	KAVTK-PEPTKSAPAPK	P58876	H2B1D_HUMAN	P58876	H2B1D_HUMAN	0	0	0	K[325.13]AVTK (pp) PEPTK[325.13]SAPAPK	K[325.13]AVTK-H2B1D_HUMAN	PEPTK[325.13]SAPAPK-H2B1D_HUMAN	17	6	sp|P62807|H2B1C_HUMAN; sp|P58876|H2B1D_HUMAN;	sp|P58876|H2B1D_HUMAN;	intra
K[325.13]AVTK-SAPAPK[325.13]K	#DIV/0!	0	#DIV/0!	#DIV/0!	-0.516531	1	#DIV/0!	#DIV/0!	-0.0773741	-0.0773741	89	89	K[325.13]AVTK	KAVTK	0.1771	SAPAPK[325.13]K	SAPAPKK	0.22035	KAVTK-SAPAPKK	P62807	H2B1C_HUMAN	P62807	H2B1C_HUMAN	0	0	0	K[325.13]AVTK (pp) SAPAPK[325.13]K	K[325.13]AVTK-H2B1C_HUMAN	SAPAPK[325.13]K-H2B1C_HUMAN	17	12	sp|P62807|H2B1C_HUMAN; sp|P58876|H2B1D_HUMAN;	sp|P33778|H2B1B_HUMAN; sp|P62807|H2B1C_HUMAN; sp|P58876|H2B1D_HUMAN;	intra
K[325.13]AVVVC[160.03]PK-ESM[147.04]TNEK[142.11]TTK[325.13]VSYR	-3.82219	1	#DIV/0!	#DIV/0!	#DIV/0!	0	#DIV/0!	#DIV/0!	-0.00679297	-0.0716893	648	16	K[325.13]AVVVC[160.03]PK	KAVVVCPK	0.0057	ESM[147.04]TNEK[142.11]TTK[325.13]VSYR	ESMTNEKTTKVSYR	0.10605	KAVVVCPK-ESMTNEKTTKVSYR	Q00839	HNRPU_HUMAN	P46013	KI67_HUMAN	0	1	1	K[325.13]AVVVC[160.03]PK (pp) ESM[147.04]TNEK[142.11]TTK[325.13]VSYR	K[325.13]AVVVC[160.03]PK-HNRPU_HUMAN	ESM[147.04]TNEK[142.11]TTK[325.13]VSYR-KI67_HUMAN	602	1734	sp|Q00839|HNRPU_HUMAN;	sp|P46013|KI67_HUMAN;	1
K[325.13]AVVVC[160.03]PK-HAAENPGK[325.13]YNILGTNTIMDK	-0.271366	1	#DIV/0!	#DIV/0!	#DIV/0!	0	#DIV/0!	#DIV/0!	-0.00679297	-0.00679297	648	648	K[325.13]AVVVC[160.03]PK	KAVVVCPK	0.0014	HAAENPGK[325.13]YNILGTNTIMDK	HAAENPGKYNILGTNTIMDK	0.0007	KAVVVCPK-HAAENPGKYNILGTNTIMDK	Q00839	HNRPU_HUMAN	Q00839	HNRPU_HUMAN	0	0	0	K[325.13]AVVVC[160.03]PK (pp) HAAENPGK[325.13]YNILGTNTIMDK	K[325.13]AVVVC[160.03]PK-HNRPU_HUMAN	HAAENPGK[325.13]YNILGTNTIMDK-HNRPU_HUMAN	602	524	sp|Q00839|HNRPU_HUMAN;	sp|Q00839|HNRPU_HUMAN;	intra
K[325.13]AVVVC[160.03]PK-TTWVTK[325.13]HAAENPGK	-0.0515801	13	0.382886	0.208135	-0.448067	7	0.228175	0.169031	-0.00679297	-0.00679297	648	648	K[325.13]AVVVC[160.03]PK	KAVVVCPK	0.0082	TTWVTK[325.13]HAAENPGK	TTWVTKHAAENPGK	0.0094	KAVVVCPK-TTWVTKHAAENPGK	Q00839	HNRPU_HUMAN	Q00839	HNRPU_HUMAN	0	0	0	K[325.13]AVVVC[160.03]PK (pp) TTWVTK[325.13]HAAENPGK	K[325.13]AVVVC[160.03]PK-HNRPU_HUMAN	TTWVTK[325.13]HAAENPGK-HNRPU_HUMAN	602	516	sp|Q00839|HNRPU_HUMAN;	sp|Q00839|HNRPU_HUMAN;	intra
K[325.13]AYGQALAK-ESWHGK[325.13]PLPK	-0.232735	12	0.374862	0.212094	0.0308029	6	0.566821	0.453543	-0.369101	-0.369101	389	389	K[325.13]AYGQALAK	KAYGQALAK	0.0017	ESWHGK[325.13]PLPK	ESWHGKPLPK	0.04855	KAYGQALAK-ESWHGKPLPK	P29401	TKT_HUMAN	P29401	TKT_HUMAN	0	0	0	K[325.13]AYGQALAK (pp) ESWHGK[325.13]PLPK	K[325.13]AYGQALAK-TKT_HUMAN	ESWHGK[325.13]PLPK-TKT_HUMAN	319	260	sp|P29401|TKT_HUMAN;	sp|P29401|TKT_HUMAN;	intra	BioGRID	pubmed:9357955
K[325.13]AYGQALAK-GITGVEDK[325.13]ESWHGKPLPK	-0.285394	12	0.982876	0.556104	-1.35898	3	2.31413	2.61863	-0.369101	-0.369101	389	389	K[325.13]AYGQALAK	KAYGQALAK	0.0004	GITGVEDK[325.13]ESWHGKPLPK	GITGVEDKESWHGKPLPK	0.1871	KAYGQALAK-GITGVEDKESWHGKPLPK	P29401	TKT_HUMAN	P29401	TKT_HUMAN	0	0	0	K[325.13]AYGQALAK (pp) GITGVEDK[325.13]ESWHGKPLPK	K[325.13]AYGQALAK-TKT_HUMAN	GITGVEDK[325.13]ESWHGKPLPK-TKT_HUMAN	319	254	sp|P29401|TKT_HUMAN;	sp|P29401|TKT_HUMAN;	intra	BioGRID	pubmed:9357955
K[325.13]AYGQALAK-GITGVEDKESWHGK[325.13]PLPK	-0.784267	6	0.678455	0.542867	-0.273355	2	0.725708	1.00576	-0.369101	-0.369101	389	389	K[325.13]AYGQALAK	KAYGQALAK	0.0096	GITGVEDKESWHGK[325.13]PLPK	GITGVEDKESWHGKPLPK	0.00485	KAYGQALAK-GITGVEDKESWHGKPLPK	P29401	TKT_HUMAN	P29401	TKT_HUMAN	0	0	0	K[325.13]AYGQALAK (pp) GITGVEDKESWHGK[325.13]PLPK	K[325.13]AYGQALAK-TKT_HUMAN	GITGVEDKESWHGK[325.13]PLPK-TKT_HUMAN	319	260	sp|P29401|TKT_HUMAN;	sp|P29401|TKT_HUMAN;	intra	BioGRID	pubmed:9357955
K[325.13]AYGQALAK-MPSLPSYK[325.13]VGDK	#DIV/0!	0	#DIV/0!	#DIV/0!	0.00932277	3	0.572824	0.648199	-0.369101	-0.369101	389	389	K[325.13]AYGQALAK	KAYGQALAK	0.0006	MPSLPSYK[325.13]VGDK	MPSLPSYKVGDK	0.02715	KAYGQALAK-MPSLPSYKVGDK	P29401	TKT_HUMAN	P29401	TKT_HUMAN	0	0	0	K[325.13]AYGQALAK (pp) MPSLPSYK[325.13]VGDK	K[325.13]AYGQALAK-TKT_HUMAN	MPSLPSYK[325.13]VGDK-TKT_HUMAN	319	310	sp|P29401|TKT_HUMAN;	sp|P29401|TKT_HUMAN;	intra	BioGRID	pubmed:9357955
K[325.13]C[160.03]F-GILTLK[325.13]YPIEHGIITNWDDMEK	#DIV/0!	0	#DIV/0!	#DIV/0!	-1.52175	1	#DIV/0!	#DIV/0!	0.256587	0.256587	917	917	K[325.13]C[160.03]F	KCF	0.1594	GILTLK[325.13]YPIEHGIITNWDDMEK	GILTLKYPIEHGIITNWDDMEK	0.08045	KCF-GILTLKYPIEHGIITNWDDMEK	P62736	ACTA_HUMAN	P62736	ACTA_HUMAN	0	0	0	K[325.13]C[160.03]F (pp) GILTLK[325.13]YPIEHGIITNWDDMEK	K[325.13]C[160.03]F-ACTA_HUMAN	GILTLK[325.13]YPIEHGIITNWDDMEK-ACTA_HUMAN	375	70	sp|P62736|ACTA_HUMAN; sp|Q562R1|ACTBL_HUMAN; sp|Q9BYX7|ACTBM_HUMAN; sp|P60709|ACTB_HUMAN; sp|P63261|ACTG_HUMAN;	sp|P62736|ACTA_HUMAN;	intra
K[325.13]C[160.03]SER-K[325.13]HPDASVNFSEFSK	0.166327	10	0.563136	0.349029	0.544403	5	0.422292	0.370149	-0.155054	-0.155054	103	103	K[325.13]C[160.03]SER	KCSER	0.3324	K[325.13]HPDASVNFSEFSK	KHPDASVNFSEFSK	0.1662	KCSER-KHPDASVNFSEFSK	P09429	HMGB1_HUMAN	P09429	HMGB1_HUMAN	0	0	0	K[325.13]C[160.03]SER (pp) K[325.13]HPDASVNFSEFSK	K[325.13]C[160.03]SER-HMGB1_HUMAN	K[325.13]HPDASVNFSEFSK-HMGB1_HUMAN	44	30	sp|P09429|HMGB1_HUMAN; sp|P26583|HMGB2_HUMAN; sp|O15347|HMGB3_HUMAN;	sp|P09429|HMGB1_HUMAN;	1
K[325.13]C[160.03]SER-K[325.13]HPDSSVNFAEFSK	0.575187	6	2.01166	1.60963	0.318403	4	0.217911	0.213549	0.113727	0.113727	18	18	K[325.13]C[160.03]SER	KCSER	0.0619	K[325.13]HPDSSVNFAEFSK	KHPDSSVNFAEFSK	0.03095	KCSER-KHPDSSVNFAEFSK	P26583	HMGB2_HUMAN	P26583	HMGB2_HUMAN	0	0	0	K[325.13]C[160.03]SER (pp) K[325.13]HPDSSVNFAEFSK	K[325.13]C[160.03]SER-HMGB2_HUMAN	K[325.13]HPDSSVNFAEFSK-HMGB2_HUMAN	44	30	sp|P09429|HMGB1_HUMAN; sp|P26583|HMGB2_HUMAN; sp|O15347|HMGB3_HUMAN;	sp|P26583|HMGB2_HUMAN;	intra
K[325.13]C[160.03]SER-WK[325.13]TMSAK	-0.953197	2	2.43475	3.37433	-0.0198735	3	0.341374	0.386294	-0.155054	-0.155054	103	103	K[325.13]C[160.03]SER	KCSER	0.0692	WK[325.13]TMSAK	WKTMSAK	0.03825	KCSER-WKTMSAK	P09429	HMGB1_HUMAN	P09429	HMGB1_HUMAN	0	0	0	K[325.13]C[160.03]SER (pp) WK[325.13]TMSAK	K[325.13]C[160.03]SER-HMGB1_HUMAN	WK[325.13]TMSAK-HMGB1_HUMAN	44	50	sp|P09429|HMGB1_HUMAN; sp|P26583|HMGB2_HUMAN; sp|O15347|HMGB3_HUMAN;	sp|B2RPK0|HGB1A_HUMAN; sp|P09429|HMGB1_HUMAN; sp|P26583|HMGB2_HUMAN;	1
K[325.13]C[160.03]SER-WK[325.13]TMSGK[142.11]	1.33079	1	#DIV/0!	#DIV/0!	0.71445	3	1.04517	1.1827	-0.0846333	-0.0846333	12	12	K[325.13]C[160.03]SER	KCSER	0.1034	WK[325.13]TMSGK[142.11]	WKTMSGK	0.06115	KCSER-WKTMSGK	O15347	HMGB3_HUMAN	O15347	HMGB3_HUMAN	0	0	0	K[325.13]C[160.03]SER (pp) WK[325.13]TMSGK[142.11]	K[325.13]C[160.03]SER-HMGB3_HUMAN	WK[325.13]TMSGK[142.11]-HMGB3_HUMAN	44	50	sp|P09429|HMGB1_HUMAN; sp|P26583|HMGB2_HUMAN; sp|O15347|HMGB3_HUMAN;	sp|O15347|HMGB3_HUMAN;	1
K[325.13]C[160.03]TDR-K[325.13]HPDASVNFSEFSK	-0.318481	2	0.463693	0.642634	0.386594	1	#DIV/0!	#DIV/0!	0	-0.155054	#N/A	103	K[325.13]C[160.03]TDR	KCTDR	0.2321	K[325.13]HPDASVNFSEFSK	KHPDASVNFSEFSK	0.11605	KCTDR-KHPDASVNFSEFSK	Q13191	CBLB_HUMAN	P09429	HMGB1_HUMAN	0	1	1	K[325.13]C[160.03]TDR (pp) K[325.13]HPDASVNFSEFSK	K[325.13]C[160.03]TDR-CBLB_HUMAN	K[325.13]HPDASVNFSEFSK-HMGB1_HUMAN	469	30	sp|Q13191|CBLB_HUMAN;	sp|P09429|HMGB1_HUMAN;	2
K[325.13]C[160.03]TDR-WK[325.13]TMSAK	0.437665	2	0.307126	0.425647	1.39142	2	0.808283	1.1202	0	-0.155054	#N/A	103	K[325.13]C[160.03]TDR	KCTDR	0.0726	WK[325.13]TMSAK	WKTMSAK	0.05495	KCTDR-WKTMSAK	Q13191	CBLB_HUMAN	P09429	HMGB1_HUMAN	0	1	1	K[325.13]C[160.03]TDR (pp) WK[325.13]TMSAK	K[325.13]C[160.03]TDR-CBLB_HUMAN	WK[325.13]TMSAK-HMGB1_HUMAN	469	50	sp|Q13191|CBLB_HUMAN;	sp|B2RPK0|HGB1A_HUMAN; sp|P09429|HMGB1_HUMAN; sp|P26583|HMGB2_HUMAN;	2
K[325.13]DGK-KAVTK[325.13]AQK	-1.85488	2	0.084065	0.116506	#DIV/0!	0	#DIV/0!	#DIV/0!	-0.0773741	-0.0773741	89	89	K[325.13]DGK	KDGK	0.1532	KAVTK[325.13]AQK	KAVTKAQK	0.09355	KDGK-KAVTKAQK	P62807	H2B1C_HUMAN	P62807	H2B1C_HUMAN	0	0	0	K[325.13]DGK (pp) KAVTK[325.13]AQK	K[325.13]DGK-H2B1C_HUMAN	KAVTK[325.13]AQK-H2B1C_HUMAN	25	21	sp|P33778|H2B1B_HUMAN; sp|P62807|H2B1C_HUMAN; sp|P58876|H2B1D_HUMAN; sp|P23588|IF4B_HUMAN; sp|Q5VTL8|PR38B_HUMAN; sp|Q8WZ42|TITIN_HUMAN;	sp|P62807|H2B1C_HUMAN; sp|P58876|H2B1D_HUMAN;	intra
K[325.13]DLPPLLLK-FILSLASC[160.03]K[325.13]K	0.00759721	3	1.74688	1.97675	#DIV/0!	0	#DIV/0!	#DIV/0!	-0.0189061	-0.0189061	21	21	K[325.13]DLPPLLLK	KDLPPLLLK	0.2208	FILSLASC[160.03]K[325.13]K	FILSLASCKK	0.11145	KDLPPLLLK-FILSLASCKK	Q9H0A0	NAT10_HUMAN	Q9H0A0	NAT10_HUMAN	0	0	0	K[325.13]DLPPLLLK (pp) FILSLASC[160.03]K[325.13]K	K[325.13]DLPPLLLK-NAT10_HUMAN	FILSLASC[160.03]K[325.13]K-NAT10_HUMAN	689	195	sp|Q9H0A0|NAT10_HUMAN;	sp|Q9H0A0|NAT10_HUMAN;	intra
K[325.13]DNR-VMEHFIK[325.13]LYK	-0.0964031	1	#DIV/0!	#DIV/0!	#DIV/0!	0	#DIV/0!	#DIV/0!	0.432372	0.432372	839	839	K[325.13]DNR	KDNR	0.1655	VMEHFIK[325.13]LYK	VMEHFIKLYK	0.0873	KDNR-VMEHFIKLYK	P11021	GRP78_HUMAN	P11021	GRP78_HUMAN	0	0	0	K[325.13]DNR (pp) VMEHFIK[325.13]LYK	K[325.13]DNR-GRP78_HUMAN	VMEHFIK[325.13]LYK-GRP78_HUMAN	280	268	sp|P11021|GRP78_HUMAN; sp|O00267|SPT5H_HUMAN;	sp|P11021|GRP78_HUMAN;	intra
K[325.13]DPDMVK-FIDFFK[325.13]R	#DIV/0!	0	#DIV/0!	#DIV/0!	0.648571	3	0.272769	0.308661	-0.435461	-0.435461	389	389	K[325.13]DPDMVK	KDPDMVK	0.0058	FIDFFK[325.13]R	FIDFFKR	0.01485	KDPDMVK-FIDFFKR	P49588	SYAC_HUMAN	P49588	SYAC_HUMAN	0	0	0	K[325.13]DPDMVK (pp) FIDFFK[325.13]R	K[325.13]DPDMVK-SYAC_HUMAN	FIDFFK[325.13]R-SYAC_HUMAN	366	19	sp|P49588|SYAC_HUMAN;	sp|P49588|SYAC_HUMAN;	intra
K[325.13]DTPR-IWFDKFK[325.13]YDDAER	0.502494	6	1.49969	1.19998	-0.330537	2	1.80862	2.50657	0.0877553	0.120302	211	340	K[325.13]DTPR	KDTPR	0.2156	IWFDKFK[325.13]YDDAER	IWFDKFKYDDAER	0.10785	KDTPR-IWFDKFKYDDAER	P26641	EF1G_HUMAN	P29692	EF1D_HUMAN	0	1	1	K[325.13]DTPR (pp) IWFDKFK[325.13]YDDAER	K[325.13]DTPR-EF1G_HUMAN	IWFDKFK[325.13]YDDAER-EF1D_HUMAN	228	17	sp|P26641|EF1G_HUMAN;	sp|P29692|EF1D_HUMAN;	0	BioGRID,IntAct	pubmed:16169070,pubmed:16189514
K[325.13]EAEQEAAR-AQAQAAAEK[325.13]LR	1.37846	4	1.09883	1.07683	-0.750398	2	0.836248	1.15896	0.340117	0.340117	1329	1329	K[325.13]EAEQEAAR	KEAEQEAAR	0.0552	AQAQAAAEK[325.13]LR	AQAQAAAEKLR	0.02775	KEAEQEAAR-AQAQAAAEKLR	Q15149	PLEC_HUMAN	Q15149	PLEC_HUMAN	0	0	0	K[325.13]EAEQEAAR (pp) AQAQAAAEK[325.13]LR	K[325.13]EAEQEAAR-PLEC_HUMAN	AQAQAAAEK[325.13]LR-PLEC_HUMAN	2277	2274	sp|Q15149|PLEC_HUMAN;	sp|Q15149|PLEC_HUMAN;	intra
K[325.13]EALKENK-K[325.13]LQAALISR	1.348	5	1.10587	0.969319	1.22425	2	1.97418	2.73602	0	0	1	1	K[325.13]EALKENK	KEALKENK	0.0186	K[325.13]LQAALISR	KLQAALISR	0.01	KEALKENK-KLQAALISR	Q14789	GOGB1_HUMAN	Q14789	GOGB1_HUMAN	0	0	0	K[325.13]EALKENK (pp) K[325.13]LQAALISR	K[325.13]EALKENK-GOGB1_HUMAN	K[325.13]LQAALISR-GOGB1_HUMAN	1493	1484	sp|Q14789|GOGB1_HUMAN;	sp|Q14789|GOGB1_HUMAN;	intra
K[325.13]EGDLIAAQAR-LK[325.13]DLEALLNSK	0.254558	2	1.03003	1.42752	0.899916	3	0.285404	0.322959	0.518898	0.518898	879	879	K[325.13]EGDLIAAQAR	KEGDLIAAQAR	0.2825	LK[325.13]DLEALLNSK	LKDLEALLNSK	0.14125	KEGDLIAAQAR-LKDLEALLNSK	P02545	LMNA_HUMAN	P02545	LMNA_HUMAN	0	0	0	K[325.13]EGDLIAAQAR (pp) LK[325.13]DLEALLNSK	K[325.13]EGDLIAAQAR-LMNA_HUMAN	LK[325.13]DLEALLNSK-LMNA_HUMAN	123	135	sp|P02545|LMNA_HUMAN;	sp|P02545|LMNA_HUMAN;	intra	HPRD	pubmed:11792809
K[325.13]EGNFSDLK[170.11]EK[170.11]-SLDMDSIIAEVK[325.13]AQYEDIANR	#DIV/0!	0	#DIV/0!	#DIV/0!	#DIV/0!	0	#DIV/0!	#DIV/0!	#N/A	0.953625	2	1144	K[325.13]EGNFSDLK[170.11]EK[170.11]	KEGNFSDLKEK	0.3181	SLDMDSIIAEVK[325.13]AQYEDIANR	SLDMDSIIAEVKAQYEDIANR	0.15905	KEGNFSDLKEK-SLDMDSIIAEVKAQYEDIANR	P11532	DMD_HUMAN	P05787	K2C8_HUMAN	0	1	1	K[325.13]EGNFSDLK[170.11]EK[170.11] (pp) SLDMDSIIAEVK[325.13]AQYEDIANR	K[325.13]EGNFSDLK[170.11]EK[170.11]-DMD_HUMAN	SLDMDSIIAEVK[325.13]AQYEDIANR-K2C8_HUMAN	752	264	sp|P11532|DMD_HUMAN;	sp|P05787|K2C8_HUMAN;	0	IntAct	pubmed:16000376
K[325.13]EHPDR-K[325.13]AYGQALAK	-0.0789039	5	1.94557	1.70534	-1.01798	3	2.27966	2.57963	-0.369101	-0.369101	389	389	K[325.13]EHPDR	KEHPDR	0.0885	K[325.13]AYGQALAK	KAYGQALAK	0.04455	KEHPDR-KAYGQALAK	P29401	TKT_HUMAN	P29401	TKT_HUMAN	0	0	0	K[325.13]EHPDR (pp) K[325.13]AYGQALAK	K[325.13]EHPDR-TKT_HUMAN	K[325.13]AYGQALAK-TKT_HUMAN	353	319	sp|P29401|TKT_HUMAN;	sp|P29401|TKT_HUMAN;	intra	BioGRID	pubmed:9357955
K[325.13]ELASALK-SALSGHLETVILGLLK[325.13]TPAQYDASELK	0.858824	1	#DIV/0!	#DIV/0!	#DIV/0!	0	#DIV/0!	#DIV/0!	0.367285	0.367285	1235	1235	K[325.13]ELASALK	KELASALK	0.0191	SALSGHLETVILGLLK[325.13]TPAQYDASELK	SALSGHLETVILGLLKTPAQYDASELK	0.00965	KELASALK-SALSGHLETVILGLLKTPAQYDASELK	P07355	ANXA2_HUMAN	P07355	ANXA2_HUMAN	0	0	0	K[325.13]ELASALK (pp) SALSGHLETVILGLLK[325.13]TPAQYDASELK	K[325.13]ELASALK-ANXA2_HUMAN	SALSGHLETVILGLLK[325.13]TPAQYDASELK-ANXA2_HUMAN	81	104	sp|P07355|ANXA2_HUMAN;	sp|P07355|ANXA2_HUMAN;	1
K[325.13]ELATVR-VDK[325.13]WWGNR	0.154672	10	0.483361	0.299585	0.508733	10	0.943629	0.584857	-0.308952	-0.308952	331	331	K[325.13]ELATVR	KELATVR	0.3668	VDK[325.13]WWGNR	VDKWWGNR	0.1838	KELATVR-VDKWWGNR	P32969	RL9_HUMAN	P32969	RL9_HUMAN	0	0	0	K[325.13]ELATVR (pp) VDK[325.13]WWGNR	K[325.13]ELATVR-RL9_HUMAN	VDK[325.13]WWGNR-RL9_HUMAN	65	59	sp|P32969|RL9_HUMAN;	sp|P32969|RL9_HUMAN;	1
K[325.13]ELNYFAK-AHSSMVGVNLPQK[325.13]AGGFLMK	-0.764997	1	#DIV/0!	#DIV/0!	0.903103	1	#DIV/0!	#DIV/0!	0.27972	0.27972	1211	1211	K[325.13]ELNYFAK	KELNYFAK	0.0041	AHSSMVGVNLPQK[325.13]AGGFLMK	AHSSMVGVNLPQKAGGFLMK	0.00205	KELNYFAK-AHSSMVGVNLPQKAGGFLMK	P00558	PGK1_HUMAN	P00558	PGK1_HUMAN	0	0	0	K[325.13]ELNYFAK (pp) AHSSMVGVNLPQK[325.13]AGGFLMK	K[325.13]ELNYFAK-PGK1_HUMAN	AHSSMVGVNLPQK[325.13]AGGFLMK-PGK1_HUMAN	192	184	sp|P00558|PGK1_HUMAN;	sp|P00558|PGK1_HUMAN;	1
K[325.13]ELTQIK-QK[325.13]VDSLLENLEK	#DIV/0!	0	#DIV/0!	#DIV/0!	-0.748035	4	1.16114	1.1379	-0.414705	-0.414705	45	45	K[325.13]ELTQIK	KELTQIK	0.1135	QK[325.13]VDSLLENLEK	QKVDSLLENLEK	0.1562	KELTQIK-QKVDSLLENLEK	P07910	HNRPC_HUMAN	P07910	HNRPC_HUMAN	0	0	0	K[325.13]ELTQIK (pp) QK[325.13]VDSLLENLEK	K[325.13]ELTQIK-HNRPC_HUMAN	QK[325.13]VDSLLENLEK-HNRPC_HUMAN	198	206	sp|P07910|HNRPC_HUMAN;	sp|O60812|HNRCL_HUMAN; sp|P07910|HNRPC_HUMAN;	0	BioGRID,HPRD,IntAct,MINT	pubmed:10772858,pubmed:16189514
K[325.13]ELTQIK-RGK[325.13]SGFNSK	-0.337084	5	2.35947	2.06813	0.161939	1	#DIV/0!	#DIV/0!	-0.414705	-0.414705	45	45	K[325.13]ELTQIK	KELTQIK	0.0526	RGK[325.13]SGFNSK	RGKSGFNSK	0.0589	KELTQIK-RGKSGFNSK	P07910	HNRPC_HUMAN	P07910	HNRPC_HUMAN	0	0	0	K[325.13]ELTQIK (pp) RGK[325.13]SGFNSK	K[325.13]ELTQIK-HNRPC_HUMAN	RGK[325.13]SGFNSK-HNRPC_HUMAN	198	170	sp|P07910|HNRPC_HUMAN;	sp|O60812|HNRCL_HUMAN; sp|P07910|HNRPC_HUMAN;	intra	BioGRID,HPRD,IntAct,MINT	pubmed:10772858,pubmed:16189514
K[325.13]ESYSVYVYK-VLK[325.13]QVHPDTGISSK	#DIV/0!	0	#DIV/0!	#DIV/0!	-0.149198	3	0.146176	0.165411	-0.0773741	-0.0773741	89	89	K[325.13]ESYSVYVYK	KESYSVYVYK	0.0025	VLK[325.13]QVHPDTGISSK	VLKQVHPDTGISSK	0.00125	KESYSVYVYK-VLKQVHPDTGISSK	P62807	H2B1C_HUMAN	P62807	H2B1C_HUMAN	0	0	0	K[325.13]ESYSVYVYK (pp) VLK[325.13]QVHPDTGISSK	K[325.13]ESYSVYVYK-H2B1C_HUMAN	VLK[325.13]QVHPDTGISSK-H2B1C_HUMAN	35	47	sp|P62807|H2B1C_HUMAN; sp|P58876|H2B1D_HUMAN;	sp|Q96A08|H2B1A_HUMAN; sp|P33778|H2B1B_HUMAN; sp|P62807|H2B1C_HUMAN; sp|P58876|H2B1D_HUMAN;	intra
K[325.13]FAYLGR-LK[325.13]YLAFLR	0.470843	1	#DIV/0!	#DIV/0!	2.10546	1	#DIV/0!	#DIV/0!	-0.519315	-0.519315	3	3	K[325.13]FAYLGR	KFAYLGR	0.0059	LK[325.13]YLAFLR	LKYLAFLR	0.03535	KFAYLGR-LKYLAFLR	P40429	RL13A_HUMAN	P40429	RL13A_HUMAN	0	0	0	K[325.13]FAYLGR (pp) LK[325.13]YLAFLR	K[325.13]FAYLGR-RL13A_HUMAN	LK[325.13]YLAFLR-RL13A_HUMAN	134	53	sp|P40429|RL13A_HUMAN;	sp|P40429|RL13A_HUMAN;	intra
K[325.13]FFVGGNWK-K[325.13]QSLGELIGTLNAAK	1.7396	2	1.71579	2.37791	1.78528	4	1.82352	1.78701	0.424803	0.424803	60	60	K[325.13]FFVGGNWK	KFFVGGNWK	0.0064	K[325.13]QSLGELIGTLNAAK	KQSLGELIGTLNAAK	0.0032	KFFVGGNWK-KQSLGELIGTLNAAK	P60174	TPIS_HUMAN	P60174	TPIS_HUMAN	0	0	0	K[325.13]FFVGGNWK (pp) K[325.13]QSLGELIGTLNAAK	K[325.13]FFVGGNWK-TPIS_HUMAN	K[325.13]QSLGELIGTLNAAK-TPIS_HUMAN	43	56	sp|P60174|TPIS_HUMAN;	sp|P60174|TPIS_HUMAN;	intra	BioGRID	pubmed:8609635
K[325.13]FLAPK-FNNFLK[325.13]ALQEK	#DIV/0!	0	#DIV/0!	#DIV/0!	#DIV/0!	0	#DIV/0!	#DIV/0!	0.134865	0.134865	773	773	K[325.13]FLAPK	KFLAPK	0.036	FNNFLK[325.13]ALQEK	FNNFLKALQEK	0.02535	KFLAPK-FNNFLKALQEK	P13010	XRCC5_HUMAN	P13010	XRCC5_HUMAN	0	0	0	K[325.13]FLAPK (pp) FNNFLK[325.13]ALQEK	K[325.13]FLAPK-XRCC5_HUMAN	FNNFLK[325.13]ALQEK-XRCC5_HUMAN	703	660	sp|P13010|XRCC5_HUMAN;	sp|P13010|XRCC5_HUMAN;	intra	HPRD	pubmed:12519782
K[325.13]FLDAGHK-NAK[325.13]GSNYWR	0.00732678	5	0.926684	0.812259	#DIV/0!	0	#DIV/0!	#DIV/0!	0.437203	0.437203	484	484	K[325.13]FLDAGHK	KFLDAGHK	0.0115	NAK[325.13]GSNYWR	NAKGSNYWR	0.00725	KFLDAGHK-NAKGSNYWR	P30101	PDIA3_HUMAN	P30101	PDIA3_HUMAN	0	0	0	K[325.13]FLDAGHK (pp) NAK[325.13]GSNYWR	K[325.13]FLDAGHK-PDIA3_HUMAN	NAK[325.13]GSNYWR-PDIA3_HUMAN	289	274	sp|P30101|PDIA3_HUMAN;	sp|P30101|PDIA3_HUMAN;	intra	DIP	pubmed:16905107
K[325.13]FLEMHQL-FLDK[325.13]ALELNMLSLK	-0.430747	5	1.80243	1.57987	0.976933	9	0.586665	0.383281	-0.879493	-0.879493	59	59	K[325.13]FLEMHQL	KFLEMHQL	0.0157	FLDK[325.13]ALELNMLSLK	FLDKALELNMLSLK	0.00785	KFLEMHQL-FLDKALELNMLSLK	Q9Y617	SERC_HUMAN	Q9Y617	SERC_HUMAN	0	0	0	K[325.13]FLEMHQL (pp) FLDK[325.13]ALELNMLSLK	K[325.13]FLEMHQL-SERC_HUMAN	FLDK[325.13]ALELNMLSLK-SERC_HUMAN	363	323	sp|Q9Y617|SERC_HUMAN;	sp|Q9Y617|SERC_HUMAN;	intra
K[325.13]FLPLFDR-VGDK[325.13]VLLPEYGGTK	1.14108	3	1.11638	1.26329	-1.07839	2	0.625732	0.867204	0.740238	0.740238	248	248	K[325.13]FLPLFDR	KFLPLFDR	0.007	VGDK[325.13]VLLPEYGGTK	VGDKVLLPEYGGTK	0.2299	KFLPLFDR-VGDKVLLPEYGGTK	P61604	CH10_HUMAN	P61604	CH10_HUMAN	0	0	0	K[325.13]FLPLFDR (pp) VGDK[325.13]VLLPEYGGTK	K[325.13]FLPLFDR-CH10_HUMAN	VGDK[325.13]VLLPEYGGTK-CH10_HUMAN	8	70	sp|P61604|CH10_HUMAN;	sp|P61604|CH10_HUMAN;	intra
K[325.13]FMLFR-GMLEK[325.13]SC[160.03]K	1.34249	2	2.02014	2.79972	0.043322	6	0.678697	0.543061	0	0	#N/A	#N/A	K[325.13]FMLFR	KFMLFR	0.0163	GMLEK[325.13]SC[160.03]K	GMLEKSCK	0.07595	KFMLFR-GMLEKSCK	Q13813	SPTN1_HUMAN	Q13813	SPTN1_HUMAN	0	0	0	K[325.13]FMLFR (pp) GMLEK[325.13]SC[160.03]K	K[325.13]FMLFR-SPTN1_HUMAN	GMLEK[325.13]SC[160.03]K-SPTN1_HUMAN	1093	1089	sp|Q13813|SPTN1_HUMAN;	sp|Q13813|SPTN1_HUMAN;	intra
K[325.13]FMLFR-TASPWK[325.13]SAR	0.823666	3	0.809911	0.916484	-0.484476	7	0.378051	0.280059	0	0	#N/A	#N/A	K[325.13]FMLFR	KFMLFR	0.0621	TASPWK[325.13]SAR	TASPWKSAR	0.10935	KFMLFR-TASPWKSAR	Q13813	SPTN1_HUMAN	Q13813	SPTN1_HUMAN	0	0	0	K[325.13]FMLFR (pp) TASPWK[325.13]SAR	K[325.13]FMLFR-SPTN1_HUMAN	TASPWK[325.13]SAR-SPTN1_HUMAN	1093	1193	sp|Q13813|SPTN1_HUMAN;	sp|Q13813|SPTN1_HUMAN;	intra
K[325.13]FMTNR-K[325.13]QMVIDVLHPGK	1.39267	1	#DIV/0!	#DIV/0!	2.02791	1	#DIV/0!	#DIV/0!	-0.293686	-0.293686	149	149	K[325.13]FMTNR	KFMTNR	0.081	K[325.13]QMVIDVLHPGK	KQMVIDVLHPGK	0.0405	KFMTNR-KQMVIDVLHPGK	P62847	RS24_HUMAN	P62847	RS24_HUMAN	0	0	0	K[325.13]FMTNR (pp) K[325.13]QMVIDVLHPGK	K[325.13]FMTNR-RS24_HUMAN	K[325.13]QMVIDVLHPGK-RS24_HUMAN	11	21	sp|P62847|RS24_HUMAN;	sp|P62847|RS24_HUMAN;	intra
K[325.13]FMTNR-THFGGGK[325.13]TTGFGMIYDSLDYAK	-0.681135	7	2.1327	1.5799	-0.00146562	2	0.243669	0.337701	-0.293686	-0.293686	149	149	K[325.13]FMTNR	KFMTNR	0.063	THFGGGK[325.13]TTGFGMIYDSLDYAK	THFGGGKTTGFGMIYDSLDYAK	0.0315	KFMTNR-THFGGGKTTGFGMIYDSLDYAK	P62847	RS24_HUMAN	P62847	RS24_HUMAN	0	0	0	K[325.13]FMTNR (pp) THFGGGK[325.13]TTGFGMIYDSLDYAK	K[325.13]FMTNR-RS24_HUMAN	THFGGGK[325.13]TTGFGMIYDSLDYAK-RS24_HUMAN	11	68	sp|P62847|RS24_HUMAN;	sp|P62847|RS24_HUMAN;	intra
K[325.13]FNALFAQGNYSEAAK-LHIIEVGTPPTGNQPFPK[325.13]K	0.142474	4	0.633231	0.620555	0.681687	1	#DIV/0!	#DIV/0!	0.0585191	0.0585191	1286	1286	K[325.13]FNALFAQGNYSEAAK	KFNALFAQGNYSEAAK	0.0019	LHIIEVGTPPTGNQPFPK[325.13]K	LHIIEVGTPPTGNQPFPKK	0.0394	KFNALFAQGNYSEAAK-LHIIEVGTPPTGNQPFPKK	Q00610	CLH1_HUMAN	Q00610	CLH1_HUMAN	0	0	0	K[325.13]FNALFAQGNYSEAAK (pp) LHIIEVGTPPTGNQPFPK[325.13]K	K[325.13]FNALFAQGNYSEAAK-CLH1_HUMAN	LHIIEVGTPPTGNQPFPK[325.13]K-CLH1_HUMAN	367	245	sp|Q00610|CLH1_HUMAN;	sp|Q00610|CLH1_HUMAN;	intra	HPRD	pubmed:11532990,pubmed:12426379,pubmed:12952949
K[325.13]FQGIK-IFYDMK[325.13]VR	#DIV/0!	0	#DIV/0!	#DIV/0!	0.0815522	2	0.147562	0.204507	#N/A	#N/A	42	42	K[325.13]FQGIK	KFQGIK	0.117	IFYDMK[325.13]VR	IFYDMKVR	0.06255	KFQGIK-IFYDMKVR	P60981	DEST_HUMAN	P60981	DEST_HUMAN	0	0	0	K[325.13]FQGIK (pp) IFYDMK[325.13]VR	K[325.13]FQGIK-DEST_HUMAN	IFYDMK[325.13]VR-DEST_HUMAN	127	19	sp|P60981|DEST_HUMAN;	sp|P60981|DEST_HUMAN;	intra
K[325.13]GAAR-AHVK[325.13]HR	0.231989	3	0.365835	0.413974	#DIV/0!	0	#DIV/0!	#DIV/0!	-0.321815	-0.321815	255	255	K[325.13]GAAR	KGAAR	0.0335	AHVK[325.13]HR	AHVKHR	0.0542	KGAAR-AHVKHR	P62917	RL8_HUMAN	P62917	RL8_HUMAN	0	0	0	K[325.13]GAAR (pp) AHVK[325.13]HR	K[325.13]GAAR-RL8_HUMAN	AHVK[325.13]HR-RL8_HUMAN	24	21	sp|Q8N910|CO056_HUMAN; sp|P62917|RL8_HUMAN;	sp|P62917|RL8_HUMAN;	intra
K[325.13]GAEKEEL-WLK[325.13]GQGVYLGMPGC[160.03]LPVYDALAGEFIR	0.0927658	5	0.568034	0.497895	0.409764	7	0.943846	0.699198	0.202897	0.202897	8	8	K[325.13]GAEKEEL	KGAEKEEL	0.0229	WLK[325.13]GQGVYLGMPGC[160.03]LPVYDALAGEFIR	WLKGQGVYLGMPGCLPVYDALAGEFIR	0.01145	KGAEKEEL-WLKGQGVYLGMPGCLPVYDALAGEFIR	P30040	ERP29_HUMAN	P30040	ERP29_HUMAN	0	0	0	K[325.13]GAEKEEL (pp) WLK[325.13]GQGVYLGMPGC[160.03]LPVYDALAGEFIR	K[325.13]GAEKEEL-ERP29_HUMAN	WLK[325.13]GQGVYLGMPGC[160.03]LPVYDALAGEFIR-ERP29_HUMAN	254	146	sp|P30040|ERP29_HUMAN;	sp|P30040|ERP29_HUMAN;	intra	HPRD	pubmed:9492298
K[325.13]GAVITQIR-K[325.13]GAVITQIR	#DIV/0!	0	#DIV/0!	#DIV/0!	#DIV/0!	0	#DIV/0!	#DIV/0!	#N/A	#N/A	40	40	K[325.13]GAVITQIR	KGAVITQIR	0.2604	K[325.13]GAVITQIR	KGAVITQIR	0.2595	KGAVITQIR-KGAVITQIR	Q00341	VIGLN_HUMAN	Q00341	VIGLN_HUMAN	1	0	1	K[325.13]GAVITQIR (pp) K[325.13]GAVITQIR	K[325.13]GAVITQIR-VIGLN_HUMAN	K[325.13]GAVITQIR-VIGLN_HUMAN	1071	1071	sp|Q00341|VIGLN_HUMAN;	sp|Q00341|VIGLN_HUMAN;	intra
K[325.13]GC[160.03]VITISGR-ATLWYVPLSLK[325.13]NVDK	1.03782	2	1.65822	2.29813	0.700631	5	0.769269	0.674282	0	0	#N/A	#N/A	K[325.13]GC[160.03]VITISGR	KGCVITISGR	0.0001	ATLWYVPLSLK[325.13]NVDK	ATLWYVPLSLKNVDK	0.01745	KGCVITISGR-ATLWYVPLSLKNVDK	O00154	BACH_HUMAN	O00154	BACH_HUMAN	0	0	0	K[325.13]GC[160.03]VITISGR (pp) ATLWYVPLSLK[325.13]NVDK	K[325.13]GC[160.03]VITISGR-BACH_HUMAN	ATLWYVPLSLK[325.13]NVDK-BACH_HUMAN	286	168	sp|O00154|BACH_HUMAN;	sp|O00154|BACH_HUMAN;	intra
K[325.13]GC[160.03]VITISGR-K[325.13]GC[160.03]VITISGR	-1.02278	6	1.09421	0.875533	-0.445143	8	0.907023	0.628523	0	0	#N/A	#N/A	K[325.13]GC[160.03]VITISGR	KGCVITISGR	0.0001	K[325.13]GC[160.03]VITISGR	KGCVITISGR	0.00125	KGCVITISGR-KGCVITISGR	O00154	BACH_HUMAN	O00154	BACH_HUMAN	1	0	1	K[325.13]GC[160.03]VITISGR (pp) K[325.13]GC[160.03]VITISGR	K[325.13]GC[160.03]VITISGR-BACH_HUMAN	K[325.13]GC[160.03]VITISGR-BACH_HUMAN	286	286	sp|O00154|BACH_HUMAN;	sp|O00154|BACH_HUMAN;	1
K[325.13]GESVK-LLMHGK[325.13]EVGSIIGK	1.40649	2	0.409263	0.567199	-0.173549	1	#DIV/0!	#DIV/0!	-0.14751	-0.14751	321	321	K[325.13]GESVK	KGESVK	0.1718	LLMHGK[325.13]EVGSIIGK	LLMHGKEVGSIIGK	0.0865	KGESVK-LLMHGKEVGSIIGK	Q15365	PCBP1_HUMAN	Q15365	PCBP1_HUMAN	0	0	0	K[325.13]GESVK (pp) LLMHGK[325.13]EVGSIIGK	K[325.13]GESVK-PCBP1_HUMAN	LLMHGK[325.13]EVGSIIGK-PCBP1_HUMAN	32	23	sp|Q15365|PCBP1_HUMAN; sp|Q15366|PCBP2_HUMAN;	sp|Q15365|PCBP1_HUMAN; sp|Q15366|PCBP2_HUMAN;	1
K[325.13]GFVLHK-K[325.13]PNEGADGQWK	-1.22907	1	#DIV/0!	#DIV/0!	#DIV/0!	0	#DIV/0!	#DIV/0!	-0.847975	-0.847975	175	175	K[325.13]GFVLHK	KGFVLHK	0.0225	K[325.13]PNEGADGQWK	KPNEGADGQWK	0.01175	KGFVLHK-KPNEGADGQWK	Q8NC51	PAIRB_HUMAN	Q8NC51	PAIRB_HUMAN	0	0	0	K[325.13]GFVLHK (pp) K[325.13]PNEGADGQWK	K[325.13]GFVLHK-PAIRB_HUMAN	K[325.13]PNEGADGQWK-PAIRB_HUMAN	321	310	sp|Q8NC51|PAIRB_HUMAN;	sp|Q8NC51|PAIRB_HUMAN;	intra
K[325.13]GGAGGK-AVTK[325.13]AQK	0.113859	2	1.54565	2.14212	#DIV/0!	0	#DIV/0!	#DIV/0!	-0.394384	-0.0773741	3	89	K[325.13]GGAGGK	KGGAGGK	0.2228	AVTK[325.13]AQK	AVTKAQK	0.13315	KGGAGGK-AVTKAQK	Q53EL6	PDCD4_HUMAN	P62807	H2B1C_HUMAN	0	1	1	K[325.13]GGAGGK (pp) AVTK[325.13]AQK	K[325.13]GGAGGK-PDCD4_HUMAN	AVTK[325.13]AQK-H2B1C_HUMAN	115	21	sp|Q53EL6|PDCD4_HUMAN;	sp|P62807|H2B1C_HUMAN; sp|P58876|H2B1D_HUMAN;	2
K[325.13]GGAGGK-AVTK[325.13]YTSSK	-0.218817	2	0.672575	0.932124	-0.353132	3	0.380926	0.431051	-0.394384	-0.0773741	3	89	K[325.13]GGAGGK	KGGAGGK	0.1337	AVTK[325.13]YTSSK	AVTKYTSSK	0.0672	KGGAGGK-AVTKYTSSK	Q53EL6	PDCD4_HUMAN	P62807	H2B1C_HUMAN	0	1	1	K[325.13]GGAGGK (pp) AVTK[325.13]YTSSK	K[325.13]GGAGGK-PDCD4_HUMAN	AVTK[325.13]YTSSK-H2B1C_HUMAN	115	121	sp|Q53EL6|PDCD4_HUMAN;	sp|Q96A08|H2B1A_HUMAN; sp|P33778|H2B1B_HUMAN; sp|P62807|H2B1C_HUMAN; sp|P58876|H2B1D_HUMAN;	2
K[325.13]GGAGGK-HAVSEGTK[325.13]AVTK	-1.16392	2	0.899068	1.24602	#DIV/0!	0	#DIV/0!	#DIV/0!	-0.394384	-0.0773741	3	89	K[325.13]GGAGGK	KGGAGGK	0.2147	HAVSEGTK[325.13]AVTK	HAVSEGTKAVTK	0.10735	KGGAGGK-HAVSEGTKAVTK	Q53EL6	PDCD4_HUMAN	P62807	H2B1C_HUMAN	0	1	1	K[325.13]GGAGGK (pp) HAVSEGTK[325.13]AVTK	K[325.13]GGAGGK-PDCD4_HUMAN	HAVSEGTK[325.13]AVTK-H2B1C_HUMAN	115	117	sp|Q53EL6|PDCD4_HUMAN;	sp|Q96A08|H2B1A_HUMAN; sp|P33778|H2B1B_HUMAN; sp|P62807|H2B1C_HUMAN; sp|P58876|H2B1D_HUMAN;	2
K[325.13]GGAGGK-K[325.13]GGAGGK	-0.767704	4	0.563629	0.552347	-0.838766	1	#DIV/0!	#DIV/0!	-0.394384	-0.394384	3	3	K[325.13]GGAGGK	KGGAGGK	0.0292	K[325.13]GGAGGK	KGGAGGK	0.02855	KGGAGGK-KGGAGGK	Q53EL6	PDCD4_HUMAN	Q53EL6	PDCD4_HUMAN	1	0	1	K[325.13]GGAGGK (pp) K[325.13]GGAGGK	K[325.13]GGAGGK-PDCD4_HUMAN	K[325.13]GGAGGK-PDCD4_HUMAN	115	115	sp|Q53EL6|PDCD4_HUMAN;	sp|Q53EL6|PDCD4_HUMAN;	intra	HPRD	pubmed:12054647
K[325.13]GGAGGK-K[325.13]QLATK	#DIV/0!	0	#DIV/0!	#DIV/0!	-0.675498	3	1.55357	1.758	-0.394384	-0.100076	3	1171	K[325.13]GGAGGK	KGGAGGK	0.0683	K[325.13]QLATK	KQLATK	0.1278	KGGAGGK-KQLATK	Q53EL6	PDCD4_HUMAN	P68431	H31_HUMAN	0	1	1	K[325.13]GGAGGK (pp) K[325.13]QLATK	K[325.13]GGAGGK-PDCD4_HUMAN	K[325.13]QLATK-H31_HUMAN	115	19	sp|Q53EL6|PDCD4_HUMAN;	sp|Q16695|H31T_HUMAN; sp|P68431|H31_HUMAN; sp|Q71DI3|H32_HUMAN; sp|P84243|H33_HUMAN;	2
K[325.13]GGAGGK-K[325.13]TESHHK	-0.0353277	4	0.774615	0.759108	-0.255991	1	#DIV/0!	#DIV/0!	-0.394384	-0.188939	3	553	K[325.13]GGAGGK	KGGAGGK	0.1033	K[325.13]TESHHK	KTESHHK	0.07095	KGGAGGK-KTESHHK	Q53EL6	PDCD4_HUMAN	P04908	H2A1B_HUMAN	0	1	1	K[325.13]GGAGGK (pp) K[325.13]TESHHK	K[325.13]GGAGGK-PDCD4_HUMAN	K[325.13]TESHHK-H2A1B_HUMAN	115	120	sp|Q53EL6|PDCD4_HUMAN;	sp|P04908|H2A1B_HUMAN; sp|Q99878|H2A1J_HUMAN;	2
K[325.13]GGAGGK-KAVTK[325.13]AQK	-1.02955	6	0.750785	0.600742	-0.656195	2	0.177168	0.245537	-0.394384	-0.0773741	3	89	K[325.13]GGAGGK	KGGAGGK	0.1759	KAVTK[325.13]AQK	KAVTKAQK	0.09115	KGGAGGK-KAVTKAQK	Q53EL6	PDCD4_HUMAN	P62807	H2B1C_HUMAN	0	1	1	K[325.13]GGAGGK (pp) KAVTK[325.13]AQK	K[325.13]GGAGGK-PDCD4_HUMAN	KAVTK[325.13]AQK-H2B1C_HUMAN	115	21	sp|Q53EL6|PDCD4_HUMAN;	sp|P62807|H2B1C_HUMAN; sp|P58876|H2B1D_HUMAN;	2
K[325.13]GGAGGK-KTESHHK[325.13]AK	0.435084	1	#DIV/0!	#DIV/0!	1.35191	2	0.501814	0.695466	-0.394384	-0.188939	3	553	K[325.13]GGAGGK	KGGAGGK	0.0367	KTESHHK[325.13]AK	KTESHHKAK	0.0221	KGGAGGK-KTESHHKAK	Q53EL6	PDCD4_HUMAN	P04908	H2A1B_HUMAN	0	1	1	K[325.13]GGAGGK (pp) KTESHHK[325.13]AK	K[325.13]GGAGGK-PDCD4_HUMAN	KTESHHK[325.13]AK-H2A1B_HUMAN	115	126	sp|Q53EL6|PDCD4_HUMAN;	sp|P04908|H2A1B_HUMAN;	2
K[325.13]GGAGGK-LLLPGELAK[325.13]HAVSEGTK	-0.46038	2	1.6819	2.33095	-0.623551	1	#DIV/0!	#DIV/0!	-0.394384	-0.0773741	3	89	K[325.13]GGAGGK	KGGAGGK	0.0927	LLLPGELAK[325.13]HAVSEGTK	LLLPGELAKHAVSEGTK	0.04635	KGGAGGK-LLLPGELAKHAVSEGTK	Q53EL6	PDCD4_HUMAN	P62807	H2B1C_HUMAN	0	1	1	K[325.13]GGAGGK (pp) LLLPGELAK[325.13]HAVSEGTK	K[325.13]GGAGGK-PDCD4_HUMAN	LLLPGELAK[325.13]HAVSEGTK-H2B1C_HUMAN	115	109	sp|Q53EL6|PDCD4_HUMAN;	sp|Q96A08|H2B1A_HUMAN; sp|P33778|H2B1B_HUMAN; sp|P62807|H2B1C_HUMAN; sp|P58876|H2B1D_HUMAN;	2
K[325.13]GGAGGK-SAPAPK[325.13]KGSK	-1.19192	4	1.09511	1.07319	-1.32826	1	#DIV/0!	#DIV/0!	-0.394384	-0.0773741	3	89	K[325.13]GGAGGK	KGGAGGK	0.0632	SAPAPK[325.13]KGSK	SAPAPKKGSK	0.03535	KGGAGGK-SAPAPKKGSK	Q53EL6	PDCD4_HUMAN	P62807	H2B1C_HUMAN	0	1	1	K[325.13]GGAGGK (pp) SAPAPK[325.13]KGSK	K[325.13]GGAGGK-PDCD4_HUMAN	SAPAPK[325.13]KGSK-H2B1C_HUMAN	115	12	sp|Q53EL6|PDCD4_HUMAN;	sp|P33778|H2B1B_HUMAN; sp|P62807|H2B1C_HUMAN; sp|P58876|H2B1D_HUMAN;	2
K[325.13]GGAGGK-TK[325.13]QTAR	-0.711968	6	0.494614	0.395766	-0.63222	2	0.690369	0.956785	-0.394384	-0.100076	3	1171	K[325.13]GGAGGK	KGGAGGK	0.1138	TK[325.13]QTAR	TKQTAR	0.0641	KGGAGGK-TKQTAR	Q53EL6	PDCD4_HUMAN	P68431	H31_HUMAN	0	1	1	K[325.13]GGAGGK (pp) TK[325.13]QTAR	K[325.13]GGAGGK-PDCD4_HUMAN	TK[325.13]QTAR-H31_HUMAN	115	5	sp|Q53EL6|PDCD4_HUMAN;	sp|Q16695|H31T_HUMAN; sp|P68431|H31_HUMAN; sp|Q71DI3|H32_HUMAN; sp|P84243|H33_HUMAN;	2
K[325.13]GGAGGK-VLK[325.13]QVHPDTGISSK	#DIV/0!	0	#DIV/0!	#DIV/0!	-0.519028	2	0.362387	0.502233	-0.394384	-0.0773741	3	89	K[325.13]GGAGGK	KGGAGGK	0.1563	VLK[325.13]QVHPDTGISSK	VLKQVHPDTGISSK	0.07815	KGGAGGK-VLKQVHPDTGISSK	Q53EL6	PDCD4_HUMAN	P62807	H2B1C_HUMAN	0	1	1	K[325.13]GGAGGK (pp) VLK[325.13]QVHPDTGISSK	K[325.13]GGAGGK-PDCD4_HUMAN	VLK[325.13]QVHPDTGISSK-H2B1C_HUMAN	115	47	sp|Q53EL6|PDCD4_HUMAN;	sp|Q96A08|H2B1A_HUMAN; sp|P33778|H2B1B_HUMAN; sp|P62807|H2B1C_HUMAN; sp|P58876|H2B1D_HUMAN;	2
K[325.13]GISLNPEQWSQLK-EYWMDPEGEMK[325.13]PGR	0.138734	1	#DIV/0!	#DIV/0!	0.50538	5	0.493873	0.432891	-0.972356	-0.972356	65	65	K[325.13]GISLNPEQWSQLK	KGISLNPEQWSQLK	0	EYWMDPEGEMK[325.13]PGR	EYWMDPEGEMKPGR	0.0004	KGISLNPEQWSQLK-EYWMDPEGEMKPGR	P53999	TCP4_HUMAN	P53999	TCP4_HUMAN	0	0	0	K[325.13]GISLNPEQWSQLK (pp) EYWMDPEGEMK[325.13]PGR	K[325.13]GISLNPEQWSQLK-TCP4_HUMAN	EYWMDPEGEMK[325.13]PGR-TCP4_HUMAN	101	97	sp|P53999|TCP4_HUMAN;	sp|P53999|TCP4_HUMAN;	0	BioGRID,DIP	pubmed:9360603,pubmed:16415882
K[325.13]GISLNPEQWSQLK-K[325.13]GISLNPEQWSQLK	#DIV/0!	0	#DIV/0!	#DIV/0!	0.153692	5	0.573165	0.502392	-0.972356	-0.972356	65	65	K[325.13]GISLNPEQWSQLK	KGISLNPEQWSQLK	0	K[325.13]GISLNPEQWSQLK	KGISLNPEQWSQLK	0.00015	KGISLNPEQWSQLK-KGISLNPEQWSQLK	P53999	TCP4_HUMAN	P53999	TCP4_HUMAN	1	0	1	K[325.13]GISLNPEQWSQLK (pp) K[325.13]GISLNPEQWSQLK	K[325.13]GISLNPEQWSQLK-TCP4_HUMAN	K[325.13]GISLNPEQWSQLK-TCP4_HUMAN	101	101	sp|P53999|TCP4_HUMAN;	sp|P53999|TCP4_HUMAN;	0	BioGRID,DIP	pubmed:9360603,pubmed:16415882
K[325.13]GLIEVK-TGVK[325.13]IGEMPLTDSILC[160.03]DGLTDAFHNC[160.03]HMGITAENVAK	-0.459433	3	0.623312	0.705331	-0.845343	5	1.47235	1.29055	0.295328	0.295328	4	4	K[325.13]GLIEVK	KGLIEVK	0.4189	TGVK[325.13]IGEMPLTDSILC[160.03]DGLTDAFHNC[160.03]HMGITAENVAK	TGVKIGEMPLTDSILCDGLTDAFHNCHMGITAENVAK	0.2131	KGLIEVK-TGVKIGEMPLTDSILCDGLTDAFHNCHMGITAENVAK	Q9BWD1	THIC_HUMAN	Q9BWD1	THIC_HUMAN	0	0	0	K[325.13]GLIEVK (pp) TGVK[325.13]IGEMPLTDSILC[160.03]DGLTDAFHNC[160.03]HMGITAENVAK	K[325.13]GLIEVK-THIC_HUMAN	TGVK[325.13]IGEMPLTDSILC[160.03]DGLTDAFHNC[160.03]HMGITAENVAK-THIC_HUMAN	211	136	sp|Q9BWD1|THIC_HUMAN;	sp|Q9BWD1|THIC_HUMAN;	intra	HPRD	pubmed:15733928
K[325.13]GLILK-DPYSGK[325.13]LISLFQAMK	0.41024	1	#DIV/0!	#DIV/0!	-0.815009	7	0.469271	0.347634	0.340117	0.340117	1329	1329	K[325.13]GLILK	KGLILK	0.3338	DPYSGK[325.13]LISLFQAMK	DPYSGKLISLFQAMK	0.1669	KGLILK-DPYSGKLISLFQAMK	Q15149	PLEC_HUMAN	Q15149	PLEC_HUMAN	0	0	0	K[325.13]GLILK (pp) DPYSGK[325.13]LISLFQAMK	K[325.13]GLILK-PLEC_HUMAN	DPYSGK[325.13]LISLFQAMK-PLEC_HUMAN	4168	4158	sp|Q15149|PLEC_HUMAN;	sp|Q15149|PLEC_HUMAN;	intra
K[325.13]GLILK-LQLETEIEALKEELLFMK[325.13]K	-0.564872	1	#DIV/0!	#DIV/0!	#DIV/0!	0	#DIV/0!	#DIV/0!	0.340117	0.875108	1329	1437	K[325.13]GLILK	KGLILK	0.2092	LQLETEIEALKEELLFMK[325.13]K	LQLETEIEALKEELLFMKK	0.1046	KGLILK-LQLETEIEALKEELLFMKK	Q15149	PLEC_HUMAN	P05783	K1C18_HUMAN	0	1	1	K[325.13]GLILK (pp) LQLETEIEALKEELLFMK[325.13]K	K[325.13]GLILK-PLEC_HUMAN	LQLETEIEALKEELLFMK[325.13]K-K1C18_HUMAN	4168	214	sp|Q15149|PLEC_HUMAN;	sp|P05783|K1C18_HUMAN;	1
K[325.13]GLIPR-K[325.13]DLLPSDMAVALLEAQAGTGHIIDPATSAR	1.25013	2	0.950265	1.31698	#DIV/0!	0	#DIV/0!	#DIV/0!	0.340117	0.340117	1329	1329	K[325.13]GLIPR	KGLIPR	0.1618	K[325.13]DLLPSDMAVALLEAQAGTGHIIDPATSAR	KDLLPSDMAVALLEAQAGTGHIIDPATSAR	0.1066	KGLIPR-KDLLPSDMAVALLEAQAGTGHIIDPATSAR	Q15149	PLEC_HUMAN	Q15149	PLEC_HUMAN	0	0	0	K[325.13]GLIPR (pp) K[325.13]DLLPSDMAVALLEAQAGTGHIIDPATSAR	K[325.13]GLIPR-PLEC_HUMAN	K[325.13]DLLPSDMAVALLEAQAGTGHIIDPATSAR-PLEC_HUMAN	3259	3183	sp|Q15149|PLEC_HUMAN;	sp|Q15149|PLEC_HUMAN;	intra
K[325.13]GLLSAEVAR-K[325.13]QITMEELVR	2.76661	1	#DIV/0!	#DIV/0!	0.0516715	1	#DIV/0!	#DIV/0!	0.340117	0.340117	1329	1329	K[325.13]GLLSAEVAR	KGLLSAEVAR	0.0067	K[325.13]QITMEELVR	KQITMEELVR	0.00335	KGLLSAEVAR-KQITMEELVR	Q15149	PLEC_HUMAN	Q15149	PLEC_HUMAN	0	0	0	K[325.13]GLLSAEVAR (pp) K[325.13]QITMEELVR	K[325.13]GLLSAEVAR-PLEC_HUMAN	K[325.13]QITMEELVR-PLEC_HUMAN	3849	4027	sp|Q15149|PLEC_HUMAN;	sp|Q15149|PLEC_HUMAN;	intra
K[325.13]GLTPSQIGVILR-SK[325.13]GLAPDLPEDLYHLIK	#DIV/0!	0	#DIV/0!	#DIV/0!	1.21696	4	0.439694	0.430892	-0.267996	-0.267996	184	184	K[325.13]GLTPSQIGVILR	KGLTPSQIGVILR	0.0035	SK[325.13]GLAPDLPEDLYHLIK	SKGLAPDLPEDLYHLIK	0.00175	KGLTPSQIGVILR-SKGLAPDLPEDLYHLIK	P62277	RS13_HUMAN	P62277	RS13_HUMAN	0	0	0	K[325.13]GLTPSQIGVILR (pp) SK[325.13]GLAPDLPEDLYHLIK	K[325.13]GLTPSQIGVILR-RS13_HUMAN	SK[325.13]GLAPDLPEDLYHLIK-RS13_HUMAN	43	78	sp|P62277|RS13_HUMAN;	sp|P62277|RS13_HUMAN;	intra
K[325.13]GLTPSQIGVILR-SVPTWLK[325.13]LTSDDVK	3.47448	1	#DIV/0!	#DIV/0!	1.36602	5	0.52341	0.458781	-0.267996	-0.267996	184	184	K[325.13]GLTPSQIGVILR	KGLTPSQIGVILR	0.0001	SVPTWLK[325.13]LTSDDVK	SVPTWLKLTSDDVK	0.0153	KGLTPSQIGVILR-SVPTWLKLTSDDVK	P62277	RS13_HUMAN	P62277	RS13_HUMAN	0	0	0	K[325.13]GLTPSQIGVILR (pp) SVPTWLK[325.13]LTSDDVK	K[325.13]GLTPSQIGVILR-RS13_HUMAN	SVPTWLK[325.13]LTSDDVK-RS13_HUMAN	43	27	sp|P62277|RS13_HUMAN;	sp|P62277|RS13_HUMAN;	intra
K[325.13]GMFR-IIGLDQVAGMSETALPGAFK[325.13]TR	-0.129727	3	0.593052	0.671089	-0.135584	6	0.353151	0.282575	0.737619	0.737619	860	860	K[325.13]GMFR	KGMFR	0.263	IIGLDQVAGMSETALPGAFK[325.13]TR	IIGLDQVAGMSETALPGAFKTR	0.13175	KGMFR-IIGLDQVAGMSETALPGAFKTR	P35579	MYH9_HUMAN	P35579	MYH9_HUMAN	0	0	0	K[325.13]GMFR (pp) IIGLDQVAGMSETALPGAFK[325.13]TR	K[325.13]GMFR-MYH9_HUMAN	IIGLDQVAGMSETALPGAFK[325.13]TR-MYH9_HUMAN	640	637	sp|P35580|MYH10_HUMAN; sp|P35749|MYH11_HUMAN; sp|P35579|MYH9_HUMAN;	sp|P35579|MYH9_HUMAN;	intra
K[325.13]GMNMYLTK-TLPFYK[325.13]DYFNVPYPLPK	#DIV/0!	0	#DIV/0!	#DIV/0!	-3.60793	3	2.12957	2.40979	#N/A	#N/A	1	1	K[325.13]GMNMYLTK	KGMNMYLTK	0.0001	TLPFYK[325.13]DYFNVPYPLPK	TLPFYKDYFNVPYPLPK	0.06515	KGMNMYLTK-TLPFYKDYFNVPYPLPK	A6NEC2	PSAL_HUMAN	A6NEC2	PSAL_HUMAN	0	0	0	K[325.13]GMNMYLTK (pp) TLPFYK[325.13]DYFNVPYPLPK	K[325.13]GMNMYLTK-PSAL_HUMAN	TLPFYK[325.13]DYFNVPYPLPK-PSAL_HUMAN	459	293	sp|A6NEC2|PSAL_HUMAN; sp|P55786|PSA_HUMAN;	sp|A6NEC2|PSAL_HUMAN; sp|P55786|PSA_HUMAN;	intra
K[325.13]GNYAER-DAVTYTEHAK[325.13]R	1.2011	6	0.948845	0.75922	0.0163836	1	#DIV/0!	#DIV/0!	0	-0.0733667	#N/A	881	K[325.13]GNYAER	KGNYAER	0.0336	DAVTYTEHAK[325.13]R	DAVTYTEHAKR	0.01905	KGNYAER-DAVTYTEHAKR	Q99878	H2A1J_HUMAN	P62805	H4_HUMAN	0	1	1	K[325.13]GNYAER (pp) DAVTYTEHAK[325.13]R	K[325.13]GNYAER-H2A1J_HUMAN	DAVTYTEHAK[325.13]R-H4_HUMAN	37	78	sp|Q96QV6|H2A1A_HUMAN; sp|Q99878|H2A1J_HUMAN;	sp|P62805|H4_HUMAN;	1
K[325.13]GNYAER-K[325.13]ESYSVYVYK	-2.31856	4	2.20404	2.15992	0.0989061	3	1.05231	1.19078	-0.138967	-0.0773741	235	89	K[325.13]GNYAER	KGNYAER	0.0264	K[325.13]ESYSVYVYK	KESYSVYVYK	0.0132	KGNYAER-KESYSVYVYK	Q96QV6	H2A1A_HUMAN	P62807	H2B1C_HUMAN	0	1	1	K[325.13]GNYAER (pp) K[325.13]ESYSVYVYK	K[325.13]GNYAER-H2A1A_HUMAN	K[325.13]ESYSVYVYK-H2B1C_HUMAN	37	35	sp|Q96QV6|H2A1A_HUMAN; sp|Q99878|H2A1J_HUMAN;	sp|P62807|H2B1C_HUMAN; sp|P58876|H2B1D_HUMAN;	2
K[325.13]GNYAER-LAHYNK[325.13]R	1.67325	3	1.32003	1.49373	0.060371	1	#DIV/0!	#DIV/0!	0	-0.0773741	#N/A	89	K[325.13]GNYAER	KGNYAER	0.0009	LAHYNK[325.13]R	LAHYNKR	0.0189	KGNYAER-LAHYNKR	Q99878	H2A1J_HUMAN	P62807	H2B1C_HUMAN	0	1	1	K[325.13]GNYAER (pp) LAHYNK[325.13]R	K[325.13]GNYAER-H2A1J_HUMAN	LAHYNK[325.13]R-H2B1C_HUMAN	37	86	sp|Q96QV6|H2A1A_HUMAN; sp|Q99878|H2A1J_HUMAN;	sp|P33778|H2B1B_HUMAN; sp|P62807|H2B1C_HUMAN; sp|P58876|H2B1D_HUMAN;	1
K[325.13]GNYAER-QVHPDTGISSK[325.13]AMGIMNSFVNDIFER	-0.283955	1	#DIV/0!	#DIV/0!	#DIV/0!	0	#DIV/0!	#DIV/0!	0	-0.0773741	#N/A	89	K[325.13]GNYAER	KGNYAER	0.0244	QVHPDTGISSK[325.13]AMGIMNSFVNDIFER	QVHPDTGISSKAMGIMNSFVNDIFER	0.02455	KGNYAER-QVHPDTGISSKAMGIMNSFVNDIFER	Q99878	H2A1J_HUMAN	P62807	H2B1C_HUMAN	0	1	1	K[325.13]GNYAER (pp) QVHPDTGISSK[325.13]AMGIMNSFVNDIFER	K[325.13]GNYAER-H2A1J_HUMAN	QVHPDTGISSK[325.13]AMGIMNSFVNDIFER-H2B1C_HUMAN	37	58	sp|Q96QV6|H2A1A_HUMAN; sp|Q99878|H2A1J_HUMAN;	sp|P33778|H2B1B_HUMAN; sp|P62807|H2B1C_HUMAN; sp|P58876|H2B1D_HUMAN;	1
K[325.13]GPQVR-DWSHYFK[325.13]IIEDLR	-0.192593	6	2.42349	1.93916	1.7593	2	1.3919	1.92904	0.875108	0.875108	1437	1437	K[325.13]GPQVR	KGPQVR	0.1283	DWSHYFK[325.13]IIEDLR	DWSHYFKIIEDLR	0.06415	KGPQVR-DWSHYFKIIEDLR	P05783	K1C18_HUMAN	P05783	K1C18_HUMAN	0	0	0	K[325.13]GPQVR (pp) DWSHYFK[325.13]IIEDLR	K[325.13]GPQVR-K1C18_HUMAN	DWSHYFK[325.13]IIEDLR-K1C18_HUMAN	119	131	sp|P05783|K1C18_HUMAN;	sp|P05783|K1C18_HUMAN;	intra
K[325.13]GPQVR-LESK[325.13]IR	0.585998	11	1.86368	1.10134	0.156382	7	0.99038	0.733671	0.875108	0.875108	1437	1437	K[325.13]GPQVR	KGPQVR	0.144	LESK[325.13]IR	LESKIR	0.30205	KGPQVR-LESKIR	P05783	K1C18_HUMAN	P05783	K1C18_HUMAN	0	0	0	K[325.13]GPQVR (pp) LESK[325.13]IR	K[325.13]GPQVR-K1C18_HUMAN	LESK[325.13]IR-K1C18_HUMAN	119	111	sp|P05783|K1C18_HUMAN;	sp|P05783|K1C18_HUMAN;	intra
K[325.13]GPQVR-LLETK[325.13]WTLLQEQK	1.04602	1	#DIV/0!	#DIV/0!	-0.617122	2	0.0540748	0.0749424	0.875108	0.4982	1437	284	K[325.13]GPQVR	KGPQVR	0.0424	LLETK[325.13]WTLLQEQK	LLETKWTLLQEQK	0.0213	KGPQVR-LLETKWTLLQEQK	P05783	K1C18_HUMAN	P08729	K2C7_HUMAN	0	1	1	K[325.13]GPQVR (pp) LLETK[325.13]WTLLQEQK	K[325.13]GPQVR-K1C18_HUMAN	LLETK[325.13]WTLLQEQK-K2C7_HUMAN	119	122	sp|P05783|K1C18_HUMAN;	sp|P08729|K2C7_HUMAN;	1
K[325.13]GPQVR-MLETK[325.13]WSLLQQQK	0.91861	6	0.607959	0.486459	-0.647534	7	0.103665	0.0767949	0.875108	0.953625	1437	1144	K[325.13]GPQVR	KGPQVR	0.4166	MLETK[325.13]WSLLQQQK	MLETKWSLLQQQK	0.20835	KGPQVR-MLETKWSLLQQQK	P05783	K1C18_HUMAN	P05787	K2C8_HUMAN	0	1	1	K[325.13]GPQVR (pp) MLETK[325.13]WSLLQQQK	K[325.13]GPQVR-K1C18_HUMAN	MLETK[325.13]WSLLQQQK-K2C8_HUMAN	119	122	sp|P05783|K1C18_HUMAN;	sp|P05787|K2C8_HUMAN;	0	BioGRID,DIP,HPRD,IntAct	pubmed:8576158,pubmed:9630597,pubmed:10954706,pubmed:11684708,pubmed:14756564
K[325.13]GPQVR-RLESK[325.13]IR	1.42066	12	1.00356	0.567805	-0.327483	5	0.47872	0.419609	0.875108	0.875108	1437	1437	K[325.13]GPQVR	KGPQVR	0.2637	RLESK[325.13]IR	RLESKIR	0.24525	KGPQVR-RLESKIR	P05783	K1C18_HUMAN	P05783	K1C18_HUMAN	0	0	0	K[325.13]GPQVR (pp) RLESK[325.13]IR	K[325.13]GPQVR-K1C18_HUMAN	RLESK[325.13]IR-K1C18_HUMAN	119	111	sp|P05783|K1C18_HUMAN;	sp|P05783|K1C18_HUMAN;	intra
K[325.13]GPQVR-WSLLQQQK[325.13]TAR	1.42941	10	0.802179	0.497187	-0.170643	11	1.47329	0.870641	0.875108	0.953625	1437	1144	K[325.13]GPQVR	KGPQVR	0.4011	WSLLQQQK[325.13]TAR	WSLLQQQKTAR	0.20075	KGPQVR-WSLLQQQKTAR	P05783	K1C18_HUMAN	P05787	K2C8_HUMAN	0	1	1	K[325.13]GPQVR (pp) WSLLQQQK[325.13]TAR	K[325.13]GPQVR-K1C18_HUMAN	WSLLQQQK[325.13]TAR-K2C8_HUMAN	119	130	sp|P05783|K1C18_HUMAN;	sp|P05787|K2C8_HUMAN;	0	BioGRID,DIP,HPRD,IntAct	pubmed:8576158,pubmed:9630597,pubmed:10954706,pubmed:11684708,pubmed:14756564
K[325.13]GPQVR-WTLLQEQK[325.13]SAK	-1.43825	6	2.42012	1.93647	-0.105086	8	1.38571	0.960232	0.875108	0.4982	1437	284	K[325.13]GPQVR	KGPQVR	0.2687	WTLLQEQK[325.13]SAK	WTLLQEQKSAK	0.13585	KGPQVR-WTLLQEQKSAK	P05783	K1C18_HUMAN	P08729	K2C7_HUMAN	0	1	1	K[325.13]GPQVR (pp) WTLLQEQK[325.13]SAK	K[325.13]GPQVR-K1C18_HUMAN	WTLLQEQK[325.13]SAK-K2C7_HUMAN	119	130	sp|P05783|K1C18_HUMAN;	sp|P08729|K2C7_HUMAN;	1
K[325.13]GSK-AQK[325.13]KDGK	0.261158	6	1.56126	1.24925	-1.34894	1	#DIV/0!	#DIV/0!	-0.0773741	-0.0773741	89	89	K[325.13]GSK	KGSK	0.1689	AQK[325.13]KDGK	AQKKDGK	0.1013	KGSK-AQKKDGK	P62807	H2B1C_HUMAN	P62807	H2B1C_HUMAN	0	0	0	K[325.13]GSK (pp) AQK[325.13]KDGK	K[325.13]GSK-H2B1C_HUMAN	AQK[325.13]KDGK-H2B1C_HUMAN	13	24	sp|O95573|ACSL3_HUMAN; sp|O60488|ACSL4_HUMAN; sp|P04114|APOB_HUMAN; sp|Q03701|CEBPZ_HUMAN; sp|Q99848|EBP2_HUMAN; sp|P33778|H2B1B_HUMAN; sp|P62807|H2B1C_HUMAN; sp|P58876|H2B1D_HUMAN; sp|Q6PKG0|LARP1_HUMAN; sp|Q9NTI5|PDS5B_HUMAN; sp|Q9Y5X1|SNX9_HUMAN;	sp|P33778|H2B1B_HUMAN; sp|P62807|H2B1C_HUMAN; sp|P58876|H2B1D_HUMAN;	intra
K[325.13]GSK-K[325.13]AVTK	0.92714	4	3.30538	3.23922	0.496114	3	1.8808	2.12829	-0.0773741	-0.0773741	89	89	K[325.13]GSK	KGSK	0.0019	K[325.13]AVTK	KAVTK	0.2308	KGSK-KAVTK	P62807	H2B1C_HUMAN	P62807	H2B1C_HUMAN	0	0	0	K[325.13]GSK (pp) K[325.13]AVTK	K[325.13]GSK-H2B1C_HUMAN	K[325.13]AVTK-H2B1C_HUMAN	13	17	sp|O95573|ACSL3_HUMAN; sp|O60488|ACSL4_HUMAN; sp|P04114|APOB_HUMAN; sp|Q03701|CEBPZ_HUMAN; sp|Q99848|EBP2_HUMAN; sp|P33778|H2B1B_HUMAN; sp|P62807|H2B1C_HUMAN; sp|P58876|H2B1D_HUMAN; sp|Q6PKG0|LARP1_HUMAN; sp|Q9NTI5|PDS5B_HUMAN; sp|Q9Y5X1|SNX9_HUMAN;	sp|P62807|H2B1C_HUMAN; sp|P58876|H2B1D_HUMAN;	intra
K[325.13]GSK-K[325.13]GGAGGK	-0.69362	1	#DIV/0!	#DIV/0!	-0.0563784	3	0.207555	0.234866	-0.0773741	-0.394384	89	3	K[325.13]GSK	KGSK	0.0787	K[325.13]GGAGGK	KGGAGGK	0.08935	KGSK-KGGAGGK	P62807	H2B1C_HUMAN	Q53EL6	PDCD4_HUMAN	0	1	1	K[325.13]GSK (pp) K[325.13]GGAGGK	K[325.13]GSK-H2B1C_HUMAN	K[325.13]GGAGGK-PDCD4_HUMAN	13	115	sp|O95573|ACSL3_HUMAN; sp|O60488|ACSL4_HUMAN; sp|P04114|APOB_HUMAN; sp|Q03701|CEBPZ_HUMAN; sp|Q99848|EBP2_HUMAN; sp|P33778|H2B1B_HUMAN; sp|P62807|H2B1C_HUMAN; sp|P58876|H2B1D_HUMAN; sp|Q6PKG0|LARP1_HUMAN; sp|Q9NTI5|PDS5B_HUMAN; sp|Q9Y5X1|SNX9_HUMAN;	sp|Q53EL6|PDCD4_HUMAN;	2
K[325.13]GSK-KAVTK[325.13]AQK	-0.383399	4	1.99678	1.95681	#DIV/0!	0	#DIV/0!	#DIV/0!	-0.0773741	-0.0773741	89	89	K[325.13]GSK	KGSK	0.3053	KAVTK[325.13]AQK	KAVTKAQK	0.21035	KGSK-KAVTKAQK	P62807	H2B1C_HUMAN	P62807	H2B1C_HUMAN	0	0	0	K[325.13]GSK (pp) KAVTK[325.13]AQK	K[325.13]GSK-H2B1C_HUMAN	KAVTK[325.13]AQK-H2B1C_HUMAN	13	21	sp|O95573|ACSL3_HUMAN; sp|O60488|ACSL4_HUMAN; sp|P04114|APOB_HUMAN; sp|Q03701|CEBPZ_HUMAN; sp|Q99848|EBP2_HUMAN; sp|P33778|H2B1B_HUMAN; sp|P62807|H2B1C_HUMAN; sp|P58876|H2B1D_HUMAN; sp|Q6PKG0|LARP1_HUMAN; sp|Q9NTI5|PDS5B_HUMAN; sp|Q9Y5X1|SNX9_HUMAN;	sp|P62807|H2B1C_HUMAN; sp|P58876|H2B1D_HUMAN;	intra
K[325.13]GTANAR-MPEK[325.13]VTWMR	#DIV/0!	0	#DIV/0!	#DIV/0!	#DIV/0!	0	#DIV/0!	#DIV/0!	#N/A	#N/A	93	93	K[325.13]GTANAR	KGTANAR	0.0997	MPEK[325.13]VTWMR	MPEKVTWMR	0.1069	KGTANAR-MPEKVTWMR	P84098	RL19_HUMAN	P84098	RL19_HUMAN	0	0	0	K[325.13]GTANAR (pp) MPEK[325.13]VTWMR	K[325.13]GTANAR-RL19_HUMAN	MPEK[325.13]VTWMR-RL19_HUMAN	82	92	sp|P84098|RL19_HUMAN;	sp|P84098|RL19_HUMAN;	intra
K[325.13]GTDVPK-EVK[325.13]GDLENAFLNLVQC[160.03]IQNKPLYFADR	0.782333	6	0.482866	0.386366	-0.361652	6	0.593055	0.474534	0.367285	0.367285	1235	1235	K[325.13]GTDVPK	KGTDVPK	0.0165	EVK[325.13]GDLENAFLNLVQC[160.03]IQNKPLYFADR	EVKGDLENAFLNLVQCIQNKPLYFADR	0.13245	KGTDVPK-EVKGDLENAFLNLVQCIQNKPLYFADR	P07355	ANXA2_HUMAN	P07355	ANXA2_HUMAN	0	0	0	K[325.13]GTDVPK (pp) EVK[325.13]GDLENAFLNLVQC[160.03]IQNKPLYFADR	K[325.13]GTDVPK-ANXA2_HUMAN	EVK[325.13]GDLENAFLNLVQC[160.03]IQNKPLYFADR-ANXA2_HUMAN	206	249	sp|P07355|ANXA2_HUMAN;	sp|P07355|ANXA2_HUMAN;	intra
K[325.13]GTDVPK-K[325.13]EVKGDLENAFLNLVQC[160.03]IQNKPLYFADR	-0.256222	3	1.81653	2.05555	#DIV/0!	0	#DIV/0!	#DIV/0!	0.367285	0.367285	1235	1235	K[325.13]GTDVPK	KGTDVPK	0.0492	K[325.13]EVKGDLENAFLNLVQC[160.03]IQNKPLYFADR	KEVKGDLENAFLNLVQCIQNKPLYFADR	0.0246	KGTDVPK-KEVKGDLENAFLNLVQCIQNKPLYFADR	P07355	ANXA2_HUMAN	P07355	ANXA2_HUMAN	0	0	0	K[325.13]GTDVPK (pp) K[325.13]EVKGDLENAFLNLVQC[160.03]IQNKPLYFADR	K[325.13]GTDVPK-ANXA2_HUMAN	K[325.13]EVKGDLENAFLNLVQC[160.03]IQNKPLYFADR-ANXA2_HUMAN	206	246	sp|P07355|ANXA2_HUMAN;	sp|P07355|ANXA2_HUMAN;	intra
K[325.13]GTDVPK-K[325.13]LMVALAK	1.51752	4	0.517616	0.507255	-0.247151	6	1.16012	0.928275	0.367285	0.367285	1235	1235	K[325.13]GTDVPK	KGTDVPK	0.0619	K[325.13]LMVALAK	KLMVALAK	0.0316	KGTDVPK-KLMVALAK	P07355	ANXA2_HUMAN	P07355	ANXA2_HUMAN	0	0	0	K[325.13]GTDVPK (pp) K[325.13]LMVALAK	K[325.13]GTDVPK-ANXA2_HUMAN	K[325.13]LMVALAK-ANXA2_HUMAN	206	169	sp|P07355|ANXA2_HUMAN;	sp|P07355|ANXA2_HUMAN;	intra
K[325.13]GVITVK-RGVMLAVDAVIAELK[325.13]K	1.61352	1	#DIV/0!	#DIV/0!	#DIV/0!	0	#DIV/0!	#DIV/0!	-0.00243036	-0.00243036	2546	2546	K[325.13]GVITVK	KGVITVK	0.4272	RGVMLAVDAVIAELK[325.13]K	RGVMLAVDAVIAELKK	0.2141	KGVITVK-RGVMLAVDAVIAELKK	P10809	CH60_HUMAN	P10809	CH60_HUMAN	0	0	0	K[325.13]GVITVK (pp) RGVMLAVDAVIAELK[325.13]K	K[325.13]GVITVK-CH60_HUMAN	RGVMLAVDAVIAELK[325.13]K-CH60_HUMAN	196	156	sp|P10809|CH60_HUMAN;	sp|P10809|CH60_HUMAN;	intra	HPRD	pubmed:11488911
K[325.13]GVPVK-HC[160.03]IAK[325.13]SQER	-0.279776	5	0.762957	0.668749	0.617965	2	0.221244	0.306623	-0.957532	-0.957532	350	350	K[325.13]GVPVK	KGVPVK	0.0599	HC[160.03]IAK[325.13]SQER	HCIAKSQER	0.02995	KGVPVK-HCIAKSQER	P00966	ASSY_HUMAN	P00966	ASSY_HUMAN	0	0	0	K[325.13]GVPVK (pp) HC[160.03]IAK[325.13]SQER	K[325.13]GVPVK-ASSY_HUMAN	HC[160.03]IAK[325.13]SQER-ASSY_HUMAN	229	340	sp|P00966|ASSY_HUMAN;	sp|P00966|ASSY_HUMAN;	intra	BioGRID,IntAct	pubmed:16189514
K[325.13]GWLYYEAGQR-INLAQK[325.13]AFC[160.03]GFEDPR	1.39394	2	1.18572	1.6433	-1.37553	2	0.0508539	0.0704787	0.340117	0.340117	1329	1329	K[325.13]GWLYYEAGQR	KGWLYYEAGQR	0.0038	INLAQK[325.13]AFC[160.03]GFEDPR	INLAQKAFCGFEDPR	0.00205	KGWLYYEAGQR-INLAQKAFCGFEDPR	Q15149	PLEC_HUMAN	Q15149	PLEC_HUMAN	0	0	0	K[325.13]GWLYYEAGQR (pp) INLAQK[325.13]AFC[160.03]GFEDPR	K[325.13]GWLYYEAGQR-PLEC_HUMAN	INLAQK[325.13]AFC[160.03]GFEDPR-PLEC_HUMAN	4513	4491	sp|Q15149|PLEC_HUMAN;	sp|Q15149|PLEC_HUMAN;	intra
K[325.13]HEENEAK[156.13]-LQLETEIEALK[325.13]EELLFMK	2.97916	1	#DIV/0!	#DIV/0!	#DIV/0!	0	#DIV/0!	#DIV/0!	0	0.875108	#N/A	1437	K[325.13]HEENEAK[156.13]	KHEENEAK	0.043	LQLETEIEALK[325.13]EELLFMK	LQLETEIEALKEELLFMK	0.0215	KHEENEAK-LQLETEIEALKEELLFMK	Q15075	EEA1_HUMAN	P05783	K1C18_HUMAN	0	1	1	K[325.13]HEENEAK[156.13] (pp) LQLETEIEALK[325.13]EELLFMK	K[325.13]HEENEAK[156.13]-EEA1_HUMAN	LQLETEIEALK[325.13]EELLFMK-K1C18_HUMAN	1231	207	sp|Q15075|EEA1_HUMAN;	sp|P05783|K1C18_HUMAN;	1
K[325.13]HLER-FVTGNK[325.13]ILR	-0.455918	6	1.4495	1.15982	1.31799	2	0.203264	0.281704	-0.267996	-0.267996	184	184	K[325.13]HLER	KHLER	0.0266	FVTGNK[325.13]ILR	FVTGNKILR	0.04145	KHLER-FVTGNKILR	P62277	RS13_HUMAN	P62277	RS13_HUMAN	0	0	0	K[325.13]HLER (pp) FVTGNK[325.13]ILR	K[325.13]HLER-RS13_HUMAN	FVTGNK[325.13]ILR-RS13_HUMAN	100	70	sp|P62277|RS13_HUMAN;	sp|P62277|RS13_HUMAN;	intra
K[325.13]IETR-MLETK[325.13]WSLLQQQK	#DIV/0!	0	#DIV/0!	#DIV/0!	-0.477917	2	1.4145	1.96036	0.953625	0.953625	1144	1144	K[325.13]IETR	KIETR	0.0644	MLETK[325.13]WSLLQQQK	MLETKWSLLQQQK	0.0337	KIETR-MLETKWSLLQQQK	P05787	K2C8_HUMAN	P05787	K2C8_HUMAN	0	0	0	K[325.13]IETR (pp) MLETK[325.13]WSLLQQQK	K[325.13]IETR-K2C8_HUMAN	MLETK[325.13]WSLLQQQK-K2C8_HUMAN	465	122	sp|P05787|K2C8_HUMAN;	sp|P05787|K2C8_HUMAN;	intra
K[325.13]IFVGGIK-EESGK[325.13]PGAHVTVK	-0.140498	8	0.605923	0.419876	-1.0571	3	0.897711	1.01584	-0.02062	-0.148142	265	643	K[325.13]IFVGGIK	KIFVGGIK	0.0173	EESGK[325.13]PGAHVTVK	EESGKPGAHVTVK	0.0172	KIFVGGIK-EESGKPGAHVTVK	P51991	ROA3_HUMAN	P22626	ROA2_HUMAN	0	1	1	K[325.13]IFVGGIK (pp) EESGK[325.13]PGAHVTVK	K[325.13]IFVGGIK-ROA3_HUMAN	EESGK[325.13]PGAHVTVK-ROA2_HUMAN	127	104	sp|Q32P51|RA1L2_HUMAN; sp|P09651|ROA1_HUMAN; sp|P51991|ROA3_HUMAN;	sp|P22626|ROA2_HUMAN;	1
K[325.13]IFVGTK-K[325.13]GLTPSQIGVILR	-0.367097	3	3.05764	3.45998	#DIV/0!	0	#DIV/0!	#DIV/0!	-0.27109	-0.267996	365	184	K[325.13]IFVGTK	KIFVGTK	0.0893	K[325.13]GLTPSQIGVILR	KGLTPSQIGVILR	0.09865	KIFVGTK-KGLTPSQIGVILR	P62701	RS4X_HUMAN	P62277	RS13_HUMAN	0	1	1	K[325.13]IFVGTK (pp) K[325.13]GLTPSQIGVILR	K[325.13]IFVGTK-RS4X_HUMAN	K[325.13]GLTPSQIGVILR-RS13_HUMAN	128	43	sp|P62701|RS4X_HUMAN;	sp|P62277|RS13_HUMAN;	1
K[325.13]IGELVR-VLIGENEK[325.13]AER	1.22948	4	0.434128	0.425437	-0.100116	3	1.67163	1.89159	0	0	#N/A	#N/A	K[325.13]IGELVR	KIGELVR	0.142	VLIGENEK[325.13]AER	VLIGENEKAER	0.0723	KIGELVR-VLIGENEKAER	P55265	DSRAD_HUMAN	P55265	DSRAD_HUMAN	0	0	0	K[325.13]IGELVR (pp) VLIGENEK[325.13]AER	K[325.13]IGELVR-DSRAD_HUMAN	VLIGENEK[325.13]AER-DSRAD_HUMAN	715	798	sp|P55265|DSRAD_HUMAN;	sp|P55265|DSRAD_HUMAN;	intra	DIP	pubmed:17437712
K[325.13]IGLETVGVK-YLGIPGDK[325.13]EYC[160.03]ISSDDLFSLPYC[160.03]PGK	-0.575935	1	#DIV/0!	#DIV/0!	0.449569	5	0.193119	0.169273	-1.28102	-1.28102	349	349	K[325.13]IGLETVGVK	KIGLETVGVK	0.0039	YLGIPGDK[325.13]EYC[160.03]ISSDDLFSLPYC[160.03]PGK	YLGIPGDKEYCISSDDLFSLPYCPGK	0.002	KIGLETVGVK-YLGIPGDKEYCISSDDLFSLPYCPGK	Q16881	TRXR1_HUMAN	Q16881	TRXR1_HUMAN	0	0	0	K[325.13]IGLETVGVK (pp) YLGIPGDK[325.13]EYC[160.03]ISSDDLFSLPYC[160.03]PGK	K[325.13]IGLETVGVK-TRXR1_HUMAN	YLGIPGDK[325.13]EYC[160.03]ISSDDLFSLPYC[160.03]PGK-TRXR1_HUMAN	449	324	sp|Q16881|TRXR1_HUMAN;	sp|Q16881|TRXR1_HUMAN;	intra
K[325.13]IIDSVR-VLLK[325.13]ALER	0.934898	4	0.719559	0.705154	0.675294	3	0.466255	0.527608	0.218915	0.218915	81	81	K[325.13]IIDSVR	KIIDSVR	0.3147	VLLK[325.13]ALER	VLLKALER	0.165	KIIDSVR-VLLKALER	Q14204	DYHC1_HUMAN	Q14204	DYHC1_HUMAN	0	0	0	K[325.13]IIDSVR (pp) VLLK[325.13]ALER	K[325.13]IIDSVR-DYHC1_HUMAN	VLLK[325.13]ALER-DYHC1_HUMAN	2286	2239	sp|Q14204|DYHC1_HUMAN;	sp|Q14204|DYHC1_HUMAN;	intra
K[325.13]ILQDGGLQVVEK-ALVDHENVISC[160.03]PHLGASTK[325.13]EAQSR	-0.822418	5	0.164579	0.144257	#DIV/0!	0	#DIV/0!	#DIV/0!	-0.517345	-0.517345	589	589	K[325.13]ILQDGGLQVVEK	KILQDGGLQVVEK	0.2943	ALVDHENVISC[160.03]PHLGASTK[325.13]EAQSR	ALVDHENVISCPHLGASTKEAQSR	0.1472	KILQDGGLQVVEK-ALVDHENVISCPHLGASTKEAQSR	O43175	SERA_HUMAN	O43175	SERA_HUMAN	0	0	0	K[325.13]ILQDGGLQVVEK (pp) ALVDHENVISC[160.03]PHLGASTK[325.13]EAQSR	K[325.13]ILQDGGLQVVEK-SERA_HUMAN	ALVDHENVISC[160.03]PHLGASTK[325.13]EAQSR-SERA_HUMAN	21	289	sp|O43175|SERA_HUMAN;	sp|O43175|SERA_HUMAN;	intra
K[325.13]IVDQIRPDR-STC[160.03]IYGGAPK[325.13]GPQIR	-0.144983	4	1.3209	1.29446	0.836431	2	0.399668	0.553901	-0.166145	-0.166145	217	217	K[325.13]IVDQIRPDR	KIVDQIRPDR	0.041	STC[160.03]IYGGAPK[325.13]GPQIR	STCIYGGAPKGPQIR	0.0293	KIVDQIRPDR-STCIYGGAPKGPQIR	Q92841	DDX17_HUMAN	Q92841	DDX17_HUMAN	0	0	0	K[325.13]IVDQIRPDR (pp) STC[160.03]IYGGAPK[325.13]GPQIR	K[325.13]IVDQIRPDR-DDX17_HUMAN	STC[160.03]IYGGAPK[325.13]GPQIR-DDX17_HUMAN	341	284	sp|Q92841|DDX17_HUMAN; sp|P17844|DDX5_HUMAN;	sp|Q92841|DDX17_HUMAN; sp|P17844|DDX5_HUMAN;	intra
K[325.13]LAKLYK-IAAYK[325.13]SILQER	-0.86763	1	#DIV/0!	#DIV/0!	3.50784	1	#DIV/0!	#DIV/0!	0	0.134865	#N/A	773	K[325.13]LAKLYK	KLAKLYK	0.2483	IAAYK[325.13]SILQER	IAAYKSILQER	0.1365	KLAKLYK-IAAYKSILQER	P06396	GELS_HUMAN	P13010	XRCC5_HUMAN	0	1	1	K[325.13]LAKLYK (pp) IAAYK[325.13]SILQER	K[325.13]LAKLYK-GELS_HUMAN	IAAYK[325.13]SILQER-XRCC5_HUMAN	296	265	sp|P06396|GELS_HUMAN;	sp|P13010|XRCC5_HUMAN;	1
K[325.13]LAVNMVPFPR-TLK[325.13]LTTPTYGDLNHLVSATMSGVTTC[160.03]LR	#DIV/0!	0	#DIV/0!	#DIV/0!	#DIV/0!	0	#DIV/0!	#DIV/0!	#N/A	#N/A	881	881	K[325.13]LAVNMVPFPR	KLAVNMVPFPR	0.0021	TLK[325.13]LTTPTYGDLNHLVSATMSGVTTC[160.03]LR	TLKLTTPTYGDLNHLVSATMSGVTTCLR	0.0124	KLAVNMVPFPR-TLKLTTPTYGDLNHLVSATMSGVTTCLR	Q13885	TBB2A_HUMAN	Q13885	TBB2A_HUMAN	0	0	0	K[325.13]LAVNMVPFPR (pp) TLK[325.13]LTTPTYGDLNHLVSATMSGVTTC[160.03]LR	K[325.13]LAVNMVPFPR-TBB2A_HUMAN	TLK[325.13]LTTPTYGDLNHLVSATMSGVTTC[160.03]LR-TBB2A_HUMAN	252	216	sp|Q9H4B7|TBB1_HUMAN; sp|Q13885|TBB2A_HUMAN; sp|Q9BVA1|TBB2B_HUMAN; sp|Q13509|TBB3_HUMAN; sp|P04350|TBB4A_HUMAN; sp|P68371|TBB4B_HUMAN; sp|P07437|TBB5_HUMAN; sp|Q9BUF5|TBB6_HUMAN; sp|Q3ZCM7|TBB8_HUMAN;	sp|Q13885|TBB2A_HUMAN; sp|Q9BVA1|TBB2B_HUMAN; sp|P04350|TBB4A_HUMAN; sp|P68371|TBB4B_HUMAN; sp|P07437|TBB5_HUMAN;	intra
K[325.13]LC[160.03]DNLR-AK[325.13]ELLGQGLLLR	-0.738609	7	0.808975	0.599286	0.496785	9	1.01332	0.662022	-0.249911	-0.320985	122	83	K[325.13]LC[160.03]DNLR	KLCDNLR	0.3709	AK[325.13]ELLGQGLLLR	AKELLGQGLLLR	0.1857	KLCDNLR-AKELLGQGLLLR	Q14152	EIF3A_HUMAN	Q99613	EIF3C_HUMAN	0	1	1	K[325.13]LC[160.03]DNLR (pp) AK[325.13]ELLGQGLLLR	K[325.13]LC[160.03]DNLR-EIF3A_HUMAN	AK[325.13]ELLGQGLLLR-EIF3C_HUMAN	196	643	sp|Q14152|EIF3A_HUMAN;	sp|Q99613|EIF3C_HUMAN;	0	BioGRID	pubmed:9822659,pubmed:14519125
K[325.13]LC[160.03]QGLFFR-LPATEK[325.13]PVLLSK	1.3311	1	#DIV/0!	#DIV/0!	0.572289	3	0.709762	0.803156	0.955753	0.955753	15	15	K[325.13]LC[160.03]QGLFFR	KLCQGLFFR	0.0014	LPATEK[325.13]PVLLSK	LPATEKPVLLSK	0.00075	KLCQGLFFR-LPATEKPVLLSK	Q9Y4L1	HYOU1_HUMAN	Q9Y4L1	HYOU1_HUMAN	0	0	0	K[325.13]LC[160.03]QGLFFR (pp) LPATEK[325.13]PVLLSK	K[325.13]LC[160.03]QGLFFR-HYOU1_HUMAN	LPATEK[325.13]PVLLSK-HYOU1_HUMAN	803	883	sp|Q9Y4L1|HYOU1_HUMAN;	sp|Q9Y4L1|HYOU1_HUMAN;	intra
K[325.13]LC[160.03]SFR-K[325.13]NIFLLFK	#DIV/0!	0	#DIV/0!	#DIV/0!	4.3844	2	0.839221	1.16308	0	0	#N/A	#N/A	K[325.13]LC[160.03]SFR	KLCSFR	0.049	K[325.13]NIFLLFK	KNIFLLFK	0.02575	KLCSFR-KNIFLLFK	P55265	DSRAD_HUMAN	P55265	DSRAD_HUMAN	0	0	0	K[325.13]LC[160.03]SFR (pp) K[325.13]NIFLLFK	K[325.13]LC[160.03]SFR-DSRAD_HUMAN	K[325.13]NIFLLFK-DSRAD_HUMAN	1167	1159	sp|P55265|DSRAD_HUMAN;	sp|P55265|DSRAD_HUMAN;	intra	DIP	pubmed:17437712
K[325.13]LEEHEESLVGR-LHEDELLQLVTQADVETEMQQK[325.13]LR	-0.748199	1	#DIV/0!	#DIV/0!	#DIV/0!	0	#DIV/0!	#DIV/0!	0	0	1	1	K[325.13]LEEHEESLVGR	KLEEHEESLVGR	0	LHEDELLQLVTQADVETEMQQK[325.13]LR	LHEDELLQLVTQADVETEMQQKLR	0	KLEEHEESLVGR-LHEDELLQLVTQADVETEMQQKLR	Q14789	GOGB1_HUMAN	Q14789	GOGB1_HUMAN	0	0	0	K[325.13]LEEHEESLVGR (pp) LHEDELLQLVTQADVETEMQQK[325.13]LR	K[325.13]LEEHEESLVGR-GOGB1_HUMAN	LHEDELLQLVTQADVETEMQQK[325.13]LR-GOGB1_HUMAN	260	253	sp|Q14789|GOGB1_HUMAN;	sp|Q14789|GOGB1_HUMAN;	intra
K[325.13]LEGNSPQGSNQGVK-IK[325.13]LQIWDTAGQER	1.87301	3	0.906734	1.02605	-0.256499	1	#DIV/0!	#DIV/0!	0	0	#N/A	#N/A	K[325.13]LEGNSPQGSNQGVK	KLEGNSPQGSNQGVK	0	IK[325.13]LQIWDTAGQER	IKLQIWDTAGQER	0	KLEGNSPQGSNQGVK-IKLQIWDTAGQER	P61006	RAB8A_HUMAN	P61006	RAB8A_HUMAN	0	0	0	K[325.13]LEGNSPQGSNQGVK (pp) IK[325.13]LQIWDTAGQER	K[325.13]LEGNSPQGSNQGVK-RAB8A_HUMAN	IK[325.13]LQIWDTAGQER-RAB8A_HUMAN	176	58	sp|P61006|RAB8A_HUMAN;	sp|P61026|RAB10_HUMAN; sp|P61106|RAB14_HUMAN; sp|P61006|RAB8A_HUMAN;	intra
K[325.13]LESTESR-ASSHSSQTQGGGSVTK[325.13]K	#DIV/0!	0	#DIV/0!	#DIV/0!	#DIV/0!	0	#DIV/0!	#DIV/0!	0.518898	0.518898	879	879	K[325.13]LESTESR	KLESTESR	0.0129	ASSHSSQTQGGGSVTK[325.13]K	ASSHSSQTQGGGSVTKK	0.00645	KLESTESR-ASSHSSQTQGGGSVTKK	P02545	LMNA_HUMAN	P02545	LMNA_HUMAN	0	0	0	K[325.13]LESTESR (pp) ASSHSSQTQGGGSVTK[325.13]K	K[325.13]LESTESR-LMNA_HUMAN	ASSHSSQTQGGGSVTK[325.13]K-LMNA_HUMAN	420	417	sp|P02545|LMNA_HUMAN;	sp|P02545|LMNA_HUMAN;	intra	HPRD	pubmed:11792809
K[325.13]LEVEANNAFDQYR-SPWSNK[325.13]YDPPLEDGAMPSAR	0.788034	4	0.965116	0.945797	-1.82722	4	0.892073	0.874215	0.350019	0.350019	18	18	K[325.13]LEVEANNAFDQYR	KLEVEANNAFDQYR	0.0001	SPWSNK[325.13]YDPPLEDGAMPSAR	SPWSNKYDPPLEDGAMPSAR	0.0081	KLEVEANNAFDQYR-SPWSNKYDPPLEDGAMPSAR	P47756	CAPZB_HUMAN	P47756	CAPZB_HUMAN	0	0	0	K[325.13]LEVEANNAFDQYR (pp) SPWSNK[325.13]YDPPLEDGAMPSAR	K[325.13]LEVEANNAFDQYR-CAPZB_HUMAN	SPWSNK[325.13]YDPPLEDGAMPSAR-CAPZB_HUMAN	95	78	sp|P47756|CAPZB_HUMAN;	sp|P47756|CAPZB_HUMAN;	intra
K[325.13]LFVGGIK-EESGK[325.13]PGAHVTVK	0.863626	9	2.059	1.34519	-0.521761	6	0.359253	0.287457	-0.148142	-0.148142	643	643	K[325.13]LFVGGIK	KLFVGGIK	0.0097	EESGK[325.13]PGAHVTVK	EESGKPGAHVTVK	0.024	KLFVGGIK-EESGKPGAHVTVK	P22626	ROA2_HUMAN	P22626	ROA2_HUMAN	0	0	0	K[325.13]LFVGGIK (pp) EESGK[325.13]PGAHVTVK	K[325.13]LFVGGIK-ROA2_HUMAN	EESGK[325.13]PGAHVTVK-ROA2_HUMAN	113	104	sp|P22626|ROA2_HUMAN;	sp|P22626|ROA2_HUMAN;	intra	MINT	pubmed:15518812
K[325.13]LFVGGLK-EESGK[325.13]PGAHVTVK	0.103212	12	0.654427	0.37027	-0.513727	6	0.525926	0.420821	-0.0629816	-0.148142	61	643	K[325.13]LFVGGLK	KLFVGGLK	0.0052	EESGK[325.13]PGAHVTVK	EESGKPGAHVTVK	0.0026	KLFVGGLK-EESGKPGAHVTVK	Q13151	ROA0_HUMAN	P22626	ROA2_HUMAN	0	1	1	K[325.13]LFVGGLK (pp) EESGK[325.13]PGAHVTVK	K[325.13]LFVGGLK-ROA0_HUMAN	EESGK[325.13]PGAHVTVK-ROA2_HUMAN	99	104	sp|Q13151|ROA0_HUMAN;	sp|P22626|ROA2_HUMAN;	1
K[325.13]LFVGGLK-SSGPYGGGGQYFAK[325.13]PR	#DIV/0!	0	#DIV/0!	#DIV/0!	-0.413402	1	#DIV/0!	#DIV/0!	-0.0629816	-0.441664	61	151	K[325.13]LFVGGLK	KLFVGGLK	0.0045	SSGPYGGGGQYFAK[325.13]PR	SSGPYGGGGQYFAKPR	0.0082	KLFVGGLK-SSGPYGGGGQYFAKPR	Q13151	ROA0_HUMAN	P09651	ROA1_HUMAN	0	1	1	K[325.13]LFVGGLK (pp) SSGPYGGGGQYFAK[325.13]PR	K[325.13]LFVGGLK-ROA0_HUMAN	SSGPYGGGGQYFAK[325.13]PR-ROA1_HUMAN	99	350	sp|Q13151|ROA0_HUMAN;	sp|P09651|ROA1_HUMAN;	1
K[325.13]LIELQAGK-NK[325.13]FEEAER	0.059062	4	1.79941	1.76339	1.29775	3	0.562669	0.636708	0.243845	0.243845	165	165	K[325.13]LIELQAGK	KLIELQAGK	0.027	NK[325.13]FEEAER	NKFEEAER	0.0629	KLIELQAGK-NKFEEAER	P14314	GLU2B_HUMAN	P14314	GLU2B_HUMAN	0	0	0	K[325.13]LIELQAGK (pp) NK[325.13]FEEAER	K[325.13]LIELQAGK-GLU2B_HUMAN	NK[325.13]FEEAER-GLU2B_HUMAN	158	376	sp|P14314|GLU2B_HUMAN;	sp|P14314|GLU2B_HUMAN;	intra
K[325.13]LLASLVK-ALK[325.13]MIVDPVEPHGEMK	-0.540338	10	2.09451	1.29816	-1.84195	3	1.69119	1.91373	-0.65147	-0.65147	128	128	K[325.13]LLASLVK	KLLASLVK	0.1553	ALK[325.13]MIVDPVEPHGEMK	ALKMIVDPVEPHGEMK	0.07775	KLLASLVK-ALKMIVDPVEPHGEMK	Q13263	TIF1B_HUMAN	Q13263	TIF1B_HUMAN	0	0	0	K[325.13]LLASLVK (pp) ALK[325.13]MIVDPVEPHGEMK	K[325.13]LLASLVK-TIF1B_HUMAN	ALK[325.13]MIVDPVEPHGEMK-TIF1B_HUMAN	254	377	sp|Q13263|TIF1B_HUMAN;	sp|Q13263|TIF1B_HUMAN;	intra	BioGRID,HPRD	pubmed:10748030,pubmed:11331580,pubmed:12096914,pubmed:12684500
K[325.13]LLASLVK-LGDK[325.13]HATLQK	0.439128	8	0.640047	0.443522	1.0152	6	0.742615	0.594205	-0.65147	-0.65147	128	128	K[325.13]LLASLVK	KLLASLVK	0.0417	LGDK[325.13]HATLQK	LGDKHATLQK	0.06385	KLLASLVK-LGDKHATLQK	Q13263	TIF1B_HUMAN	Q13263	TIF1B_HUMAN	0	0	0	K[325.13]LLASLVK (pp) LGDK[325.13]HATLQK	K[325.13]LLASLVK-TIF1B_HUMAN	LGDK[325.13]HATLQK-TIF1B_HUMAN	254	266	sp|Q13263|TIF1B_HUMAN;	sp|Q13263|TIF1B_HUMAN;	intra	BioGRID,HPRD	pubmed:10748030,pubmed:11331580,pubmed:12096914,pubmed:12684500
K[325.13]LLEAQSHFR-K[325.13]VEDLFLTFAK	-0.198182	1	#DIV/0!	#DIV/0!	#DIV/0!	0	#DIV/0!	#DIV/0!	0	0	#N/A	#N/A	K[325.13]LLEAQSHFR	KLLEAQSHFR	0.0002	K[325.13]VEDLFLTFAK	KVEDLFLTFAK	0.0002	KLLEAQSHFR-KVEDLFLTFAK	Q13813	SPTN1_HUMAN	Q13813	SPTN1_HUMAN	0	0	0	K[325.13]LLEAQSHFR (pp) K[325.13]VEDLFLTFAK	K[325.13]LLEAQSHFR-SPTN1_HUMAN	K[325.13]VEDLFLTFAK-SPTN1_HUMAN	2078	2088	sp|Q13813|SPTN1_HUMAN;	sp|Q13813|SPTN1_HUMAN;	intra
K[325.13]LLEGEESR-AEAEAWYQTK[325.13]FETLQAQAGK	-0.410536	7	1.08979	0.807315	-0.422657	7	0.613988	0.45484	0.4982	0.4982	284	284	K[325.13]LLEGEESR	KLLEGEESR	0.137	AEAEAWYQTK[325.13]FETLQAQAGK	AEAEAWYQTKFETLQAQAGK	0.0686	KLLEGEESR-AEAEAWYQTKFETLQAQAGK	P08729	K2C7_HUMAN	P08729	K2C7_HUMAN	0	0	0	K[325.13]LLEGEESR (pp) AEAEAWYQTK[325.13]FETLQAQAGK	K[325.13]LLEGEESR-K2C7_HUMAN	AEAEAWYQTK[325.13]FETLQAQAGK-K2C7_HUMAN	394	286	sp|P17661|DESM_HUMAN; sp|P08729|K2C7_HUMAN; sp|P05787|K2C8_HUMAN; sp|P41219|PERI_HUMAN; sp|P08670|VIME_HUMAN;	sp|P08729|K2C7_HUMAN;	intra
K[325.13]LLEGEESR-FANYIDK[325.13]VR	#DIV/0!	0	#DIV/0!	#DIV/0!	0.570945	4	1.82408	1.78757	-0.304776	-0.304776	1066	1066	K[325.13]LLEGEESR	KLLEGEESR	0.0011	FANYIDK[325.13]VR	FANYIDKVR	0.00355	KLLEGEESR-FANYIDKVR	P08670	VIME_HUMAN	P08670	VIME_HUMAN	0	0	0	K[325.13]LLEGEESR (pp) FANYIDK[325.13]VR	K[325.13]LLEGEESR-VIME_HUMAN	FANYIDK[325.13]VR-VIME_HUMAN	402	120	sp|P17661|DESM_HUMAN; sp|P08729|K2C7_HUMAN; sp|P05787|K2C8_HUMAN; sp|P41219|PERI_HUMAN; sp|P08670|VIME_HUMAN;	sp|P08670|VIME_HUMAN;	0	BioGRID,HPRD,IntAct,MINT	pubmed:11243787,pubmed:11278417,pubmed:11889032,pubmed:12226091,pubmed:15383276,pubmed:16169070
K[325.13]LLEGEESR-FLEQQNK[325.13]ILLAELEQLK	-0.163014	11	0.845844	0.499853	-0.735616	9	0.536772	0.350685	-0.304776	-0.304776	1066	1066	K[325.13]LLEGEESR	KLLEGEESR	0.1167	FLEQQNK[325.13]ILLAELEQLK	FLEQQNKILLAELEQLK	0.05845	KLLEGEESR-FLEQQNKILLAELEQLK	P08670	VIME_HUMAN	P08670	VIME_HUMAN	0	0	0	K[325.13]LLEGEESR (pp) FLEQQNK[325.13]ILLAELEQLK	K[325.13]LLEGEESR-VIME_HUMAN	FLEQQNK[325.13]ILLAELEQLK-VIME_HUMAN	402	129	sp|P17661|DESM_HUMAN; sp|P08729|K2C7_HUMAN; sp|P05787|K2C8_HUMAN; sp|P41219|PERI_HUMAN; sp|P08670|VIME_HUMAN;	sp|P08670|VIME_HUMAN;	0	BioGRID,HPRD,IntAct,MINT	pubmed:11243787,pubmed:11278417,pubmed:11889032,pubmed:12226091,pubmed:15383276,pubmed:16169070
K[325.13]LLEGEESR-FLEQQNK[325.13]ILLAELEQLKGQGK	1.34389	4	1.38203	1.35436	#DIV/0!	0	#DIV/0!	#DIV/0!	-0.304776	-0.304776	1066	1066	K[325.13]LLEGEESR	KLLEGEESR	0.1376	FLEQQNK[325.13]ILLAELEQLKGQGK	FLEQQNKILLAELEQLKGQGK	0.0871	KLLEGEESR-FLEQQNKILLAELEQLKGQGK	P08670	VIME_HUMAN	P08670	VIME_HUMAN	0	0	0	K[325.13]LLEGEESR (pp) FLEQQNK[325.13]ILLAELEQLKGQGK	K[325.13]LLEGEESR-VIME_HUMAN	FLEQQNK[325.13]ILLAELEQLKGQGK-VIME_HUMAN	402	129	sp|P17661|DESM_HUMAN; sp|P08729|K2C7_HUMAN; sp|P05787|K2C8_HUMAN; sp|P41219|PERI_HUMAN; sp|P08670|VIME_HUMAN;	sp|P08670|VIME_HUMAN;	0	BioGRID,HPRD,IntAct,MINT	pubmed:11243787,pubmed:11278417,pubmed:11889032,pubmed:12226091,pubmed:15383276,pubmed:16169070
K[325.13]LLEGEESR-K[325.13]VIDDTNITR	0.538287	2	1.32092	1.83067	0.0964682	1	#DIV/0!	#DIV/0!	0.953625	0.875108	1144	1437	K[325.13]LLEGEESR	KLLEGEESR	0.0135	K[325.13]VIDDTNITR	KVIDDTNITR	0.0069	KLLEGEESR-KVIDDTNITR	P05787	K2C8_HUMAN	P05783	K1C18_HUMAN	0	1	1	K[325.13]LLEGEESR (pp) K[325.13]VIDDTNITR	K[325.13]LLEGEESR-K2C8_HUMAN	K[325.13]VIDDTNITR-K1C18_HUMAN	393	187	sp|P17661|DESM_HUMAN; sp|P08729|K2C7_HUMAN; sp|P05787|K2C8_HUMAN; sp|P41219|PERI_HUMAN; sp|P08670|VIME_HUMAN;	sp|P05783|K1C18_HUMAN;	0	BioGRID,DIP,HPRD,IntAct	pubmed:8576158,pubmed:9630597,pubmed:10954706,pubmed:11684708,pubmed:14756564
K[325.13]LLEGEESR-SLDMDSIIAEVK[325.13]AQYEDIANR	0.819333	3	1.58969	1.79887	-1.00197	3	0.792223	0.896468	0.953625	0.953625	1144	1144	K[325.13]LLEGEESR	KLLEGEESR	0.0663	SLDMDSIIAEVK[325.13]AQYEDIANR	SLDMDSIIAEVKAQYEDIANR	0.03315	KLLEGEESR-SLDMDSIIAEVKAQYEDIANR	P05787	K2C8_HUMAN	P05787	K2C8_HUMAN	0	0	0	K[325.13]LLEGEESR (pp) SLDMDSIIAEVK[325.13]AQYEDIANR	K[325.13]LLEGEESR-K2C8_HUMAN	SLDMDSIIAEVK[325.13]AQYEDIANR-K2C8_HUMAN	393	264	sp|P17661|DESM_HUMAN; sp|P08729|K2C7_HUMAN; sp|P05787|K2C8_HUMAN; sp|P41219|PERI_HUMAN; sp|P08670|VIME_HUMAN;	sp|P05787|K2C8_HUMAN;	intra
K[325.13]LLEGEESR-SRAEAESMYQIK[325.13]YEELQSLAGK	0.35374	5	1.08585	0.951769	0.682933	2	1.07299	1.48706	0.953625	0.953625	1144	1144	K[325.13]LLEGEESR	KLLEGEESR	0.1737	SRAEAESMYQIK[325.13]YEELQSLAGK	SRAEAESMYQIKYEELQSLAGK	0.087	KLLEGEESR-SRAEAESMYQIKYEELQSLAGK	P05787	K2C8_HUMAN	P05787	K2C8_HUMAN	0	0	0	K[325.13]LLEGEESR (pp) SRAEAESMYQIK[325.13]YEELQSLAGK	K[325.13]LLEGEESR-K2C8_HUMAN	SRAEAESMYQIK[325.13]YEELQSLAGK-K2C8_HUMAN	393	285	sp|P17661|DESM_HUMAN; sp|P08729|K2C7_HUMAN; sp|P05787|K2C8_HUMAN; sp|P41219|PERI_HUMAN; sp|P08670|VIME_HUMAN;	sp|P05787|K2C8_HUMAN;	intra
K[325.13]LLEGEESR-SYK[325.13]VSTSGPR	0.855994	6	1.30631	1.04525	-0.103124	5	1.5879	1.39183	0.953625	0.953625	1144	1144	K[325.13]LLEGEESR	KLLEGEESR	0.0346	SYK[325.13]VSTSGPR	SYKVSTSGPR	0.03215	KLLEGEESR-SYKVSTSGPR	P05787	K2C8_HUMAN	P05787	K2C8_HUMAN	0	0	0	K[325.13]LLEGEESR (pp) SYK[325.13]VSTSGPR	K[325.13]LLEGEESR-K2C8_HUMAN	SYK[325.13]VSTSGPR-K2C8_HUMAN	393	11	sp|P17661|DESM_HUMAN; sp|P08729|K2C7_HUMAN; sp|P05787|K2C8_HUMAN; sp|P41219|PERI_HUMAN; sp|P08670|VIME_HUMAN;	sp|P05787|K2C8_HUMAN;	intra
K[325.13]LLEGEESR-TLLIK[325.13]TVETR	0.24556	7	0.626916	0.464417	-1.33648	6	2.21598	1.77312	-0.304776	-0.304776	1066	1066	K[325.13]LLEGEESR	KLLEGEESR	0.0387	TLLIK[325.13]TVETR	TLLIKTVETR	0.0194	KLLEGEESR-TLLIKTVETR	P08670	VIME_HUMAN	P08670	VIME_HUMAN	0	0	0	K[325.13]LLEGEESR (pp) TLLIK[325.13]TVETR	K[325.13]LLEGEESR-VIME_HUMAN	TLLIK[325.13]TVETR-VIME_HUMAN	402	445	sp|P17661|DESM_HUMAN; sp|P08729|K2C7_HUMAN; sp|P05787|K2C8_HUMAN; sp|P41219|PERI_HUMAN; sp|P08670|VIME_HUMAN;	sp|P08670|VIME_HUMAN;	intra	BioGRID,HPRD,IntAct,MINT	pubmed:11243787,pubmed:11278417,pubmed:11889032,pubmed:12226091,pubmed:15383276,pubmed:16169070
K[325.13]LLEGEESR-WSLLQQQK[325.13]TAR	2.03754	5	0.972589	0.852496	-0.546319	8	0.439509	0.304559	0.953625	0.953625	1144	1144	K[325.13]LLEGEESR	KLLEGEESR	0.0592	WSLLQQQK[325.13]TAR	WSLLQQQKTAR	0.03025	KLLEGEESR-WSLLQQQKTAR	P05787	K2C8_HUMAN	P05787	K2C8_HUMAN	0	0	0	K[325.13]LLEGEESR (pp) WSLLQQQK[325.13]TAR	K[325.13]LLEGEESR-K2C8_HUMAN	WSLLQQQK[325.13]TAR-K2C8_HUMAN	393	130	sp|P17661|DESM_HUMAN; sp|P08729|K2C7_HUMAN; sp|P05787|K2C8_HUMAN; sp|P41219|PERI_HUMAN; sp|P08670|VIME_HUMAN;	sp|P05787|K2C8_HUMAN;	intra
K[325.13]LLEGEESR-YEELQSLAGK[325.13]HGDDLRR	1.92017	5	0.858805	0.752762	0.312307	2	0.017945	0.02487	0.953625	0.953625	1144	1144	K[325.13]LLEGEESR	KLLEGEESR	0.0096	YEELQSLAGK[325.13]HGDDLRR	YEELQSLAGKHGDDLRR	0.01755	KLLEGEESR-YEELQSLAGKHGDDLRR	P05787	K2C8_HUMAN	P05787	K2C8_HUMAN	0	0	0	K[325.13]LLEGEESR (pp) YEELQSLAGK[325.13]HGDDLRR	K[325.13]LLEGEESR-K2C8_HUMAN	YEELQSLAGK[325.13]HGDDLRR-K2C8_HUMAN	393	295	sp|P17661|DESM_HUMAN; sp|P08729|K2C7_HUMAN; sp|P05787|K2C8_HUMAN; sp|P41219|PERI_HUMAN; sp|P08670|VIME_HUMAN;	sp|P05787|K2C8_HUMAN;	intra
K[325.13]LMVALAK-DLYDAGVK[325.13]R	1.35933	3	0.426326	0.482424	-0.209873	3	0.273622	0.309626	0.367285	0.367285	1235	1235	K[325.13]LMVALAK	KLMVALAK	0.0929	DLYDAGVK[325.13]R	DLYDAGVKR	0.04975	KLMVALAK-DLYDAGVKR	P07355	ANXA2_HUMAN	P07355	ANXA2_HUMAN	0	0	0	K[325.13]LMVALAK (pp) DLYDAGVK[325.13]R	K[325.13]LMVALAK-ANXA2_HUMAN	DLYDAGVK[325.13]R-ANXA2_HUMAN	169	204	sp|P07355|ANXA2_HUMAN;	sp|P07355|ANXA2_HUMAN;	intra
K[325.13]LMVALAK-SVPHLQK[325.13]VFDR	0.851423	2	0.159887	0.221588	#DIV/0!	0	#DIV/0!	#DIV/0!	0.367285	0.367285	1235	1235	K[325.13]LMVALAK	KLMVALAK	0.0025	SVPHLQK[325.13]VFDR	SVPHLQKVFDR	0.0019	KLMVALAK-SVPHLQKVFDR	P07355	ANXA2_HUMAN	P07355	ANXA2_HUMAN	0	0	0	K[325.13]LMVALAK (pp) SVPHLQK[325.13]VFDR	K[325.13]LMVALAK-ANXA2_HUMAN	SVPHLQK[325.13]VFDR-ANXA2_HUMAN	169	227	sp|P07355|ANXA2_HUMAN;	sp|P07355|ANXA2_HUMAN;	intra
K[325.13]LMVALAK-TDLEK[325.13]DIISDTSGDFR	0.682412	5	1.20011	1.05193	0.806244	3	1.0763	1.21793	0.367285	0.367285	1235	1235	K[325.13]LMVALAK	KLMVALAK	0.0682	TDLEK[325.13]DIISDTSGDFR	TDLEKDIISDTSGDFR	0.03545	KLMVALAK-TDLEKDIISDTSGDFR	P07355	ANXA2_HUMAN	P07355	ANXA2_HUMAN	0	0	0	K[325.13]LMVALAK (pp) TDLEK[325.13]DIISDTSGDFR	K[325.13]LMVALAK-ANXA2_HUMAN	TDLEK[325.13]DIISDTSGDFR-ANXA2_HUMAN	169	157	sp|P07355|ANXA2_HUMAN;	sp|P07355|ANXA2_HUMAN;	1
K[325.13]LMVALAK-VYK[325.13]EMYK	0.456767	4	0.313477	0.307202	0.61556	4	0.708478	0.694296	0.367285	0.367285	1235	1235	K[325.13]LMVALAK	KLMVALAK	0.001	VYK[325.13]EMYK	VYKEMYK	0.0472	KLMVALAK-VYKEMYK	P07355	ANXA2_HUMAN	P07355	ANXA2_HUMAN	0	0	0	K[325.13]LMVALAK (pp) VYK[325.13]EMYK	K[325.13]LMVALAK-ANXA2_HUMAN	VYK[325.13]EMYK-ANXA2_HUMAN	169	148	sp|P07355|ANXA2_HUMAN;	sp|P07355|ANXA2_HUMAN;	intra
K[325.13]LNEQSPTR-DLQQYQSQAK[325.13]QLFR	-0.163468	6	0.761778	0.609538	0.450937	8	0.726495	0.503426	-0.0985592	-0.0985592	57	57	K[325.13]LNEQSPTR	KLNEQSPTR	0.0792	DLQQYQSQAK[325.13]QLFR	DLQQYQSQAKQLFR	0.03965	KLNEQSPTR-DLQQYQSQAKQLFR	O75396	SC22B_HUMAN	O75396	SC22B_HUMAN	0	0	0	K[325.13]LNEQSPTR (pp) DLQQYQSQAK[325.13]QLFR	K[325.13]LNEQSPTR-SC22B_HUMAN	DLQQYQSQAK[325.13]QLFR-SC22B_HUMAN	43	38	sp|O75396|SC22B_HUMAN;	sp|O75396|SC22B_HUMAN;	1
K[325.13]LQAQMK-KLQAQMK[325.13]DC[160.03]MR	0.975047	4	0.555419	0.544301	0.852166	1	#DIV/0!	#DIV/0!	0.737619	0.737619	860	860	K[325.13]LQAQMK	KLQAQMK	0.0838	KLQAQMK[325.13]DC[160.03]MR	KLQAQMKDCMR	0.0419	KLQAQMK-KLQAQMKDCMR	P35579	MYH9_HUMAN	P35579	MYH9_HUMAN	1	0	1	K[325.13]LQAQMK (pp) KLQAQMK[325.13]DC[160.03]MR	K[325.13]LQAQMK-MYH9_HUMAN	KLQAQMK[325.13]DC[160.03]MR-MYH9_HUMAN	1642	1648	sp|P35580|MYH10_HUMAN; sp|P35749|MYH11_HUMAN; sp|P35579|MYH9_HUMAN;	sp|P35579|MYH9_HUMAN;	intra
K[325.13]LQAQMK-NRDEAIK[325.13]QLR	1.83279	1	#DIV/0!	#DIV/0!	#DIV/0!	0	#DIV/0!	#DIV/0!	0.737619	0.737619	860	860	K[325.13]LQAQMK	KLQAQMK	0.0243	NRDEAIK[325.13]QLR	NRDEAIKQLR	0.0411	KLQAQMK-NRDEAIKQLR	P35579	MYH9_HUMAN	P35579	MYH9_HUMAN	0	0	0	K[325.13]LQAQMK (pp) NRDEAIK[325.13]QLR	K[325.13]LQAQMK-MYH9_HUMAN	NRDEAIK[325.13]QLR-MYH9_HUMAN	1642	1638	sp|P35580|MYH10_HUMAN; sp|P35749|MYH11_HUMAN; sp|P35579|MYH9_HUMAN;	sp|P35579|MYH9_HUMAN;	intra
K[325.13]LTFR-K[325.13]GLLSAEVAR	2.32891	1	#DIV/0!	#DIV/0!	0.356555	3	0.265301	0.300211	0.340117	0.340117	1329	1329	K[325.13]LTFR	KLTFR	0.2471	K[325.13]GLLSAEVAR	KGLLSAEVAR	0.12445	KLTFR-KGLLSAEVAR	Q15149	PLEC_HUMAN	Q15149	PLEC_HUMAN	0	0	0	K[325.13]LTFR (pp) K[325.13]GLLSAEVAR	K[325.13]LTFR-PLEC_HUMAN	K[325.13]GLLSAEVAR-PLEC_HUMAN	4019	3849	sp|Q15149|PLEC_HUMAN;	sp|Q15149|PLEC_HUMAN;	intra
K[325.13]LTFR-K[325.13]QITMEELVR	0.921143	1	#DIV/0!	#DIV/0!	-2.42244	1	#DIV/0!	#DIV/0!	0.340117	0.340117	1329	1329	K[325.13]LTFR	KLTFR	0.1459	K[325.13]QITMEELVR	KQITMEELVR	0.07305	KLTFR-KQITMEELVR	Q15149	PLEC_HUMAN	Q15149	PLEC_HUMAN	0	0	0	K[325.13]LTFR (pp) K[325.13]QITMEELVR	K[325.13]LTFR-PLEC_HUMAN	K[325.13]QITMEELVR-PLEC_HUMAN	4019	4027	sp|Q15149|PLEC_HUMAN;	sp|Q15149|PLEC_HUMAN;	intra
K[325.13]LTGIK-VFNDMK[325.13]VR	#DIV/0!	0	#DIV/0!	#DIV/0!	0.0603523	3	0.673585	0.762219	#N/A	#N/A	850	850	K[325.13]LTGIK	KLTGIK	0.0979	VFNDMK[325.13]VR	VFNDMKVR	0.17765	KLTGIK-VFNDMKVR	P23528	COF1_HUMAN	P23528	COF1_HUMAN	0	0	0	K[325.13]LTGIK (pp) VFNDMK[325.13]VR	K[325.13]LTGIK-COF1_HUMAN	VFNDMK[325.13]VR-COF1_HUMAN	127	19	sp|P23528|COF1_HUMAN;	sp|P23528|COF1_HUMAN; sp|Q9Y281|COF2_HUMAN;	intra
K[325.13]LTGK-ELNITAAK[325.13]EIEVGGGRK	0.18775	3	0.220533	0.249552	1.33177	1	#DIV/0!	#DIV/0!	-0.300371	-0.300371	269	269	K[325.13]LTGK	KLTGK	0.3166	ELNITAAK[325.13]EIEVGGGRK	ELNITAAKEIEVGGGRK	0.1594	KLTGK-ELNITAAKEIEVGGGRK	P62081	RS7_HUMAN	P62081	RS7_HUMAN	0	0	0	K[325.13]LTGK (pp) ELNITAAK[325.13]EIEVGGGRK	K[325.13]LTGK-RS7_HUMAN	ELNITAAK[325.13]EIEVGGGRK-RS7_HUMAN	179	49	sp|P62081|RS7_HUMAN;	sp|P62081|RS7_HUMAN;	intra
K[325.13]LVPQLVR-KVPELMEMFLPATK[325.13]NLLNEK	#DIV/0!	0	#DIV/0!	#DIV/0!	#DIV/0!	0	#DIV/0!	#DIV/0!	0	0	#N/A	#N/A	K[325.13]LVPQLVR	KLVPQLVR	0.0309	KVPELMEMFLPATK[325.13]NLLNEK	KVPELMEMFLPATKNLLNEK	0.0158	KLVPQLVR-KVPELMEMFLPATKNLLNEK	O43747	AP1G1_HUMAN	O43747	AP1G1_HUMAN	0	0	0	K[325.13]LVPQLVR (pp) KVPELMEMFLPATK[325.13]NLLNEK	K[325.13]LVPQLVR-AP1G1_HUMAN	KVPELMEMFLPATK[325.13]NLLNEK-AP1G1_HUMAN	214	180	sp|O43747|AP1G1_HUMAN;	sp|O43747|AP1G1_HUMAN;	intra	HPRD	pubmed:12042876
K[325.13]LWGDR-FAAK[325.13]GEGQLGPAER	-0.0995397	5	0.755216	0.661964	0.894858	9	1.6057	1.04904	-0.411974	-0.411974	2889	2889	K[325.13]LWGDR	KLWGDR	0.2085	FAAK[325.13]GEGQLGPAER	FAAKGEGQLGPAER	0.30745	KLWGDR-FAAKGEGQLGPAER	P13639	EF2_HUMAN	P13639	EF2_HUMAN	0	0	0	K[325.13]LWGDR (pp) FAAK[325.13]GEGQLGPAER	K[325.13]LWGDR-EF2_HUMAN	FAAK[325.13]GEGQLGPAER-EF2_HUMAN	259	239	sp|P13639|EF2_HUMAN;	sp|P13639|EF2_HUMAN;	intra	HPRD	pubmed:2318846,pubmed:15835887
K[325.13]LWGDR-FSK[325.13]SATSPEGK	0.108211	10	0.943593	0.584834	0.608546	10	0.836757	0.518618	-0.411974	-0.411974	2889	2889	K[325.13]LWGDR	KLWGDR	0.2874	FSK[325.13]SATSPEGK	FSKSATSPEGK	0.16725	KLWGDR-FSKSATSPEGK	P13639	EF2_HUMAN	P13639	EF2_HUMAN	0	0	0	K[325.13]LWGDR (pp) FSK[325.13]SATSPEGK	K[325.13]LWGDR-EF2_HUMAN	FSK[325.13]SATSPEGK-EF2_HUMAN	259	275	sp|P13639|EF2_HUMAN;	sp|P13639|EF2_HUMAN;	intra	HPRD	pubmed:2318846,pubmed:15835887
K[325.13]LWGDR-K[325.13]VEDMMK	-0.779634	11	1.7039	1.00692	0.84137	11	1.96858	1.16334	-0.411974	-0.411974	2889	2889	K[325.13]LWGDR	KLWGDR	0.2774	K[325.13]VEDMMK	KVEDMMK	0.14125	KLWGDR-KVEDMMK	P13639	EF2_HUMAN	P13639	EF2_HUMAN	0	0	0	K[325.13]LWGDR (pp) K[325.13]VEDMMK	K[325.13]LWGDR-EF2_HUMAN	K[325.13]VEDMMK-EF2_HUMAN	259	252	sp|P13639|EF2_HUMAN;	sp|P13639|EF2_HUMAN;	intra	HPRD	pubmed:2318846,pubmed:15835887
K[325.13]LWGDR-LIEK[325.13]LDIK	-0.173805	5	1.08898	0.954517	-0.213911	7	1.57779	1.16882	-0.411974	-0.411974	2889	2889	K[325.13]LWGDR	KLWGDR	0.1603	LIEK[325.13]LDIK	LIEKLDIK	0.12095	KLWGDR-LIEKLDIK	P13639	EF2_HUMAN	P13639	EF2_HUMAN	0	0	0	K[325.13]LWGDR (pp) LIEK[325.13]LDIK	K[325.13]LWGDR-EF2_HUMAN	LIEK[325.13]LDIK-EF2_HUMAN	259	318	sp|P13639|EF2_HUMAN;	sp|P13639|EF2_HUMAN;	intra	HPRD	pubmed:2318846,pubmed:15835887
K[325.13]LWGDR-YFDPANGK[325.13]FSK	-0.132681	5	0.610176	0.534833	0.384178	10	1.06731	0.661512	-0.411974	-0.411974	2889	2889	K[325.13]LWGDR	KLWGDR	0.2943	YFDPANGK[325.13]FSK	YFDPANGKFSK	0.14715	KLWGDR-YFDPANGKFSK	P13639	EF2_HUMAN	P13639	EF2_HUMAN	0	0	0	K[325.13]LWGDR (pp) YFDPANGK[325.13]FSK	K[325.13]LWGDR-EF2_HUMAN	YFDPANGK[325.13]FSK-EF2_HUMAN	259	272	sp|P13639|EF2_HUMAN;	sp|P13639|EF2_HUMAN;	intra	HPRD	pubmed:2318846,pubmed:15835887
K[325.13]MC[160.03]LFAGFQR-DLPEHAVLK[325.13]MK	-0.0132294	2	2.17939	3.02042	0.919362	9	1.22847	0.802583	-0.00679297	-0.00679297	648	648	K[325.13]MC[160.03]LFAGFQR	KMCLFAGFQR	0.0001	DLPEHAVLK[325.13]MK	DLPEHAVLKMK	0.0101	KMCLFAGFQR-DLPEHAVLKMK	Q00839	HNRPU_HUMAN	Q00839	HNRPU_HUMAN	0	0	0	K[325.13]MC[160.03]LFAGFQR (pp) DLPEHAVLK[325.13]MK	K[325.13]MC[160.03]LFAGFQR-HNRPU_HUMAN	DLPEHAVLK[325.13]MK-HNRPU_HUMAN	592	635	sp|Q00839|HNRPU_HUMAN;	sp|Q00839|HNRPU_HUMAN;	intra
K[325.13]MNALFEGR-TK[325.13]PHLFYIPGR	-1.16609	3	1.88741	2.13577	-1.42748	1	#DIV/0!	#DIV/0!	0.475048	0.475048	1	1	K[325.13]MNALFEGR	KMNALFEGR	0.0004	TK[325.13]PHLFYIPGR	TKPHLFYIPGR	0.0017	KMNALFEGR-TKPHLFYIPGR	Q9H307	PININ_HUMAN	Q9H307	PININ_HUMAN	0	0	0	K[325.13]MNALFEGR (pp) TK[325.13]PHLFYIPGR	K[325.13]MNALFEGR-PININ_HUMAN	TK[325.13]PHLFYIPGR-PININ_HUMAN	262	238	sp|Q9H307|PININ_HUMAN;	sp|Q9H307|PININ_HUMAN;	intra	HPRD	pubmed:16169070
K[325.13]MPFTEK-FDDPGLMLMGFK[325.13]PLVLLK	#DIV/0!	0	#DIV/0!	#DIV/0!	0.958746	3	0.350949	0.397129	#N/A	#N/A	443	443	K[325.13]MPFTEK	KMPFTEK	0.0289	FDDPGLMLMGFK[325.13]PLVLLK	FDDPGLMLMGFKPLVLLK	0.01445	KMPFTEK-FDDPGLMLMGFKPLVLLK	P12956	XRCC6_HUMAN	P12956	XRCC6_HUMAN	0	0	0	K[325.13]MPFTEK (pp) FDDPGLMLMGFK[325.13]PLVLLK	K[325.13]MPFTEK-XRCC6_HUMAN	FDDPGLMLMGFK[325.13]PLVLLK-XRCC6_HUMAN	445	351	sp|P12956|XRCC6_HUMAN;	sp|P12956|XRCC6_HUMAN;	intra
K[325.13]MQSTLISAAR-FTNSK[325.13]LTSLNEEYTK	0.37776	4	0.89581	0.877877	0.350919	1	#DIV/0!	#DIV/0!	0.0413532	0.0413532	5	5	K[325.13]MQSTLISAAR	KMQSTLISAAR	0.0033	FTNSK[325.13]LTSLNEEYTK	FTNSKLTSLNEEYTK	0.0093	KMQSTLISAAR-FTNSKLTSLNEEYTK	P43246	MSH2_HUMAN	P43246	MSH2_HUMAN	0	0	0	K[325.13]MQSTLISAAR (pp) FTNSK[325.13]LTSLNEEYTK	K[325.13]MQSTLISAAR-MSH2_HUMAN	FTNSK[325.13]LTSLNEEYTK-MSH2_HUMAN	491	555	sp|P43246|MSH2_HUMAN;	sp|P43246|MSH2_HUMAN;	intra	BioGRID,IntAct	pubmed:8942985,pubmed:9774676
K[325.13]NGFVVLK-GRPC[160.03]K[325.13]IVEMSTSK	0.159762	10	0.998226	0.618696	0.490113	2	0.0833125	0.115463	0.193997	0.193997	685	685	K[325.13]NGFVVLK	KNGFVVLK	0.0458	GRPC[160.03]K[325.13]IVEMSTSK	GRPCKIVEMSTSK	0.0232	KNGFVVLK-GRPCKIVEMSTSK	P63241	IF5A1_HUMAN	P63241	IF5A1_HUMAN	0	0	0	K[325.13]NGFVVLK (pp) GRPC[160.03]K[325.13]IVEMSTSK	K[325.13]NGFVVLK-IF5A1_HUMAN	GRPC[160.03]K[325.13]IVEMSTSK-IF5A1_HUMAN	27	39	sp|P63241|IF5A1_HUMAN; sp|Q9GZV4|IF5A2_HUMAN;	sp|P63241|IF5A1_HUMAN; sp|Q9GZV4|IF5A2_HUMAN;	1
K[325.13]NHEEEVK-LQLETEIEALK[325.13]EELLFMK	0.816145	17	1.35879	0.645914	-0.292508	2	1.00961	1.39922	0.875108	0.875108	1437	1437	K[325.13]NHEEEVK	KNHEEEVK	0.1288	LQLETEIEALK[325.13]EELLFMK	LQLETEIEALKEELLFMK	0.0646	KNHEEEVK-LQLETEIEALKEELLFMK	P05783	K1C18_HUMAN	P05783	K1C18_HUMAN	0	0	0	K[325.13]NHEEEVK (pp) LQLETEIEALK[325.13]EELLFMK	K[325.13]NHEEEVK-K1C18_HUMAN	LQLETEIEALK[325.13]EELLFMK-K1C18_HUMAN	215	207	sp|P05783|K1C18_HUMAN;	sp|P05783|K1C18_HUMAN;	intra
K[325.13]NHEEEVK-TK[325.13]TEISEMNR	2.54414	4	0.986297	0.966553	3.28906	2	0.370865	0.513983	0.875108	0.953625	1437	1144	K[325.13]NHEEEVK	KNHEEEVK	0.0214	TK[325.13]TEISEMNR	TKTEISEMNR	0.0107	KNHEEEVK-TKTEISEMNR	P05783	K1C18_HUMAN	P05787	K2C8_HUMAN	0	1	1	K[325.13]NHEEEVK (pp) TK[325.13]TEISEMNR	K[325.13]NHEEEVK-K1C18_HUMAN	TK[325.13]TEISEMNR-K2C8_HUMAN	215	304	sp|P05783|K1C18_HUMAN;	sp|P05787|K2C8_HUMAN;	0	BioGRID,DIP,HPRD,IntAct	pubmed:8576158,pubmed:9630597,pubmed:10954706,pubmed:11684708,pubmed:14756564
K[325.13]NIDVWK-K[325.13]WTTLNSLQLHGLQLR	-0.588037	3	0.760191	0.860221	-0.397841	1	#DIV/0!	#DIV/0!	-0.5501	-0.5501	207	207	K[325.13]NIDVWK	KNIDVWK	0.0068	K[325.13]WTTLNSLQLHGLQLR	KWTTLNSLQLHGLQLR	0.0034	KNIDVWK-KWTTLNSLQLHGLQLR	Q08J23	NSUN2_HUMAN	Q08J23	NSUN2_HUMAN	0	0	0	K[325.13]NIDVWK (pp) K[325.13]WTTLNSLQLHGLQLR	K[325.13]NIDVWK-NSUN2_HUMAN	K[325.13]WTTLNSLQLHGLQLR-NSUN2_HUMAN	279	286	sp|Q08J23|NSUN2_HUMAN;	sp|Q08J23|NSUN2_HUMAN;	intra
K[325.13]NLQYYDISAK-VTYK[325.13]NVPNWHR	-0.35241	6	0.655033	0.524126	0.399591	3	0.158882	0.179789	-0.599368	-0.599368	324	324	K[325.13]NLQYYDISAK	KNLQYYDISAK	0.0007	VTYK[325.13]NVPNWHR	VTYKNVPNWHR	0.0056	KNLQYYDISAK-VTYKNVPNWHR	P62826	RAN_HUMAN	P62826	RAN_HUMAN	0	0	0	K[325.13]NLQYYDISAK (pp) VTYK[325.13]NVPNWHR	K[325.13]NLQYYDISAK-RAN_HUMAN	VTYK[325.13]NVPNWHR-RAN_HUMAN	142	99	sp|P62826|RAN_HUMAN;	sp|P62826|RAN_HUMAN;	intra	HPRD	pubmed:9637251,pubmed:14684163
K[325.13]NMLFSGTNIAAGK-K[325.13]SMSVYC[160.03]TPNKPSR	0.839526	2	1.72071	2.38473	0.16563	1	#DIV/0!	#DIV/0!	0	0	#N/A	#N/A	K[325.13]NMLFSGTNIAAGK	KNMLFSGTNIAAGK	0.0001	K[325.13]SMSVYC[160.03]TPNKPSR	KSMSVYCTPNKPSR	5e-05	KNMLFSGTNIAAGK-KSMSVYCTPNKPSR	P16615	AT2A2_HUMAN	P16615	AT2A2_HUMAN	0	0	0	K[325.13]NMLFSGTNIAAGK (pp) K[325.13]SMSVYC[160.03]TPNKPSR	K[325.13]NMLFSGTNIAAGK-AT2A2_HUMAN	K[325.13]SMSVYC[160.03]TPNKPSR-AT2A2_HUMAN	205	492	sp|O14983|AT2A1_HUMAN; sp|P16615|AT2A2_HUMAN;	sp|P16615|AT2A2_HUMAN;	intra	HPRD	pubmed:12670936
K[325.13]NNIK-FYEAFSK[325.13]NLK	-0.0642585	4	0.424462	0.415965	0.187824	6	0.214668	0.171767	-0.0310977	-0.0310977	1535	1535	K[325.13]NNIK	KNNIK	0.4094	FYEAFSK[325.13]NLK	FYEAFSKNLK	0.20495	KNNIK-FYEAFSKNLK	P08238	HS90B_HUMAN	P08238	HS90B_HUMAN	0	0	0	K[325.13]NNIK (pp) FYEAFSK[325.13]NLK	K[325.13]NNIK-HS90B_HUMAN	FYEAFSK[325.13]NLK-HS90B_HUMAN	350	435	sp|Q58FF7|H90B3_HUMAN; sp|P07900|HS90A_HUMAN; sp|P08238|HS90B_HUMAN;	sp|P08238|HS90B_HUMAN;	intra	DIP,HPRD	pubmed:7588731
K[325.13]NNIK-FYEQFSK[325.13]NIK	-0.0306806	4	1.55554	1.5244	1.00861	3	0.614969	0.695891	0.324975	0.324975	1096	1096	K[325.13]NNIK	KNNIK	0.2738	FYEQFSK[325.13]NIK	FYEQFSKNIK	0.1665	KNNIK-FYEQFSKNIK	P07900	HS90A_HUMAN	P07900	HS90A_HUMAN	0	0	0	K[325.13]NNIK (pp) FYEQFSK[325.13]NIK	K[325.13]NNIK-HS90A_HUMAN	FYEQFSK[325.13]NIK-HS90A_HUMAN	358	443	sp|Q58FF7|H90B3_HUMAN; sp|P07900|HS90A_HUMAN; sp|P08238|HS90B_HUMAN;	sp|P07900|HS90A_HUMAN;	intra	BioGRID,DIP,IntAct,MINT	pubmed:7588731,pubmed:16169070
K[325.13]PFYLYTGR-IGYPK[325.13]PALLHSTFFPALQGAQTK	#DIV/0!	0	#DIV/0!	#DIV/0!	1.68122	2	0.430022	0.595969	#N/A	#N/A	52	52	K[325.13]PFYLYTGR	KPFYLYTGR	0.003	IGYPK[325.13]PALLHSTFFPALQGAQTK	IGYPKPALLHSTFFPALQGAQTK	0.0015	KPFYLYTGR-IGYPKPALLHSTFFPALQGAQTK	P23381	SYWC_HUMAN	P23381	SYWC_HUMAN	0	0	0	K[325.13]PFYLYTGR (pp) IGYPK[325.13]PALLHSTFFPALQGAQTK	K[325.13]PFYLYTGR-SYWC_HUMAN	IGYPK[325.13]PALLHSTFFPALQGAQTK-SYWC_HUMAN	154	331	sp|P23381|SYWC_HUMAN;	sp|P23381|SYWC_HUMAN;	0	DIP	pubmed:17637340
K[325.13]PGMTR-K[325.13]PGMTR	0.992564	6	1.41724	1.13401	-1.10535	2	0.482903	0.669257	0.18528	0.18528	465	465	K[325.13]PGMTR	KPGMTR	0.1315	K[325.13]PGMTR	KPGMTR	0.19245	KPGMTR-KPGMTR	P40926	MDHM_HUMAN	P40926	MDHM_HUMAN	1	0	1	K[325.13]PGMTR (pp) K[325.13]PGMTR	K[325.13]PGMTR-MDHM_HUMAN	K[325.13]PGMTR-MDHM_HUMAN	105	105	sp|P40926|MDHM_HUMAN;	sp|P40926|MDHM_HUMAN;	0	BioGRID,HPRD	pubmed:9792106
K[325.13]PSAPK-SK[325.13]LILFPR	-0.540843	10	0.702821	0.435605	0.320897	10	0.499116	0.309349	-0.321175	-0.321175	119	119	K[325.13]PSAPK	KPSAPK	0.2838	SK[325.13]LILFPR	SKLILFPR	0.1432	KPSAPK-SKLILFPR	P26373	RL13_HUMAN	P26373	RL13_HUMAN	0	0	0	K[325.13]PSAPK (pp) SK[325.13]LILFPR	K[325.13]PSAPK-RL13_HUMAN	SK[325.13]LILFPR-RL13_HUMAN	130	123	sp|P26373|RL13_HUMAN;	sp|P26373|RL13_HUMAN;	intra
K[325.13]QAGPASVPLR-YGVSGYPTLK[325.13]IFR	0.917565	2	0.35995	0.498856	2.55031	2	0.760688	1.05424	0.437203	0.437203	484	484	K[325.13]QAGPASVPLR	KQAGPASVPLR	0.0033	YGVSGYPTLK[325.13]IFR	YGVSGYPTLKIFR	0.0019	KQAGPASVPLR-YGVSGYPTLKIFR	P30101	PDIA3_HUMAN	P30101	PDIA3_HUMAN	0	0	0	K[325.13]QAGPASVPLR (pp) YGVSGYPTLK[325.13]IFR	K[325.13]QAGPASVPLR-PDIA3_HUMAN	YGVSGYPTLK[325.13]IFR-PDIA3_HUMAN	130	104	sp|P30101|PDIA3_HUMAN;	sp|P30101|PDIA3_HUMAN;	intra	DIP	pubmed:16905107
K[325.13]QEELNR-K[325.13]AEELDRR	2.06843	2	0.392161	0.543497	-0.460505	2	0.228482	0.316654	0.959781	0.959781	1	1	K[325.13]QEELNR	KQEELNR	0.0434	K[325.13]AEELDRR	KAEELDRR	0.04335	KQEELNR-KAEELDRR	O14828	SCAM3_HUMAN	O14828	SCAM3_HUMAN	0	0	0	K[325.13]QEELNR (pp) K[325.13]AEELDRR	K[325.13]QEELNR-SCAM3_HUMAN	K[325.13]AEELDRR-SCAM3_HUMAN	102	109	sp|O14828|SCAM3_HUMAN;	sp|O14828|SCAM3_HUMAN;	intra
K[325.13]QLATK[142.11]AAR[184.13]-K[156.13]SAPATGGVK[325.13]KPHR	-2.37552	1	#DIV/0!	#DIV/0!	#DIV/0!	0	#DIV/0!	#DIV/0!	-0.100076	-0.100076	1171	1171	K[325.13]QLATK[142.11]AAR[184.13]	KQLATKAAR	0.0056	K[156.13]SAPATGGVK[325.13]KPHR	KSAPATGGVKKPHR	0.02745	KQLATKAAR-KSAPATGGVKKPHR	P68431	H31_HUMAN	P68431	H31_HUMAN	0	0	0	K[325.13]QLATK[142.11]AAR[184.13] (pp) K[156.13]SAPATGGVK[325.13]KPHR	K[325.13]QLATK[142.11]AAR[184.13]-H31_HUMAN	K[156.13]SAPATGGVK[325.13]KPHR-H31_HUMAN	19	37	sp|P68431|H31_HUMAN; sp|Q71DI3|H32_HUMAN; sp|P84243|H33_HUMAN;	sp|Q16695|H31T_HUMAN; sp|P68431|H31_HUMAN; sp|Q71DI3|H32_HUMAN;	intra	HPRD	pubmed:15282608
K[325.13]QLATK[142.11]VAR-K[156.13]SAPATGGVK[142.11]K[325.13]PHR	-1.0088	1	#DIV/0!	#DIV/0!	#DIV/0!	0	#DIV/0!	#DIV/0!	-0.100076	-0.100076	4	4	K[325.13]QLATK[142.11]VAR	KQLATKVAR	0.0015	K[156.13]SAPATGGVK[142.11]K[325.13]PHR	KSAPATGGVKKPHR	0.0522	KQLATKVAR-KSAPATGGVKKPHR	Q16695	H31T_HUMAN	Q16695	H31T_HUMAN	0	0	0	K[325.13]QLATK[142.11]VAR (pp) K[156.13]SAPATGGVK[142.11]K[325.13]PHR	K[325.13]QLATK[142.11]VAR-H31T_HUMAN	K[156.13]SAPATGGVK[142.11]K[325.13]PHR-H31T_HUMAN	19	38	sp|Q16695|H31T_HUMAN;	sp|Q16695|H31T_HUMAN; sp|P68431|H31_HUMAN; sp|Q71DI3|H32_HUMAN;	intra	HPRD	pubmed:14993289,pubmed:15235609
K[325.13]QLATK[142.11]VAR-K[156.13]SAPATGGVK[156.13]K[325.13]PHR	-1.59529	1	#DIV/0!	#DIV/0!	-0.783558	1	#DIV/0!	#DIV/0!	-0.100076	-0.100076	4	4	K[325.13]QLATK[142.11]VAR	KQLATKVAR	0.0122	K[156.13]SAPATGGVK[156.13]K[325.13]PHR	KSAPATGGVKKPHR	0.0159	KQLATKVAR-KSAPATGGVKKPHR	Q16695	H31T_HUMAN	Q16695	H31T_HUMAN	0	0	0	K[325.13]QLATK[142.11]VAR (pp) K[156.13]SAPATGGVK[156.13]K[325.13]PHR	K[325.13]QLATK[142.11]VAR-H31T_HUMAN	K[156.13]SAPATGGVK[156.13]K[325.13]PHR-H31T_HUMAN	19	38	sp|Q16695|H31T_HUMAN;	sp|Q16695|H31T_HUMAN; sp|P68431|H31_HUMAN; sp|Q71DI3|H32_HUMAN;	intra	HPRD	pubmed:14993289,pubmed:15235609
K[325.13]QLATK[142.11]VAR-K[156.13]SAPATGGVK[325.13]KPHR	-1.06183	3	1.2293	1.39106	#DIV/0!	0	#DIV/0!	#DIV/0!	-0.100076	-0.100076	4	4	K[325.13]QLATK[142.11]VAR	KQLATKVAR	0.0007	K[156.13]SAPATGGVK[325.13]KPHR	KSAPATGGVKKPHR	0.00035	KQLATKVAR-KSAPATGGVKKPHR	Q16695	H31T_HUMAN	Q16695	H31T_HUMAN	0	0	0	K[325.13]QLATK[142.11]VAR (pp) K[156.13]SAPATGGVK[325.13]KPHR	K[325.13]QLATK[142.11]VAR-H31T_HUMAN	K[156.13]SAPATGGVK[325.13]KPHR-H31T_HUMAN	19	37	sp|Q16695|H31T_HUMAN;	sp|Q16695|H31T_HUMAN; sp|P68431|H31_HUMAN; sp|Q71DI3|H32_HUMAN;	intra	HPRD	pubmed:14993289,pubmed:15235609
K[325.13]QLATK[142.11]VAR-K[156.13]SAPATGGVKK[325.13]PHR	-2.48262	1	#DIV/0!	#DIV/0!	-1.02622	2	0.149583	0.207308	-0.100076	-0.100076	4	4	K[325.13]QLATK[142.11]VAR	KQLATKVAR	0.0012	K[156.13]SAPATGGVKK[325.13]PHR	KSAPATGGVKKPHR	0.0039	KQLATKVAR-KSAPATGGVKKPHR	Q16695	H31T_HUMAN	Q16695	H31T_HUMAN	0	0	0	K[325.13]QLATK[142.11]VAR (pp) K[156.13]SAPATGGVKK[325.13]PHR	K[325.13]QLATK[142.11]VAR-H31T_HUMAN	K[156.13]SAPATGGVKK[325.13]PHR-H31T_HUMAN	19	38	sp|Q16695|H31T_HUMAN;	sp|Q16695|H31T_HUMAN; sp|P68431|H31_HUMAN; sp|Q71DI3|H32_HUMAN;	intra	HPRD	pubmed:14993289,pubmed:15235609
K[325.13]QLATK[142.11]VAR-K[170.14]SAPATGGVK[325.13]KPHR	#DIV/0!	0	#DIV/0!	#DIV/0!	-1.03684	1	#DIV/0!	#DIV/0!	-0.100076	-0.100076	4	4	K[325.13]QLATK[142.11]VAR	KQLATKVAR	0.0019	K[170.14]SAPATGGVK[325.13]KPHR	KSAPATGGVKKPHR	0.001	KQLATKVAR-KSAPATGGVKKPHR	Q16695	H31T_HUMAN	Q16695	H31T_HUMAN	0	0	0	K[325.13]QLATK[142.11]VAR (pp) K[170.14]SAPATGGVK[325.13]KPHR	K[325.13]QLATK[142.11]VAR-H31T_HUMAN	K[170.14]SAPATGGVK[325.13]KPHR-H31T_HUMAN	19	37	sp|Q16695|H31T_HUMAN;	sp|Q16695|H31T_HUMAN; sp|P68431|H31_HUMAN; sp|Q71DI3|H32_HUMAN;	intra	HPRD	pubmed:14993289,pubmed:15235609
K[325.13]QLATK[142.11]VAR-YQK[325.13]STELLIR	1.78784	2	0.553865	0.767604	-0.582866	3	0.719196	0.813831	-0.100076	-0.100076	4	4	K[325.13]QLATK[142.11]VAR	KQLATKVAR	0.0036	YQK[325.13]STELLIR	YQKSTELLIR	0.00195	KQLATKVAR-YQKSTELLIR	Q16695	H31T_HUMAN	Q16695	H31T_HUMAN	0	0	0	K[325.13]QLATK[142.11]VAR (pp) YQK[325.13]STELLIR	K[325.13]QLATK[142.11]VAR-H31T_HUMAN	YQK[325.13]STELLIR-H31T_HUMAN	19	57	sp|Q16695|H31T_HUMAN;	sp|Q16695|H31T_HUMAN; sp|P68431|H31_HUMAN; sp|Q71DI3|H32_HUMAN; sp|P84243|H33_HUMAN;	intra	HPRD	pubmed:14993289,pubmed:15235609
K[325.13]QLATK[170.11]AAR-K[156.13]SAPATGGVK[156.13]K[325.13]PHR	0.67515	2	0.534784	0.74116	#DIV/0!	0	#DIV/0!	#DIV/0!	-0.100076	-0.100076	1171	1171	K[325.13]QLATK[170.11]AAR	KQLATKAAR	0.0188	K[156.13]SAPATGGVK[156.13]K[325.13]PHR	KSAPATGGVKKPHR	0.0162	KQLATKAAR-KSAPATGGVKKPHR	P68431	H31_HUMAN	P68431	H31_HUMAN	0	0	0	K[325.13]QLATK[170.11]AAR (pp) K[156.13]SAPATGGVK[156.13]K[325.13]PHR	K[325.13]QLATK[170.11]AAR-H31_HUMAN	K[156.13]SAPATGGVK[156.13]K[325.13]PHR-H31_HUMAN	19	38	sp|P68431|H31_HUMAN; sp|Q71DI3|H32_HUMAN; sp|P84243|H33_HUMAN;	sp|Q16695|H31T_HUMAN; sp|P68431|H31_HUMAN; sp|Q71DI3|H32_HUMAN;	intra	HPRD	pubmed:15282608
K[325.13]QLATK[170.11]AAR-K[156.13]SAPATGGVK[325.13]KPHR	-1.72641	7	1.08761	0.805697	-0.644416	3	0.670328	0.758533	-0.100076	-0.100076	1171	1171	K[325.13]QLATK[170.11]AAR	KQLATKAAR	0.0241	K[156.13]SAPATGGVK[325.13]KPHR	KSAPATGGVKKPHR	0.01945	KQLATKAAR-KSAPATGGVKKPHR	P68431	H31_HUMAN	P68431	H31_HUMAN	0	0	0	K[325.13]QLATK[170.11]AAR (pp) K[156.13]SAPATGGVK[325.13]KPHR	K[325.13]QLATK[170.11]AAR-H31_HUMAN	K[156.13]SAPATGGVK[325.13]KPHR-H31_HUMAN	19	37	sp|P68431|H31_HUMAN; sp|Q71DI3|H32_HUMAN; sp|P84243|H33_HUMAN;	sp|Q16695|H31T_HUMAN; sp|P68431|H31_HUMAN; sp|Q71DI3|H32_HUMAN;	intra	HPRD	pubmed:15282608
K[325.13]QLATK[170.11]AAR-K[170.11]SAPATGGVK[325.13]KPHR	-1.81209	2	0.00701001	0.0097152	#DIV/0!	0	#DIV/0!	#DIV/0!	-0.100076	-0.100076	1171	1171	K[325.13]QLATK[170.11]AAR	KQLATKAAR	0.0001	K[170.11]SAPATGGVK[325.13]KPHR	KSAPATGGVKKPHR	0.08155	KQLATKAAR-KSAPATGGVKKPHR	P68431	H31_HUMAN	P68431	H31_HUMAN	0	0	0	K[325.13]QLATK[170.11]AAR (pp) K[170.11]SAPATGGVK[325.13]KPHR	K[325.13]QLATK[170.11]AAR-H31_HUMAN	K[170.11]SAPATGGVK[325.13]KPHR-H31_HUMAN	19	37	sp|P68431|H31_HUMAN; sp|Q71DI3|H32_HUMAN; sp|P84243|H33_HUMAN;	sp|Q16695|H31T_HUMAN; sp|P68431|H31_HUMAN; sp|Q71DI3|H32_HUMAN;	intra	HPRD	pubmed:15282608
K[325.13]QLATK[170.11]AAR-K[170.14]SAPATGGVK[325.13]KPHR	-1.48657	2	1.49176	2.06743	-0.215852	4	0.950772	0.931739	-0.100076	-0.100076	1171	1171	K[325.13]QLATK[170.11]AAR	KQLATKAAR	0.0003	K[170.14]SAPATGGVK[325.13]KPHR	KSAPATGGVKKPHR	0.0056	KQLATKAAR-KSAPATGGVKKPHR	P68431	H31_HUMAN	P68431	H31_HUMAN	0	0	0	K[325.13]QLATK[170.11]AAR (pp) K[170.14]SAPATGGVK[325.13]KPHR	K[325.13]QLATK[170.11]AAR-H31_HUMAN	K[170.14]SAPATGGVK[325.13]KPHR-H31_HUMAN	19	37	sp|P68431|H31_HUMAN; sp|Q71DI3|H32_HUMAN; sp|P84243|H33_HUMAN;	sp|Q16695|H31T_HUMAN; sp|P68431|H31_HUMAN; sp|Q71DI3|H32_HUMAN;	intra	HPRD	pubmed:15282608
K[325.13]QLATK[170.11]AAR-K[170.14]SAPATGGVKK[325.13]PHR	-1.00082	2	0.153437	0.212648	-1.14384	1	#DIV/0!	#DIV/0!	-0.100076	-0.100076	1171	1171	K[325.13]QLATK[170.11]AAR	KQLATKAAR	0.0008	K[170.14]SAPATGGVKK[325.13]PHR	KSAPATGGVKKPHR	0.07565	KQLATKAAR-KSAPATGGVKKPHR	P68431	H31_HUMAN	P68431	H31_HUMAN	0	0	0	K[325.13]QLATK[170.11]AAR (pp) K[170.14]SAPATGGVKK[325.13]PHR	K[325.13]QLATK[170.11]AAR-H31_HUMAN	K[170.14]SAPATGGVKK[325.13]PHR-H31_HUMAN	19	38	sp|P68431|H31_HUMAN; sp|Q71DI3|H32_HUMAN; sp|P84243|H33_HUMAN;	sp|Q16695|H31T_HUMAN; sp|P68431|H31_HUMAN; sp|Q71DI3|H32_HUMAN;	intra	HPRD	pubmed:15282608
K[325.13]QLATK[170.11]AAR-K[325.13]SAPATGGVK[156.13]KPHR	1.0273	2	3.63148	5.03288	-2.61966	1	#DIV/0!	#DIV/0!	-0.100076	-0.100076	1171	1171	K[325.13]QLATK[170.11]AAR	KQLATKAAR	0.0011	K[325.13]SAPATGGVK[156.13]KPHR	KSAPATGGVKKPHR	0.05905	KQLATKAAR-KSAPATGGVKKPHR	P68431	H31_HUMAN	P68431	H31_HUMAN	0	0	0	K[325.13]QLATK[170.11]AAR (pp) K[325.13]SAPATGGVK[156.13]KPHR	K[325.13]QLATK[170.11]AAR-H31_HUMAN	K[325.13]SAPATGGVK[156.13]KPHR-H31_HUMAN	19	28	sp|P68431|H31_HUMAN; sp|Q71DI3|H32_HUMAN; sp|P84243|H33_HUMAN;	sp|Q16695|H31T_HUMAN; sp|P68431|H31_HUMAN; sp|Q71DI3|H32_HUMAN;	intra	HPRD	pubmed:15282608
K[325.13]QLATK[170.11]AAR-LLLPGELAK[325.13]HAVSEGTK	-0.422685	6	1.03772	0.830335	-0.220795	2	1.01817	1.41108	-0.100076	-0.0773741	1171	89	K[325.13]QLATK[170.11]AAR	KQLATKAAR	0.0095	LLLPGELAK[325.13]HAVSEGTK	LLLPGELAKHAVSEGTK	0.00475	KQLATKAAR-LLLPGELAKHAVSEGTK	P68431	H31_HUMAN	P62807	H2B1C_HUMAN	0	1	1	K[325.13]QLATK[170.11]AAR (pp) LLLPGELAK[325.13]HAVSEGTK	K[325.13]QLATK[170.11]AAR-H31_HUMAN	LLLPGELAK[325.13]HAVSEGTK-H2B1C_HUMAN	19	109	sp|P68431|H31_HUMAN; sp|Q71DI3|H32_HUMAN; sp|P84243|H33_HUMAN;	sp|Q96A08|H2B1A_HUMAN; sp|P33778|H2B1B_HUMAN; sp|P62807|H2B1C_HUMAN; sp|P58876|H2B1D_HUMAN;	1
K[325.13]QLATK[170.11]AAR-YQK[325.13]STELLIR	#DIV/0!	0	#DIV/0!	#DIV/0!	-0.99949	3	0.130683	0.147879	-0.100076	-0.100076	1171	1171	K[325.13]QLATK[170.11]AAR	KQLATKAAR	0.0031	YQK[325.13]STELLIR	YQKSTELLIR	0.00175	KQLATKAAR-YQKSTELLIR	P68431	H31_HUMAN	P68431	H31_HUMAN	0	0	0	K[325.13]QLATK[170.11]AAR (pp) YQK[325.13]STELLIR	K[325.13]QLATK[170.11]AAR-H31_HUMAN	YQK[325.13]STELLIR-H31_HUMAN	19	57	sp|P68431|H31_HUMAN; sp|Q71DI3|H32_HUMAN; sp|P84243|H33_HUMAN;	sp|Q16695|H31T_HUMAN; sp|P68431|H31_HUMAN; sp|Q71DI3|H32_HUMAN; sp|P84243|H33_HUMAN;	intra	HPRD	pubmed:15282608
K[325.13]QLATK[170.14]AAR-K[156.13]SAPATGGVK[142.11]K[325.13]PHR	-1.25767	4	1.41121	1.38296	#DIV/0!	0	#DIV/0!	#DIV/0!	-0.100076	-0.100076	1171	1171	K[325.13]QLATK[170.14]AAR	KQLATKAAR	0.1347	K[156.13]SAPATGGVK[142.11]K[325.13]PHR	KSAPATGGVKKPHR	0.07785	KQLATKAAR-KSAPATGGVKKPHR	P68431	H31_HUMAN	P68431	H31_HUMAN	0	0	0	K[325.13]QLATK[170.14]AAR (pp) K[156.13]SAPATGGVK[142.11]K[325.13]PHR	K[325.13]QLATK[170.14]AAR-H31_HUMAN	K[156.13]SAPATGGVK[142.11]K[325.13]PHR-H31_HUMAN	19	38	sp|P68431|H31_HUMAN; sp|Q71DI3|H32_HUMAN; sp|P84243|H33_HUMAN;	sp|Q16695|H31T_HUMAN; sp|P68431|H31_HUMAN; sp|Q71DI3|H32_HUMAN;	intra	HPRD	pubmed:15282608
K[325.13]QLATK[170.14]AAR-K[156.13]SAPATGGVK[156.13]K[325.13]PHR	-0.564088	1	#DIV/0!	#DIV/0!	3.85744	2	2.62828	3.64254	-0.100076	-0.100076	1171	1171	K[325.13]QLATK[170.14]AAR	KQLATKAAR	0.0026	K[156.13]SAPATGGVK[156.13]K[325.13]PHR	KSAPATGGVKKPHR	0.02395	KQLATKAAR-KSAPATGGVKKPHR	P68431	H31_HUMAN	P68431	H31_HUMAN	0	0	0	K[325.13]QLATK[170.14]AAR (pp) K[156.13]SAPATGGVK[156.13]K[325.13]PHR	K[325.13]QLATK[170.14]AAR-H31_HUMAN	K[156.13]SAPATGGVK[156.13]K[325.13]PHR-H31_HUMAN	19	38	sp|P68431|H31_HUMAN; sp|Q71DI3|H32_HUMAN; sp|P84243|H33_HUMAN;	sp|Q16695|H31T_HUMAN; sp|P68431|H31_HUMAN; sp|Q71DI3|H32_HUMAN;	intra	HPRD	pubmed:15282608
K[325.13]QLATK[170.14]AAR-K[156.13]SAPATGGVK[325.13]KPHR	#DIV/0!	0	#DIV/0!	#DIV/0!	-0.91583	2	0.163488	0.226579	-0.100076	-0.100076	1171	1171	K[325.13]QLATK[170.14]AAR	KQLATKAAR	0.001	K[156.13]SAPATGGVK[325.13]KPHR	KSAPATGGVKKPHR	0.00055	KQLATKAAR-KSAPATGGVKKPHR	P68431	H31_HUMAN	P68431	H31_HUMAN	0	0	0	K[325.13]QLATK[170.14]AAR (pp) K[156.13]SAPATGGVK[325.13]KPHR	K[325.13]QLATK[170.14]AAR-H31_HUMAN	K[156.13]SAPATGGVK[325.13]KPHR-H31_HUMAN	19	37	sp|P68431|H31_HUMAN; sp|Q71DI3|H32_HUMAN; sp|P84243|H33_HUMAN;	sp|Q16695|H31T_HUMAN; sp|P68431|H31_HUMAN; sp|Q71DI3|H32_HUMAN;	intra	HPRD	pubmed:15282608
K[325.13]QLATK[170.14]AAR-K[170.14]SAPATGGVK[325.13]KPHR	#DIV/0!	0	#DIV/0!	#DIV/0!	#DIV/0!	0	#DIV/0!	#DIV/0!	-0.100076	-0.100076	1171	1171	K[325.13]QLATK[170.14]AAR	KQLATKAAR	0.0015	K[170.14]SAPATGGVK[325.13]KPHR	KSAPATGGVKKPHR	0.00125	KQLATKAAR-KSAPATGGVKKPHR	P68431	H31_HUMAN	P68431	H31_HUMAN	0	0	0	K[325.13]QLATK[170.14]AAR (pp) K[170.14]SAPATGGVK[325.13]KPHR	K[325.13]QLATK[170.14]AAR-H31_HUMAN	K[170.14]SAPATGGVK[325.13]KPHR-H31_HUMAN	19	37	sp|P68431|H31_HUMAN; sp|Q71DI3|H32_HUMAN; sp|P84243|H33_HUMAN;	sp|Q16695|H31T_HUMAN; sp|P68431|H31_HUMAN; sp|Q71DI3|H32_HUMAN;	intra	HPRD	pubmed:15282608
K[325.13]QLATK-GKGGK[325.13]GLGK	-0.33853	6	0.804995	0.644118	1.07841	1	#DIV/0!	#DIV/0!	-0.100076	-0.0733667	1171	881	K[325.13]QLATK	KQLATK	0.1122	GKGGK[325.13]GLGK	GKGGKGLGK	0.0795	KQLATK-GKGGKGLGK	P68431	H31_HUMAN	P62805	H4_HUMAN	0	1	1	K[325.13]QLATK (pp) GKGGK[325.13]GLGK	K[325.13]QLATK-H31_HUMAN	GKGGK[325.13]GLGK-H4_HUMAN	19	9	sp|Q16695|H31T_HUMAN; sp|P68431|H31_HUMAN; sp|Q71DI3|H32_HUMAN; sp|P84243|H33_HUMAN;	sp|P62805|H4_HUMAN;	0	IntAct	pubmed:19410544
K[325.13]QLATK-K[142.11]SAPATGGVK[156.13]K[325.13]PHR	#DIV/0!	0	#DIV/0!	#DIV/0!	#DIV/0!	0	#DIV/0!	#DIV/0!	-0.100076	-0.100076	1171	1171	K[325.13]QLATK	KQLATK	0.0114	K[142.11]SAPATGGVK[156.13]K[325.13]PHR	KSAPATGGVKKPHR	0.02505	KQLATK-KSAPATGGVKKPHR	P68431	H31_HUMAN	P68431	H31_HUMAN	0	0	0	K[325.13]QLATK (pp) K[142.11]SAPATGGVK[156.13]K[325.13]PHR	K[325.13]QLATK-H31_HUMAN	K[142.11]SAPATGGVK[156.13]K[325.13]PHR-H31_HUMAN	19	38	sp|Q16695|H31T_HUMAN; sp|P68431|H31_HUMAN; sp|Q71DI3|H32_HUMAN; sp|P84243|H33_HUMAN;	sp|Q16695|H31T_HUMAN; sp|P68431|H31_HUMAN; sp|Q71DI3|H32_HUMAN;	intra	HPRD	pubmed:15282608
K[325.13]QLATK-K[142.11]STGGK[325.13]APR	-0.766037	10	1.09864	0.680933	-1.13138	5	0.532624	0.466857	-0.100076	-0.100076	1171	1171	K[325.13]QLATK	KQLATK	0.2289	K[142.11]STGGK[325.13]APR	KSTGGKAPR	0.21435	KQLATK-KSTGGKAPR	P68431	H31_HUMAN	P68431	H31_HUMAN	0	0	0	K[325.13]QLATK (pp) K[142.11]STGGK[325.13]APR	K[325.13]QLATK-H31_HUMAN	K[142.11]STGGK[325.13]APR-H31_HUMAN	19	15	sp|Q16695|H31T_HUMAN; sp|P68431|H31_HUMAN; sp|Q71DI3|H32_HUMAN; sp|P84243|H33_HUMAN;	sp|Q16695|H31T_HUMAN; sp|P68431|H31_HUMAN; sp|Q71DI3|H32_HUMAN; sp|P84243|H33_HUMAN;	intra	HPRD	pubmed:15282608
K[325.13]QLATK-K[156.13]SAPATGGVK[142.11]K[325.13]PHR	-0.350155	8	1.25218	0.867697	#DIV/0!	0	#DIV/0!	#DIV/0!	-0.100076	-0.100076	4	4	K[325.13]QLATK	KQLATK	0.2366	K[156.13]SAPATGGVK[142.11]K[325.13]PHR	KSAPATGGVKKPHR	0.12615	KQLATK-KSAPATGGVKKPHR	Q16695	H31T_HUMAN	Q16695	H31T_HUMAN	0	0	0	K[325.13]QLATK (pp) K[156.13]SAPATGGVK[142.11]K[325.13]PHR	K[325.13]QLATK-H31T_HUMAN	K[156.13]SAPATGGVK[142.11]K[325.13]PHR-H31T_HUMAN	19	38	sp|Q16695|H31T_HUMAN; sp|P68431|H31_HUMAN; sp|Q71DI3|H32_HUMAN; sp|P84243|H33_HUMAN;	sp|Q16695|H31T_HUMAN; sp|P68431|H31_HUMAN; sp|Q71DI3|H32_HUMAN;	intra	HPRD	pubmed:14993289,pubmed:15235609
K[325.13]QLATK-K[156.13]SAPATGGVK[156.13]K[325.13]PHR	0.186475	9	0.504762	0.329772	-0.474412	4	0.247035	0.24209	-0.100076	-0.100076	4	4	K[325.13]QLATK	KQLATK	0.2514	K[156.13]SAPATGGVK[156.13]K[325.13]PHR	KSAPATGGVKKPHR	0.13	KQLATK-KSAPATGGVKKPHR	Q16695	H31T_HUMAN	Q16695	H31T_HUMAN	0	0	0	K[325.13]QLATK (pp) K[156.13]SAPATGGVK[156.13]K[325.13]PHR	K[325.13]QLATK-H31T_HUMAN	K[156.13]SAPATGGVK[156.13]K[325.13]PHR-H31T_HUMAN	19	38	sp|Q16695|H31T_HUMAN; sp|P68431|H31_HUMAN; sp|Q71DI3|H32_HUMAN; sp|P84243|H33_HUMAN;	sp|Q16695|H31T_HUMAN; sp|P68431|H31_HUMAN; sp|Q71DI3|H32_HUMAN;	intra	HPRD	pubmed:14993289,pubmed:15235609
K[325.13]QLATK-K[156.13]SAPATGGVK[325.13]KPHR	-0.786087	9	0.55598	0.363234	-0.386514	4	0.537917	0.527149	-0.100076	-0.100076	4	4	K[325.13]QLATK	KQLATK	0.1103	K[156.13]SAPATGGVK[325.13]KPHR	KSAPATGGVKKPHR	0.09225	KQLATK-KSAPATGGVKKPHR	Q16695	H31T_HUMAN	Q16695	H31T_HUMAN	0	0	0	K[325.13]QLATK (pp) K[156.13]SAPATGGVK[325.13]KPHR	K[325.13]QLATK-H31T_HUMAN	K[156.13]SAPATGGVK[325.13]KPHR-H31T_HUMAN	19	37	sp|Q16695|H31T_HUMAN; sp|P68431|H31_HUMAN; sp|Q71DI3|H32_HUMAN; sp|P84243|H33_HUMAN;	sp|Q16695|H31T_HUMAN; sp|P68431|H31_HUMAN; sp|Q71DI3|H32_HUMAN;	intra	HPRD	pubmed:14993289,pubmed:15235609
K[325.13]QLATK-K[156.13]SAPATGGVKK[325.13]PHR	#DIV/0!	0	#DIV/0!	#DIV/0!	-0.163196	2	0.0838126	0.116156	-0.100076	-0.100076	1171	1171	K[325.13]QLATK	KQLATK	0.0125	K[156.13]SAPATGGVKK[325.13]PHR	KSAPATGGVKKPHR	0.0827	KQLATK-KSAPATGGVKKPHR	P68431	H31_HUMAN	P68431	H31_HUMAN	0	0	0	K[325.13]QLATK (pp) K[156.13]SAPATGGVKK[325.13]PHR	K[325.13]QLATK-H31_HUMAN	K[156.13]SAPATGGVKK[325.13]PHR-H31_HUMAN	19	38	sp|Q16695|H31T_HUMAN; sp|P68431|H31_HUMAN; sp|Q71DI3|H32_HUMAN; sp|P84243|H33_HUMAN;	sp|Q16695|H31T_HUMAN; sp|P68431|H31_HUMAN; sp|Q71DI3|H32_HUMAN;	intra	HPRD	pubmed:15282608
K[325.13]QLATK-K[156.13]STGGK[325.13]APR	-0.589318	13	0.731277	0.397519	-0.746268	8	0.458811	0.317934	-0.100076	-0.100076	1171	1171	K[325.13]QLATK	KQLATK	0.4112	K[156.13]STGGK[325.13]APR	KSTGGKAPR	0.2455	KQLATK-KSTGGKAPR	P68431	H31_HUMAN	P68431	H31_HUMAN	0	0	0	K[325.13]QLATK (pp) K[156.13]STGGK[325.13]APR	K[325.13]QLATK-H31_HUMAN	K[156.13]STGGK[325.13]APR-H31_HUMAN	19	15	sp|Q16695|H31T_HUMAN; sp|P68431|H31_HUMAN; sp|Q71DI3|H32_HUMAN; sp|P84243|H33_HUMAN;	sp|Q16695|H31T_HUMAN; sp|P68431|H31_HUMAN; sp|Q71DI3|H32_HUMAN; sp|P84243|H33_HUMAN;	intra	HPRD	pubmed:15282608
K[325.13]QLATK-K[170.14]SAPATGGVK[142.11]K[325.13]PHR	0.140766	2	0.14852	0.205834	#DIV/0!	0	#DIV/0!	#DIV/0!	-0.100076	-0.100076	1171	1171	K[325.13]QLATK	KQLATK	0.0967	K[170.14]SAPATGGVK[142.11]K[325.13]PHR	KSAPATGGVKKPHR	0.0569	KQLATK-KSAPATGGVKKPHR	P68431	H31_HUMAN	P68431	H31_HUMAN	0	0	0	K[325.13]QLATK (pp) K[170.14]SAPATGGVK[142.11]K[325.13]PHR	K[325.13]QLATK-H31_HUMAN	K[170.14]SAPATGGVK[142.11]K[325.13]PHR-H31_HUMAN	19	38	sp|Q16695|H31T_HUMAN; sp|P68431|H31_HUMAN; sp|Q71DI3|H32_HUMAN; sp|P84243|H33_HUMAN;	sp|Q16695|H31T_HUMAN; sp|P68431|H31_HUMAN; sp|Q71DI3|H32_HUMAN;	intra	HPRD	pubmed:15282608
K[325.13]QLATK-K[170.14]SAPATGGVK[325.13]KPHR	-1.01783	3	0.717371	0.811766	-0.012556	1	#DIV/0!	#DIV/0!	-0.100076	-0.100076	4	4	K[325.13]QLATK	KQLATK	0.2451	K[170.14]SAPATGGVK[325.13]KPHR	KSAPATGGVKKPHR	0.2535	KQLATK-KSAPATGGVKKPHR	Q16695	H31T_HUMAN	Q16695	H31T_HUMAN	0	0	0	K[325.13]QLATK (pp) K[170.14]SAPATGGVK[325.13]KPHR	K[325.13]QLATK-H31T_HUMAN	K[170.14]SAPATGGVK[325.13]KPHR-H31T_HUMAN	19	37	sp|Q16695|H31T_HUMAN; sp|P68431|H31_HUMAN; sp|Q71DI3|H32_HUMAN; sp|P84243|H33_HUMAN;	sp|Q16695|H31T_HUMAN; sp|P68431|H31_HUMAN; sp|Q71DI3|H32_HUMAN;	intra	HPRD	pubmed:14993289,pubmed:15235609
K[325.13]QLATK-K[170.14]SAPATGGVKK[325.13]PHR	#DIV/0!	0	#DIV/0!	#DIV/0!	#DIV/0!	0	#DIV/0!	#DIV/0!	-0.100076	-0.100076	1171	1171	K[325.13]QLATK	KQLATK	0.146	K[170.14]SAPATGGVKK[325.13]PHR	KSAPATGGVKKPHR	0.1683	KQLATK-KSAPATGGVKKPHR	P68431	H31_HUMAN	P68431	H31_HUMAN	0	0	0	K[325.13]QLATK (pp) K[170.14]SAPATGGVKK[325.13]PHR	K[325.13]QLATK-H31_HUMAN	K[170.14]SAPATGGVKK[325.13]PHR-H31_HUMAN	19	38	sp|Q16695|H31T_HUMAN; sp|P68431|H31_HUMAN; sp|Q71DI3|H32_HUMAN; sp|P84243|H33_HUMAN;	sp|Q16695|H31T_HUMAN; sp|P68431|H31_HUMAN; sp|Q71DI3|H32_HUMAN;	intra	HPRD	pubmed:15282608
K[325.13]QLATK-K[170.14]STGGK[325.13]APR	-0.882236	13	1.02728	0.558425	-0.726932	7	0.552309	0.409149	-0.100076	-0.100076	1171	1171	K[325.13]QLATK	KQLATK	0.1376	K[170.14]STGGK[325.13]APR	KSTGGKAPR	0.30145	KQLATK-KSTGGKAPR	P68431	H31_HUMAN	P68431	H31_HUMAN	0	0	0	K[325.13]QLATK (pp) K[170.14]STGGK[325.13]APR	K[325.13]QLATK-H31_HUMAN	K[170.14]STGGK[325.13]APR-H31_HUMAN	19	15	sp|Q16695|H31T_HUMAN; sp|P68431|H31_HUMAN; sp|Q71DI3|H32_HUMAN; sp|P84243|H33_HUMAN;	sp|Q16695|H31T_HUMAN; sp|P68431|H31_HUMAN; sp|Q71DI3|H32_HUMAN; sp|P84243|H33_HUMAN;	intra	HPRD	pubmed:15282608
K[325.13]QLATK-K[325.13]QLATK	-0.558067	9	1.26148	0.824149	-1.11169	5	2.02225	1.77255	-0.100076	-0.100076	1171	1171	K[325.13]QLATK	KQLATK	0.1707	K[325.13]QLATK	KQLATK	0.12945	KQLATK-KQLATK	P68431	H31_HUMAN	P68431	H31_HUMAN	1	0	1	K[325.13]QLATK (pp) K[325.13]QLATK	K[325.13]QLATK-H31_HUMAN	K[325.13]QLATK-H31_HUMAN	19	19	sp|Q16695|H31T_HUMAN; sp|P68431|H31_HUMAN; sp|Q71DI3|H32_HUMAN; sp|P84243|H33_HUMAN;	sp|Q16695|H31T_HUMAN; sp|P68431|H31_HUMAN; sp|Q71DI3|H32_HUMAN; sp|P84243|H33_HUMAN;	intra	HPRD	pubmed:15282608
K[325.13]QLATK-K[325.13]SAPATGGVK	-0.325931	2	0.751316	1.04125	-1.37134	1	#DIV/0!	#DIV/0!	-0.100076	-0.100076	1171	1171	K[325.13]QLATK	KQLATK	0.1963	K[325.13]SAPATGGVK	KSAPATGGVK	0.15005	KQLATK-KSAPATGGVK	P68431	H31_HUMAN	P68431	H31_HUMAN	0	0	0	K[325.13]QLATK (pp) K[325.13]SAPATGGVK	K[325.13]QLATK-H31_HUMAN	K[325.13]SAPATGGVK-H31_HUMAN	19	28	sp|Q16695|H31T_HUMAN; sp|P68431|H31_HUMAN; sp|Q71DI3|H32_HUMAN; sp|P84243|H33_HUMAN;	sp|Q16695|H31T_HUMAN; sp|P68431|H31_HUMAN; sp|Q71DI3|H32_HUMAN;	intra	HPRD	pubmed:15282608
K[325.13]QLATK-K[325.13]SAPATGGVK[142.11]KPHR	-1.09429	1	#DIV/0!	#DIV/0!	#DIV/0!	0	#DIV/0!	#DIV/0!	-0.100076	-0.100076	1171	1171	K[325.13]QLATK	KQLATK	0.064	K[325.13]SAPATGGVK[142.11]KPHR	KSAPATGGVKKPHR	0.0601	KQLATK-KSAPATGGVKKPHR	P68431	H31_HUMAN	P68431	H31_HUMAN	0	0	0	K[325.13]QLATK (pp) K[325.13]SAPATGGVK[142.11]KPHR	K[325.13]QLATK-H31_HUMAN	K[325.13]SAPATGGVK[142.11]KPHR-H31_HUMAN	19	28	sp|Q16695|H31T_HUMAN; sp|P68431|H31_HUMAN; sp|Q71DI3|H32_HUMAN; sp|P84243|H33_HUMAN;	sp|Q16695|H31T_HUMAN; sp|P68431|H31_HUMAN; sp|Q71DI3|H32_HUMAN;	intra	HPRD	pubmed:15282608
K[325.13]QLATK-K[325.13]SAPATGGVK[156.13]KPHR	1.10477	3	2.76658	3.13062	#DIV/0!	0	#DIV/0!	#DIV/0!	-0.100076	-0.100076	1171	1171	K[325.13]QLATK	KQLATK	0.1965	K[325.13]SAPATGGVK[156.13]KPHR	KSAPATGGVKKPHR	0.21925	KQLATK-KSAPATGGVKKPHR	P68431	H31_HUMAN	P68431	H31_HUMAN	0	0	0	K[325.13]QLATK (pp) K[325.13]SAPATGGVK[156.13]KPHR	K[325.13]QLATK-H31_HUMAN	K[325.13]SAPATGGVK[156.13]KPHR-H31_HUMAN	19	28	sp|Q16695|H31T_HUMAN; sp|P68431|H31_HUMAN; sp|Q71DI3|H32_HUMAN; sp|P84243|H33_HUMAN;	sp|Q16695|H31T_HUMAN; sp|P68431|H31_HUMAN; sp|Q71DI3|H32_HUMAN;	intra	HPRD	pubmed:15282608
K[325.13]QLATK-K[325.13]SAPATGGVK[170.14]KPHR	-1.10257	8	0.766088	0.530862	-0.939437	2	0.428649	0.594066	-0.100076	-0.100076	1171	1171	K[325.13]QLATK	KQLATK	0.1423	K[325.13]SAPATGGVK[170.14]KPHR	KSAPATGGVKKPHR	0.1974	KQLATK-KSAPATGGVKKPHR	P68431	H31_HUMAN	P68431	H31_HUMAN	0	0	0	K[325.13]QLATK (pp) K[325.13]SAPATGGVK[170.14]KPHR	K[325.13]QLATK-H31_HUMAN	K[325.13]SAPATGGVK[170.14]KPHR-H31_HUMAN	19	28	sp|Q16695|H31T_HUMAN; sp|P68431|H31_HUMAN; sp|Q71DI3|H32_HUMAN; sp|P84243|H33_HUMAN;	sp|Q16695|H31T_HUMAN; sp|P68431|H31_HUMAN; sp|Q71DI3|H32_HUMAN;	intra	HPRD	pubmed:15282608
K[325.13]QLATK-K[325.13]SAPATGGVKK[156.13]PHR	-0.871461	2	1.08472	1.50331	#DIV/0!	0	#DIV/0!	#DIV/0!	-0.100076	-0.100076	1171	1171	K[325.13]QLATK	KQLATK	0.1565	K[325.13]SAPATGGVKK[156.13]PHR	KSAPATGGVKKPHR	0.0983	KQLATK-KSAPATGGVKKPHR	P68431	H31_HUMAN	P68431	H31_HUMAN	0	0	0	K[325.13]QLATK (pp) K[325.13]SAPATGGVKK[156.13]PHR	K[325.13]QLATK-H31_HUMAN	K[325.13]SAPATGGVKK[156.13]PHR-H31_HUMAN	19	28	sp|Q16695|H31T_HUMAN; sp|P68431|H31_HUMAN; sp|Q71DI3|H32_HUMAN; sp|P84243|H33_HUMAN;	sp|Q16695|H31T_HUMAN; sp|P68431|H31_HUMAN; sp|Q71DI3|H32_HUMAN;	intra	HPRD	pubmed:15282608
K[325.13]QLATK-K[325.13]SAPATGGVKK[170.14]PHR	-0.770085	2	0.311216	0.431316	#DIV/0!	0	#DIV/0!	#DIV/0!	-0.100076	-0.100076	1171	1171	K[325.13]QLATK	KQLATK	0.0664	K[325.13]SAPATGGVKK[170.14]PHR	KSAPATGGVKKPHR	0.0501	KQLATK-KSAPATGGVKKPHR	P68431	H31_HUMAN	P68431	H31_HUMAN	0	0	0	K[325.13]QLATK (pp) K[325.13]SAPATGGVKK[170.14]PHR	K[325.13]QLATK-H31_HUMAN	K[325.13]SAPATGGVKK[170.14]PHR-H31_HUMAN	19	28	sp|Q16695|H31T_HUMAN; sp|P68431|H31_HUMAN; sp|Q71DI3|H32_HUMAN; sp|P84243|H33_HUMAN;	sp|Q16695|H31T_HUMAN; sp|P68431|H31_HUMAN; sp|Q71DI3|H32_HUMAN;	intra	HPRD	pubmed:15282608
K[325.13]QLATK-K[325.13]STGGK[170.11]APR	0.201916	10	1.64861	1.0218	-0.203917	5	0.80907	0.709168	-0.100076	-0.100076	1171	1171	K[325.13]QLATK	KQLATK	0.2622	K[325.13]STGGK[170.11]APR	KSTGGKAPR	0.13235	KQLATK-KSTGGKAPR	P68431	H31_HUMAN	P68431	H31_HUMAN	0	0	0	K[325.13]QLATK (pp) K[325.13]STGGK[170.11]APR	K[325.13]QLATK-H31_HUMAN	K[325.13]STGGK[170.11]APR-H31_HUMAN	19	10	sp|Q16695|H31T_HUMAN; sp|P68431|H31_HUMAN; sp|Q71DI3|H32_HUMAN; sp|P84243|H33_HUMAN;	sp|Q16695|H31T_HUMAN; sp|P68431|H31_HUMAN; sp|Q71DI3|H32_HUMAN; sp|P84243|H33_HUMAN;	intra	HPRD	pubmed:15282608
K[325.13]QLATK-K[325.13]TESHHK	-0.734016	3	1.08535	1.22816	-0.761259	2	0.259891	0.360185	-0.100076	-0.188939	1171	553	K[325.13]QLATK	KQLATK	0.0068	K[325.13]TESHHK	KTESHHK	0.1333	KQLATK-KTESHHK	P68431	H31_HUMAN	P04908	H2A1B_HUMAN	0	1	1	K[325.13]QLATK (pp) K[325.13]TESHHK	K[325.13]QLATK-H31_HUMAN	K[325.13]TESHHK-H2A1B_HUMAN	19	120	sp|Q16695|H31T_HUMAN; sp|P68431|H31_HUMAN; sp|Q71DI3|H32_HUMAN; sp|P84243|H33_HUMAN;	sp|P04908|H2A1B_HUMAN; sp|Q99878|H2A1J_HUMAN;	1
K[325.13]QLATK-KQLATK[325.13]AAR	-0.111065	8	0.300427	0.208182	0.0123323	2	0.0925362	0.128246	-0.100076	-0.100076	1171	1171	K[325.13]QLATK	KQLATK	0.2454	KQLATK[325.13]AAR	KQLATKAAR	0.17125	KQLATK-KQLATKAAR	P68431	H31_HUMAN	P68431	H31_HUMAN	1	0	1	K[325.13]QLATK (pp) KQLATK[325.13]AAR	K[325.13]QLATK-H31_HUMAN	KQLATK[325.13]AAR-H31_HUMAN	19	24	sp|Q16695|H31T_HUMAN; sp|P68431|H31_HUMAN; sp|Q71DI3|H32_HUMAN; sp|P84243|H33_HUMAN;	sp|P68431|H31_HUMAN; sp|Q71DI3|H32_HUMAN; sp|P84243|H33_HUMAN;	intra	HPRD	pubmed:15282608
K[325.13]QLATK-KSTGGK[325.13]APR	-0.119901	5	0.933432	0.818174	-1.0317	2	0.478994	0.66384	-0.100076	-0.100076	1171	1171	K[325.13]QLATK	KQLATK	0.1113	KSTGGK[325.13]APR	KSTGGKAPR	0.0906	KQLATK-KSTGGKAPR	P68431	H31_HUMAN	P68431	H31_HUMAN	0	0	0	K[325.13]QLATK (pp) KSTGGK[325.13]APR	K[325.13]QLATK-H31_HUMAN	KSTGGK[325.13]APR-H31_HUMAN	19	15	sp|Q16695|H31T_HUMAN; sp|P68431|H31_HUMAN; sp|Q71DI3|H32_HUMAN; sp|P84243|H33_HUMAN;	sp|Q16695|H31T_HUMAN; sp|P68431|H31_HUMAN; sp|Q71DI3|H32_HUMAN; sp|P84243|H33_HUMAN;	intra	HPRD	pubmed:15282608
K[325.13]QLATK-KTESHHK[325.13]AK	-0.630647	5	1.14797	1.00622	-0.767884	2	0.555534	0.769916	-0.100076	-0.188939	1171	553	K[325.13]QLATK	KQLATK	0.1887	KTESHHK[325.13]AK	KTESHHKAK	0.15185	KQLATK-KTESHHKAK	P68431	H31_HUMAN	P04908	H2A1B_HUMAN	0	1	1	K[325.13]QLATK (pp) KTESHHK[325.13]AK	K[325.13]QLATK-H31_HUMAN	KTESHHK[325.13]AK-H2A1B_HUMAN	19	126	sp|Q16695|H31T_HUMAN; sp|P68431|H31_HUMAN; sp|Q71DI3|H32_HUMAN; sp|P84243|H33_HUMAN;	sp|P04908|H2A1B_HUMAN;	1
K[325.13]QLATK-LLLPGELAK[325.13]HAVSEGTK	-0.50221	9	0.200219	0.130808	-0.219081	5	0.131432	0.115203	-0.100076	-0.0773741	1171	89	K[325.13]QLATK	KQLATK	0.2281	LLLPGELAK[325.13]HAVSEGTK	LLLPGELAKHAVSEGTK	0.1141	KQLATK-LLLPGELAKHAVSEGTK	P68431	H31_HUMAN	P62807	H2B1C_HUMAN	0	1	1	K[325.13]QLATK (pp) LLLPGELAK[325.13]HAVSEGTK	K[325.13]QLATK-H31_HUMAN	LLLPGELAK[325.13]HAVSEGTK-H2B1C_HUMAN	19	109	sp|Q16695|H31T_HUMAN; sp|P68431|H31_HUMAN; sp|Q71DI3|H32_HUMAN; sp|P84243|H33_HUMAN;	sp|Q96A08|H2B1A_HUMAN; sp|P33778|H2B1B_HUMAN; sp|P62807|H2B1C_HUMAN; sp|P58876|H2B1D_HUMAN;	1
K[325.13]QLATK-PEPAK[325.13]SAPAPK	-0.031061	2	0.195402	0.270808	-0.267458	1	#DIV/0!	#DIV/0!	-0.100076	-0.0773741	1171	89	K[325.13]QLATK	KQLATK	0.0767	PEPAK[325.13]SAPAPK	PEPAKSAPAPK	0.0384	KQLATK-PEPAKSAPAPK	P68431	H31_HUMAN	P62807	H2B1C_HUMAN	0	1	1	K[325.13]QLATK (pp) PEPAK[325.13]SAPAPK	K[325.13]QLATK-H31_HUMAN	PEPAK[325.13]SAPAPK-H2B1C_HUMAN	19	6	sp|Q16695|H31T_HUMAN; sp|P68431|H31_HUMAN; sp|Q71DI3|H32_HUMAN; sp|P84243|H33_HUMAN;	sp|P62807|H2B1C_HUMAN;	1
K[325.13]QLATK-STGGK[325.13]APR	0.266813	9	1.78897	1.16877	0.543879	8	0.991467	0.687039	-0.100076	-0.100076	1171	1171	K[325.13]QLATK	KQLATK	0.2213	STGGK[325.13]APR	STGGKAPR	0.14285	KQLATK-STGGKAPR	P68431	H31_HUMAN	P68431	H31_HUMAN	0	0	0	K[325.13]QLATK (pp) STGGK[325.13]APR	K[325.13]QLATK-H31_HUMAN	STGGK[325.13]APR-H31_HUMAN	19	15	sp|Q16695|H31T_HUMAN; sp|P68431|H31_HUMAN; sp|Q71DI3|H32_HUMAN; sp|P84243|H33_HUMAN;	sp|Q16695|H31T_HUMAN; sp|P68431|H31_HUMAN; sp|Q71DI3|H32_HUMAN; sp|P84243|H33_HUMAN;	intra	HPRD	pubmed:15282608
K[325.13]QLATK-TK[325.13]QTAR	-0.667673	14	0.971093	0.50868	-0.50084	14	0.505459	0.264771	-0.100076	-0.100076	4	4	K[325.13]QLATK	KQLATK	0.297	TK[325.13]QTAR	TKQTAR	0.16955	KQLATK-TKQTAR	Q16695	H31T_HUMAN	Q16695	H31T_HUMAN	0	0	0	K[325.13]QLATK (pp) TK[325.13]QTAR	K[325.13]QLATK-H31T_HUMAN	TK[325.13]QTAR-H31T_HUMAN	19	5	sp|Q16695|H31T_HUMAN; sp|P68431|H31_HUMAN; sp|Q71DI3|H32_HUMAN; sp|P84243|H33_HUMAN;	sp|Q16695|H31T_HUMAN; sp|P68431|H31_HUMAN; sp|Q71DI3|H32_HUMAN; sp|P84243|H33_HUMAN;	intra	HPRD	pubmed:14993289,pubmed:15235609
K[325.13]QLATK-YQK[325.13]STELLIR	-2.02673	4	1.9164	1.87804	1.57755	4	3.43099	3.3623	-0.100076	-0.100076	4	4	K[325.13]QLATK	KQLATK	0.0307	YQK[325.13]STELLIR	YQKSTELLIR	0.01635	KQLATK-YQKSTELLIR	Q16695	H31T_HUMAN	Q16695	H31T_HUMAN	0	0	0	K[325.13]QLATK (pp) YQK[325.13]STELLIR	K[325.13]QLATK-H31T_HUMAN	YQK[325.13]STELLIR-H31T_HUMAN	19	57	sp|Q16695|H31T_HUMAN; sp|P68431|H31_HUMAN; sp|Q71DI3|H32_HUMAN; sp|P84243|H33_HUMAN;	sp|Q16695|H31T_HUMAN; sp|P68431|H31_HUMAN; sp|Q71DI3|H32_HUMAN; sp|P84243|H33_HUMAN;	intra	HPRD	pubmed:14993289,pubmed:15235609
K[325.13]QLELR-MEELHNQEVQK[325.13]R	-0.382558	1	#DIV/0!	#DIV/0!	#DIV/0!	0	#DIV/0!	#DIV/0!	-0.147326	-0.147326	206	206	K[325.13]QLELR	KQLELR	0.3749	MEELHNQEVQK[325.13]R	MEELHNQEVQKR	0.18745	KQLELR-MEELHNQEVQKR	Q15233	NONO_HUMAN	Q15233	NONO_HUMAN	0	0	0	K[325.13]QLELR (pp) MEELHNQEVQK[325.13]R	K[325.13]QLELR-NONO_HUMAN	MEELHNQEVQK[325.13]R-NONO_HUMAN	338	336	sp|Q15233|NONO_HUMAN;	sp|Q15233|NONO_HUMAN;	intra	BioGRID,IntAct	pubmed:16148043,pubmed:16189514
K[325.13]QLLEK-K[325.13]VGYTPDWIFLLR	#DIV/0!	0	#DIV/0!	#DIV/0!	0.627314	3	0.325185	0.367975	0.0585191	0.0585191	1286	1286	K[325.13]QLLEK	KQLLEK	0.4689	K[325.13]VGYTPDWIFLLR	KVGYTPDWIFLLR	0.23465	KQLLEK-KVGYTPDWIFLLR	Q00610	CLH1_HUMAN	Q00610	CLH1_HUMAN	0	0	0	K[325.13]QLLEK (pp) K[325.13]VGYTPDWIFLLR	K[325.13]QLLEK-CLH1_HUMAN	K[325.13]VGYTPDWIFLLR-CLH1_HUMAN	445	507	sp|Q00610|CLH1_HUMAN; sp|P53675|CLH2_HUMAN;	sp|Q00610|CLH1_HUMAN; sp|P53675|CLH2_HUMAN;	intra	HPRD	pubmed:11532990,pubmed:12426379,pubmed:12952949
K[325.13]QVVNIPSFIVR-THFGGGK[325.13]TTGFGMIYDSLDYAK	-0.248592	4	0.524666	0.514163	0.310747	2	0.110664	0.15337	-0.304195	-0.293686	53	149	K[325.13]QVVNIPSFIVR	KQVVNIPSFIVR	0.0035	THFGGGK[325.13]TTGFGMIYDSLDYAK	THFGGGKTTGFGMIYDSLDYAK	0.00175	KQVVNIPSFIVR-THFGGGKTTGFGMIYDSLDYAK	P46781	RS9_HUMAN	P62847	RS24_HUMAN	0	1	1	K[325.13]QVVNIPSFIVR (pp) THFGGGK[325.13]TTGFGMIYDSLDYAK	K[325.13]QVVNIPSFIVR-RS9_HUMAN	THFGGGK[325.13]TTGFGMIYDSLDYAK-RS24_HUMAN	139	68	sp|P46781|RS9_HUMAN;	sp|P62847|RS24_HUMAN;	1
K[325.13]SADTLWGIQK-TLHPDLGTDK[325.13]DKEQWK	-0.314607	2	0.413584	0.573187	#DIV/0!	0	#DIV/0!	#DIV/0!	0.0785278	0.0785278	1156	1156	K[325.13]SADTLWGIQK	KSADTLWGIQK	0	TLHPDLGTDK[325.13]DKEQWK	TLHPDLGTDKDKEQWK	5e-05	KSADTLWGIQK-TLHPDLGTDKDKEQWK	P00338	LDHA_HUMAN	P00338	LDHA_HUMAN	0	0	0	K[325.13]SADTLWGIQK (pp) TLHPDLGTDK[325.13]DKEQWK	K[325.13]SADTLWGIQK-LDHA_HUMAN	TLHPDLGTDK[325.13]DKEQWK-LDHA_HUMAN	318	222	sp|P00338|LDHA_HUMAN;	sp|P00338|LDHA_HUMAN;	intra	HPRD	pubmed:11276087
K[325.13]SAGAAK-KTESHHK[325.13]AK	-0.893444	3	2.58311	2.92301	#DIV/0!	0	#DIV/0!	#DIV/0!	0	-0.188939	#N/A	553	K[325.13]SAGAAK	KSAGAAK	0.0659	KTESHHK[325.13]AK	KTESHHKAK	0.0975	KSAGAAK-KTESHHKAK	P10412	H14_HUMAN	P04908	H2A1B_HUMAN	0	1	1	K[325.13]SAGAAK (pp) KTESHHK[325.13]AK	K[325.13]SAGAAK-H14_HUMAN	KTESHHK[325.13]AK-H2A1B_HUMAN	26	126	sp|P10412|H14_HUMAN;	sp|P04908|H2A1B_HUMAN;	2
K[325.13]SAPATGGVK-KQLATK[325.13]AAR	-0.0379729	8	0.798951	0.553635	0.785885	1	#DIV/0!	#DIV/0!	-0.100076	-0.100076	1171	1171	K[325.13]SAPATGGVK	KSAPATGGVK	0.0253	KQLATK[325.13]AAR	KQLATKAAR	0.0401	KSAPATGGVK-KQLATKAAR	P68431	H31_HUMAN	P68431	H31_HUMAN	0	0	0	K[325.13]SAPATGGVK (pp) KQLATK[325.13]AAR	K[325.13]SAPATGGVK-H31_HUMAN	KQLATK[325.13]AAR-H31_HUMAN	28	24	sp|Q16695|H31T_HUMAN; sp|P68431|H31_HUMAN; sp|Q71DI3|H32_HUMAN;	sp|P68431|H31_HUMAN; sp|Q71DI3|H32_HUMAN; sp|P84243|H33_HUMAN;	intra	HPRD	pubmed:15282608
K[325.13]SAQWR-TVEGALK[325.13]ER	0.190161	4	0.789298	0.773497	0.853397	1	#DIV/0!	#DIV/0!	#N/A	#N/A	56	56	K[325.13]SAQWR	KSAQWR	0.1802	TVEGALK[325.13]ER	TVEGALKER	0.1048	KSAQWR-TVEGALKER	Q16891	IMMT_HUMAN	Q16891	IMMT_HUMAN	0	0	0	K[325.13]SAQWR (pp) TVEGALK[325.13]ER	K[325.13]SAQWR-IMMT_HUMAN	TVEGALK[325.13]ER-IMMT_HUMAN	270	282	sp|Q16891|IMMT_HUMAN;	sp|Q16891|IMMT_HUMAN;	intra	HPRD,IntAct,MINT	pubmed:15383276
K[325.13]SC[160.03]PNPGEIR-WSTAVEFC[160.03]K[325.13]K	-1.09638	2	0.336191	0.465929	0.576643	3	2.47891	2.8051	0	0	#N/A	#N/A	K[325.13]SC[160.03]PNPGEIR	KSCPNPGEIR	0.1312	WSTAVEFC[160.03]K[325.13]K	WSTAVEFCKK	0.113	KSCPNPGEIR-WSTAVEFCKK	P08174	DAF_HUMAN	P08174	DAF_HUMAN	0	0	0	K[325.13]SC[160.03]PNPGEIR (pp) WSTAVEFC[160.03]K[325.13]K	K[325.13]SC[160.03]PNPGEIR-DAF_HUMAN	WSTAVEFC[160.03]K[325.13]K-DAF_HUMAN	161	159	sp|P08174|DAF_HUMAN;	sp|P08174|DAF_HUMAN;	0	BioGRID,HPRD	pubmed:12499389
K[325.13]SDVEAIFSK-YGK[325.13]IVGC[160.03]SVHK	0.229509	4	0.142342	0.139493	-0.440028	3	0.984387	1.11392	-0.414705	-0.414705	45	45	K[325.13]SDVEAIFSK	KSDVEAIFSK	0	YGK[325.13]IVGC[160.03]SVHK	YGKIVGCSVHK	0.0719	KSDVEAIFSK-YGKIVGCSVHK	P07910	HNRPC_HUMAN	P07910	HNRPC_HUMAN	0	0	0	K[325.13]SDVEAIFSK (pp) YGK[325.13]IVGC[160.03]SVHK	K[325.13]SDVEAIFSK-HNRPC_HUMAN	YGK[325.13]IVGC[160.03]SVHK-HNRPC_HUMAN	30	42	sp|O60812|HNRCL_HUMAN; sp|P07910|HNRPC_HUMAN;	sp|P07910|HNRPC_HUMAN;	0	BioGRID,HPRD,IntAct,MINT	pubmed:10772858,pubmed:16189514
K[325.13]SDYIK-VFITDDFHDMMPK[325.13]YLNFVK	#DIV/0!	0	#DIV/0!	#DIV/0!	-1.25334	3	0.15727	0.177965	0.0165107	0.0165107	455	455	K[325.13]SDYIK	KSDYIK	0.1013	VFITDDFHDMMPK[325.13]YLNFVK	VFITDDFHDMMPKYLNFVK	0.08655	KSDYIK-VFITDDFHDMMPKYLNFVK	P14625	ENPL_HUMAN	P14625	ENPL_HUMAN	0	0	0	K[325.13]SDYIK (pp) VFITDDFHDMMPK[325.13]YLNFVK	K[325.13]SDYIK-ENPL_HUMAN	VFITDDFHDMMPK[325.13]YLNFVK-ENPL_HUMAN	405	428	sp|Q58FF3|ENPLL_HUMAN; sp|P14625|ENPL_HUMAN;	sp|P14625|ENPL_HUMAN;	intra	HPRD	pubmed:12167617
K[325.13]SMYSR-TK[325.13]SLSFR	-0.690202	2	4.74828	6.58065	-0.0670321	4	0.161019	0.157796	-0.0945834	-0.163541	102	14	K[325.13]SMYSR	KSMYSR	0.0105	TK[325.13]SLSFR	TKSLSFR	0.076	KSMYSR-TKSLSFR	Q9Y262	EIF3L_HUMAN	P60228	EIF3E_HUMAN	0	1	1	K[325.13]SMYSR (pp) TK[325.13]SLSFR	K[325.13]SMYSR-EIF3L_HUMAN	TK[325.13]SLSFR-EIF3E_HUMAN	302	409	sp|Q9Y262|EIF3L_HUMAN;	sp|P60228|EIF3E_HUMAN;	0	BioGRID,DIP	pubmed:11590142,pubmed:18599441
K[325.13]STGGK[170.11]APR-K[325.13]QLATK[170.11]AAR	-0.434181	8	0.686223	0.47552	-0.0744539	7	1.76749	1.30935	-0.100076	-0.100076	1171	1171	K[325.13]STGGK[170.11]APR	KSTGGKAPR	0.0041	K[325.13]QLATK[170.11]AAR	KQLATKAAR	0.08345	KSTGGKAPR-KQLATKAAR	P68431	H31_HUMAN	P68431	H31_HUMAN	0	0	0	K[325.13]STGGK[170.11]APR (pp) K[325.13]QLATK[170.11]AAR	K[325.13]STGGK[170.11]APR-H31_HUMAN	K[325.13]QLATK[170.11]AAR-H31_HUMAN	10	19	sp|Q16695|H31T_HUMAN; sp|P68431|H31_HUMAN; sp|Q71DI3|H32_HUMAN; sp|P84243|H33_HUMAN;	sp|P68431|H31_HUMAN; sp|Q71DI3|H32_HUMAN; sp|P84243|H33_HUMAN;	intra	HPRD	pubmed:15282608
K[325.13]STGGK[170.11]APR-K[325.13]QLATK[170.14]AAR	-2.66142	3	1.80085	2.03781	-1.69931	3	0.42649	0.48261	-0.100076	-0.100076	1171	1171	K[325.13]STGGK[170.11]APR	KSTGGKAPR	0.0009	K[325.13]QLATK[170.14]AAR	KQLATKAAR	0.00285	KSTGGKAPR-KQLATKAAR	P68431	H31_HUMAN	P68431	H31_HUMAN	0	0	0	K[325.13]STGGK[170.11]APR (pp) K[325.13]QLATK[170.14]AAR	K[325.13]STGGK[170.11]APR-H31_HUMAN	K[325.13]QLATK[170.14]AAR-H31_HUMAN	10	19	sp|Q16695|H31T_HUMAN; sp|P68431|H31_HUMAN; sp|Q71DI3|H32_HUMAN; sp|P84243|H33_HUMAN;	sp|P68431|H31_HUMAN; sp|Q71DI3|H32_HUMAN; sp|P84243|H33_HUMAN;	intra	HPRD	pubmed:15282608
K[325.13]STGGK[170.11]APR-KQLATK[325.13]AAR	#DIV/0!	0	#DIV/0!	#DIV/0!	#DIV/0!	0	#DIV/0!	#DIV/0!	-0.100076	-0.100076	1171	1171	K[325.13]STGGK[170.11]APR	KSTGGKAPR	0.0061	KQLATK[325.13]AAR	KQLATKAAR	0.0943	KSTGGKAPR-KQLATKAAR	P68431	H31_HUMAN	P68431	H31_HUMAN	0	0	0	K[325.13]STGGK[170.11]APR (pp) KQLATK[325.13]AAR	K[325.13]STGGK[170.11]APR-H31_HUMAN	KQLATK[325.13]AAR-H31_HUMAN	10	24	sp|Q16695|H31T_HUMAN; sp|P68431|H31_HUMAN; sp|Q71DI3|H32_HUMAN; sp|P84243|H33_HUMAN;	sp|P68431|H31_HUMAN; sp|Q71DI3|H32_HUMAN; sp|P84243|H33_HUMAN;	intra	HPRD	pubmed:15282608
K[325.13]STGGK[170.11]APR-KTESHHK[325.13]AK	-0.273575	1	#DIV/0!	#DIV/0!	#DIV/0!	0	#DIV/0!	#DIV/0!	-0.100076	-0.188939	1171	553	K[325.13]STGGK[170.11]APR	KSTGGKAPR	0.0107	KTESHHK[325.13]AK	KTESHHKAK	0.0651	KSTGGKAPR-KTESHHKAK	P68431	H31_HUMAN	P04908	H2A1B_HUMAN	0	1	1	K[325.13]STGGK[170.11]APR (pp) KTESHHK[325.13]AK	K[325.13]STGGK[170.11]APR-H31_HUMAN	KTESHHK[325.13]AK-H2A1B_HUMAN	10	126	sp|Q16695|H31T_HUMAN; sp|P68431|H31_HUMAN; sp|Q71DI3|H32_HUMAN; sp|P84243|H33_HUMAN;	sp|P04908|H2A1B_HUMAN;	1
K[325.13]STGGK[170.14]APR-K[325.13]QLATK[142.11]VAR	-0.971177	2	0.280239	0.388384	-1.0801	2	0.507026	0.702689	-0.100076	-0.100076	4	4	K[325.13]STGGK[170.14]APR	KSTGGKAPR	0.0012	K[325.13]QLATK[142.11]VAR	KQLATKVAR	0.0011	KSTGGKAPR-KQLATKVAR	Q16695	H31T_HUMAN	Q16695	H31T_HUMAN	0	0	0	K[325.13]STGGK[170.14]APR (pp) K[325.13]QLATK[142.11]VAR	K[325.13]STGGK[170.14]APR-H31T_HUMAN	K[325.13]QLATK[142.11]VAR-H31T_HUMAN	10	19	sp|Q16695|H31T_HUMAN; sp|P68431|H31_HUMAN; sp|Q71DI3|H32_HUMAN; sp|P84243|H33_HUMAN;	sp|Q16695|H31T_HUMAN;	intra	HPRD	pubmed:14993289,pubmed:15235609
K[325.13]STGGK[170.14]APR-K[325.13]QLATK[170.11]AAR	-0.682707	2	1.34606	1.86551	-0.79825	3	0.224552	0.2541	-0.100076	-0.100076	1171	1171	K[325.13]STGGK[170.14]APR	KSTGGKAPR	0.0214	K[325.13]QLATK[170.11]AAR	KQLATKAAR	0.04015	KSTGGKAPR-KQLATKAAR	P68431	H31_HUMAN	P68431	H31_HUMAN	0	0	0	K[325.13]STGGK[170.14]APR (pp) K[325.13]QLATK[170.11]AAR	K[325.13]STGGK[170.14]APR-H31_HUMAN	K[325.13]QLATK[170.11]AAR-H31_HUMAN	10	19	sp|Q16695|H31T_HUMAN; sp|P68431|H31_HUMAN; sp|Q71DI3|H32_HUMAN; sp|P84243|H33_HUMAN;	sp|P68431|H31_HUMAN; sp|Q71DI3|H32_HUMAN; sp|P84243|H33_HUMAN;	intra	HPRD	pubmed:15282608
K[325.13]STGGK-K[325.13]AASGEAKPK	#DIV/0!	0	#DIV/0!	#DIV/0!	#DIV/0!	0	#DIV/0!	#DIV/0!	-0.100076	-0.560157	1171	174	K[325.13]STGGK	KSTGGK	0.0518	K[325.13]AASGEAKPK	KAASGEAKPK	0.02985	KSTGGK-KAASGEAKPK	P68431	H31_HUMAN	P16403	H12_HUMAN	0	1	1	K[325.13]STGGK (pp) K[325.13]AASGEAKPK	K[325.13]STGGK-H31_HUMAN	K[325.13]AASGEAKPK-H12_HUMAN	10	110	sp|Q16695|H31T_HUMAN; sp|P68431|H31_HUMAN; sp|Q71DI3|H32_HUMAN; sp|P84243|H33_HUMAN;	sp|P16403|H12_HUMAN; sp|P10412|H14_HUMAN; sp|P16401|H15_HUMAN;	1
K[325.13]STGGK-K[325.13]QLATK	-0.125144	9	1.61263	1.05357	0.274079	5	0.616092	0.540019	-0.100076	-0.100076	1171	1171	K[325.13]STGGK	KSTGGK	0.0412	K[325.13]QLATK	KQLATK	0.12075	KSTGGK-KQLATK	P68431	H31_HUMAN	P68431	H31_HUMAN	0	0	0	K[325.13]STGGK (pp) K[325.13]QLATK	K[325.13]STGGK-H31_HUMAN	K[325.13]QLATK-H31_HUMAN	10	19	sp|Q16695|H31T_HUMAN; sp|P68431|H31_HUMAN; sp|Q71DI3|H32_HUMAN; sp|P84243|H33_HUMAN;	sp|Q16695|H31T_HUMAN; sp|P68431|H31_HUMAN; sp|Q71DI3|H32_HUMAN; sp|P84243|H33_HUMAN;	intra	HPRD	pubmed:15282608
K[325.13]STGGK-K[325.13]QLATK[142.11]VAR	0.649061	1	#DIV/0!	#DIV/0!	#DIV/0!	0	#DIV/0!	#DIV/0!	-0.100076	-0.100076	4	4	K[325.13]STGGK	KSTGGK	0.0599	K[325.13]QLATK[142.11]VAR	KQLATKVAR	0.0335	KSTGGK-KQLATKVAR	Q16695	H31T_HUMAN	Q16695	H31T_HUMAN	0	0	0	K[325.13]STGGK (pp) K[325.13]QLATK[142.11]VAR	K[325.13]STGGK-H31T_HUMAN	K[325.13]QLATK[142.11]VAR-H31T_HUMAN	10	19	sp|Q16695|H31T_HUMAN; sp|P68431|H31_HUMAN; sp|Q71DI3|H32_HUMAN; sp|P84243|H33_HUMAN;	sp|Q16695|H31T_HUMAN;	intra	HPRD	pubmed:14993289,pubmed:15235609
K[325.13]STGGK-K[325.13]QLATK[170.11]AAR	#DIV/0!	0	#DIV/0!	#DIV/0!	-1.30196	1	#DIV/0!	#DIV/0!	-0.100076	-0.100076	1171	1171	K[325.13]STGGK	KSTGGK	0.0288	K[325.13]QLATK[170.11]AAR	KQLATKAAR	0.01565	KSTGGK-KQLATKAAR	P68431	H31_HUMAN	P68431	H31_HUMAN	0	0	0	K[325.13]STGGK (pp) K[325.13]QLATK[170.11]AAR	K[325.13]STGGK-H31_HUMAN	K[325.13]QLATK[170.11]AAR-H31_HUMAN	10	19	sp|Q16695|H31T_HUMAN; sp|P68431|H31_HUMAN; sp|Q71DI3|H32_HUMAN; sp|P84243|H33_HUMAN;	sp|P68431|H31_HUMAN; sp|Q71DI3|H32_HUMAN; sp|P84243|H33_HUMAN;	intra	HPRD	pubmed:15282608
K[325.13]STGGK-K[325.13]TESHHK	0.20258	2	0.0444445	0.0615958	#DIV/0!	0	#DIV/0!	#DIV/0!	-0.100076	-0.188939	1171	553	K[325.13]STGGK	KSTGGK	0.0506	K[325.13]TESHHK	KTESHHK	0.0935	KSTGGK-KTESHHK	P68431	H31_HUMAN	P04908	H2A1B_HUMAN	0	1	1	K[325.13]STGGK (pp) K[325.13]TESHHK	K[325.13]STGGK-H31_HUMAN	K[325.13]TESHHK-H2A1B_HUMAN	10	120	sp|Q16695|H31T_HUMAN; sp|P68431|H31_HUMAN; sp|Q71DI3|H32_HUMAN; sp|P84243|H33_HUMAN;	sp|P04908|H2A1B_HUMAN; sp|Q99878|H2A1J_HUMAN;	1
K[325.13]STGGK-KQLATK[325.13]AAR	0.475237	9	1.11168	0.726286	-0.0244868	4	3.34628	3.2793	-0.100076	-0.100076	1171	1171	K[325.13]STGGK	KSTGGK	0.0681	KQLATK[325.13]AAR	KQLATKAAR	0.20645	KSTGGK-KQLATKAAR	P68431	H31_HUMAN	P68431	H31_HUMAN	0	0	0	K[325.13]STGGK (pp) KQLATK[325.13]AAR	K[325.13]STGGK-H31_HUMAN	KQLATK[325.13]AAR-H31_HUMAN	10	24	sp|Q16695|H31T_HUMAN; sp|P68431|H31_HUMAN; sp|Q71DI3|H32_HUMAN; sp|P84243|H33_HUMAN;	sp|P68431|H31_HUMAN; sp|Q71DI3|H32_HUMAN; sp|P84243|H33_HUMAN;	intra	HPRD	pubmed:15282608
K[325.13]STGGK-KTESHHK[325.13]AK	0.179012	1	#DIV/0!	#DIV/0!	#DIV/0!	0	#DIV/0!	#DIV/0!	-0.100076	-0.188939	1171	553	K[325.13]STGGK	KSTGGK	0.0845	KTESHHK[325.13]AK	KTESHHKAK	0.0448	KSTGGK-KTESHHKAK	P68431	H31_HUMAN	P04908	H2A1B_HUMAN	0	1	1	K[325.13]STGGK (pp) KTESHHK[325.13]AK	K[325.13]STGGK-H31_HUMAN	KTESHHK[325.13]AK-H2A1B_HUMAN	10	126	sp|Q16695|H31T_HUMAN; sp|P68431|H31_HUMAN; sp|Q71DI3|H32_HUMAN; sp|P84243|H33_HUMAN;	sp|P04908|H2A1B_HUMAN;	1
K[325.13]STGGK-TK[325.13]QTAR	0.441519	18	0.929357	0.429333	-0.262754	14	0.840801	0.440431	-0.100076	-0.100076	1171	1171	K[325.13]STGGK	KSTGGK	0.1578	TK[325.13]QTAR	TKQTAR	0.1447	KSTGGK-TKQTAR	P68431	H31_HUMAN	P68431	H31_HUMAN	0	0	0	K[325.13]STGGK (pp) TK[325.13]QTAR	K[325.13]STGGK-H31_HUMAN	TK[325.13]QTAR-H31_HUMAN	10	5	sp|Q16695|H31T_HUMAN; sp|P68431|H31_HUMAN; sp|Q71DI3|H32_HUMAN; sp|P84243|H33_HUMAN;	sp|Q16695|H31T_HUMAN; sp|P68431|H31_HUMAN; sp|Q71DI3|H32_HUMAN; sp|P84243|H33_HUMAN;	intra	HPRD	pubmed:15282608
K[325.13]TESHHK-K[156.13]SAPATGGVK[325.13]KPHR	#DIV/0!	0	#DIV/0!	#DIV/0!	-0.271828	1	#DIV/0!	#DIV/0!	-0.188939	-0.100076	553	1171	K[325.13]TESHHK	KTESHHK	0.0336	K[156.13]SAPATGGVK[325.13]KPHR	KSAPATGGVKKPHR	0.0342	KTESHHK-KSAPATGGVKKPHR	P04908	H2A1B_HUMAN	P68431	H31_HUMAN	0	1	1	K[325.13]TESHHK (pp) K[156.13]SAPATGGVK[325.13]KPHR	K[325.13]TESHHK-H2A1B_HUMAN	K[156.13]SAPATGGVK[325.13]KPHR-H31_HUMAN	120	37	sp|P04908|H2A1B_HUMAN; sp|Q99878|H2A1J_HUMAN;	sp|Q16695|H31T_HUMAN; sp|P68431|H31_HUMAN; sp|Q71DI3|H32_HUMAN;	1
K[325.13]TESHHK-K[156.13]STGGK[325.13]APR	-0.64243	3	0.57832	0.654419	#DIV/0!	0	#DIV/0!	#DIV/0!	-0.188939	-0.100076	553	1171	K[325.13]TESHHK	KTESHHK	0.0533	K[156.13]STGGK[325.13]APR	KSTGGKAPR	0.0309	KTESHHK-KSTGGKAPR	P04908	H2A1B_HUMAN	P68431	H31_HUMAN	0	1	1	K[325.13]TESHHK (pp) K[156.13]STGGK[325.13]APR	K[325.13]TESHHK-H2A1B_HUMAN	K[156.13]STGGK[325.13]APR-H31_HUMAN	120	15	sp|P04908|H2A1B_HUMAN; sp|Q99878|H2A1J_HUMAN;	sp|Q16695|H31T_HUMAN; sp|P68431|H31_HUMAN; sp|Q71DI3|H32_HUMAN; sp|P84243|H33_HUMAN;	1
K[325.13]TESHHK-K[170.14]STGGK[325.13]APR	-1.08766	1	#DIV/0!	#DIV/0!	#DIV/0!	0	#DIV/0!	#DIV/0!	-0.188939	-0.100076	553	1171	K[325.13]TESHHK	KTESHHK	0.1485	K[170.14]STGGK[325.13]APR	KSTGGKAPR	0.1128	KTESHHK-KSTGGKAPR	P04908	H2A1B_HUMAN	P68431	H31_HUMAN	0	1	1	K[325.13]TESHHK (pp) K[170.14]STGGK[325.13]APR	K[325.13]TESHHK-H2A1B_HUMAN	K[170.14]STGGK[325.13]APR-H31_HUMAN	120	15	sp|P04908|H2A1B_HUMAN; sp|Q99878|H2A1J_HUMAN;	sp|Q16695|H31T_HUMAN; sp|P68431|H31_HUMAN; sp|Q71DI3|H32_HUMAN; sp|P84243|H33_HUMAN;	1
K[325.13]TESHHK-LLLPGELAK[325.13]HAVSEGTK	-0.0557036	3	0.931635	1.05422	-0.939966	1	#DIV/0!	#DIV/0!	-0.188939	#N/A	553	32	K[325.13]TESHHK	KTESHHK	0.0375	LLLPGELAK[325.13]HAVSEGTK	LLLPGELAKHAVSEGTK	0.01875	KTESHHK-LLLPGELAKHAVSEGTK	P04908	H2A1B_HUMAN	Q96A08	H2B1A_HUMAN	0	1	1	K[325.13]TESHHK (pp) LLLPGELAK[325.13]HAVSEGTK	K[325.13]TESHHK-H2A1B_HUMAN	LLLPGELAK[325.13]HAVSEGTK-H2B1A_HUMAN	120	110	sp|P04908|H2A1B_HUMAN; sp|Q99878|H2A1J_HUMAN;	sp|Q96A08|H2B1A_HUMAN; sp|P33778|H2B1B_HUMAN; sp|P62807|H2B1C_HUMAN; sp|P58876|H2B1D_HUMAN;	2
K[325.13]TESHHK-RYQK[325.13]STELLIR	#DIV/0!	0	#DIV/0!	#DIV/0!	-0.423102	2	0.131237	0.181882	-0.188939	-0.100076	553	4	K[325.13]TESHHK	KTESHHK	0.0892	RYQK[325.13]STELLIR	RYQKSTELLIR	0.04695	KTESHHK-RYQKSTELLIR	P04908	H2A1B_HUMAN	Q16695	H31T_HUMAN	0	1	1	K[325.13]TESHHK (pp) RYQK[325.13]STELLIR	K[325.13]TESHHK-H2A1B_HUMAN	RYQK[325.13]STELLIR-H31T_HUMAN	120	57	sp|P04908|H2A1B_HUMAN; sp|Q99878|H2A1J_HUMAN;	sp|Q16695|H31T_HUMAN; sp|P68431|H31_HUMAN; sp|Q71DI3|H32_HUMAN; sp|P84243|H33_HUMAN;	1
K[325.13]TESHHK-YQK[325.13]STELLIR	-0.441408	13	0.854924	0.464734	-0.508875	7	0.752242	0.557259	0	-0.100076	#N/A	4	K[325.13]TESHHK	KTESHHK	0.1176	YQK[325.13]STELLIR	YQKSTELLIR	0.05895	KTESHHK-YQKSTELLIR	Q99878	H2A1J_HUMAN	Q16695	H31T_HUMAN	0	1	1	K[325.13]TESHHK (pp) YQK[325.13]STELLIR	K[325.13]TESHHK-H2A1J_HUMAN	YQK[325.13]STELLIR-H31T_HUMAN	120	57	sp|P04908|H2A1B_HUMAN; sp|Q99878|H2A1J_HUMAN;	sp|Q16695|H31T_HUMAN; sp|P68431|H31_HUMAN; sp|Q71DI3|H32_HUMAN; sp|P84243|H33_HUMAN;	1
K[325.13]TFTAWC[160.03]NSHLR-DLLLDPAWEK[325.13]QQR	#DIV/0!	0	#DIV/0!	#DIV/0!	-0.496731	4	0.806033	0.789898	0.017807	0.017807	462	462	K[325.13]TFTAWC[160.03]NSHLR	KTFTAWCNSHLR	0.0001	DLLLDPAWEK[325.13]QQR	DLLLDPAWEKQQR	0.00025	KTFTAWCNSHLR-DLLLDPAWEKQQR	P12814	ACTN1_HUMAN	P12814	ACTN1_HUMAN	0	0	0	K[325.13]TFTAWC[160.03]NSHLR (pp) DLLLDPAWEK[325.13]QQR	K[325.13]TFTAWC[160.03]NSHLR-ACTN1_HUMAN	DLLLDPAWEK[325.13]QQR-ACTN1_HUMAN	35	31	sp|P12814|ACTN1_HUMAN; sp|P35609|ACTN2_HUMAN; sp|O43707|ACTN4_HUMAN;	sp|P12814|ACTN1_HUMAN; sp|P35609|ACTN2_HUMAN; sp|O43707|ACTN4_HUMAN;	0	BioGRID	pubmed:11470434
K[325.13]TFTAWC[160.03]NSHLR-K[325.13]AGTQIENIDEDFRDGLK	-0.0878722	1	#DIV/0!	#DIV/0!	#DIV/0!	0	#DIV/0!	#DIV/0!	-0.289115	-0.289115	617	617	K[325.13]TFTAWC[160.03]NSHLR	KTFTAWCNSHLR	0.0001	K[325.13]AGTQIENIDEDFRDGLK	KAGTQIENIDEDFRDGLK	5e-05	KTFTAWCNSHLR-KAGTQIENIDEDFRDGLK	O43707	ACTN4_HUMAN	O43707	ACTN4_HUMAN	0	0	0	K[325.13]TFTAWC[160.03]NSHLR (pp) K[325.13]AGTQIENIDEDFRDGLK	K[325.13]TFTAWC[160.03]NSHLR-ACTN4_HUMAN	K[325.13]AGTQIENIDEDFRDGLK-ACTN4_HUMAN	54	66	sp|P12814|ACTN1_HUMAN; sp|P35609|ACTN2_HUMAN; sp|O43707|ACTN4_HUMAN;	sp|O43707|ACTN4_HUMAN;	1
K[325.13]TFTK-WVNK[325.13]HLIK	1.4761	3	1.06406	1.20408	0.537537	1	#DIV/0!	#DIV/0!	0.340117	0.340117	1329	1329	K[325.13]TFTK	KTFTK	0.2685	WVNK[325.13]HLIK	WVNKHLIK	0.23665	KTFTK-WVNKHLIK	Q15149	PLEC_HUMAN	Q15149	PLEC_HUMAN	0	0	0	K[325.13]TFTK (pp) WVNK[325.13]HLIK	K[325.13]TFTK-PLEC_HUMAN	WVNK[325.13]HLIK-PLEC_HUMAN	183	191	sp|P11532|DMD_HUMAN; sp|Q03001|DYST_HUMAN; sp|Q9UPN3|MACF1_HUMAN; sp|Q15149|PLEC_HUMAN; sp|Q01082|SPTB2_HUMAN; sp|P46939|UTRO_HUMAN;	sp|Q15149|PLEC_HUMAN;	1
K[325.13]TGC[160.03]NVLLIQK-AYILNLVK[325.13]QIK	-0.38001	4	1.94234	1.90345	0.899892	4	1.1248	1.10228	-0.417864	-0.417864	305	305	K[325.13]TGC[160.03]NVLLIQK	KTGCNVLLIQK	0.0012	AYILNLVK[325.13]QIK	AYILNLVKQIK	0.0157	KTGCNVLLIQK-AYILNLVKQIK	P50991	TCPD_HUMAN	P50991	TCPD_HUMAN	0	0	0	K[325.13]TGC[160.03]NVLLIQK (pp) AYILNLVK[325.13]QIK	K[325.13]TGC[160.03]NVLLIQK-TCPD_HUMAN	AYILNLVK[325.13]QIK-TCPD_HUMAN	292	288	sp|P50991|TCPD_HUMAN;	sp|P50991|TCPD_HUMAN;	intra
K[325.13]TGC[160.03]NVLLIQK-DALSDLALHFLNK[325.13]MK	-0.138507	8	1.19629	0.828973	0.369704	9	0.452431	0.295583	-0.417864	-0.417864	305	305	K[325.13]TGC[160.03]NVLLIQK	KTGCNVLLIQK	0	DALSDLALHFLNK[325.13]MK	DALSDLALHFLNKMK	0.04185	KTGCNVLLIQK-DALSDLALHFLNKMK	P50991	TCPD_HUMAN	P50991	TCPD_HUMAN	0	0	0	K[325.13]TGC[160.03]NVLLIQK (pp) DALSDLALHFLNK[325.13]MK	K[325.13]TGC[160.03]NVLLIQK-TCPD_HUMAN	DALSDLALHFLNK[325.13]MK-TCPD_HUMAN	292	319	sp|P50991|TCPD_HUMAN;	sp|P50991|TCPD_HUMAN;	intra
K[325.13]TIVTR-FLK[325.13]LVPDLLAIVQR	0.609667	3	0.466794	0.528217	1.00578	2	0.712581	0.987569	0	0	4	4	K[325.13]TIVTR	KTIVTR	0.1501	FLK[325.13]LVPDLLAIVQR	FLKLVPDLLAIVQR	0.07535	KTIVTR-FLKLVPDLLAIVQR	Q9H583	HEAT1_HUMAN	Q9H583	HEAT1_HUMAN	0	0	0	K[325.13]TIVTR (pp) FLK[325.13]LVPDLLAIVQR	K[325.13]TIVTR-HEAT1_HUMAN	FLK[325.13]LVPDLLAIVQR-HEAT1_HUMAN	1635	1643	sp|Q9H583|HEAT1_HUMAN;	sp|Q9H583|HEAT1_HUMAN;	intra
K[325.13]VAEANQK-IK[325.13]LYWSK	#DIV/0!	0	#DIV/0!	#DIV/0!	2.85751	2	0.137826	0.191014	#N/A	0	#N/A	#N/A	K[325.13]VAEANQK	KVAEANQK	0.024	IK[325.13]LYWSK	IKLYWSK	0.0254	KVAEANQK-IKLYWSK	Q8WWY3	PRP31_HUMAN	Q6YHK3	CD109_HUMAN	0	1	1	K[325.13]VAEANQK (pp) IK[325.13]LYWSK	K[325.13]VAEANQK-PRP31_HUMAN	IK[325.13]LYWSK-CD109_HUMAN	471	560	sp|Q8WWY3|PRP31_HUMAN;	sp|Q6YHK3|CD109_HUMAN;	N/A
K[325.13]VAVATPAK-K[325.13]AAVTPGKK	0.107057	6	0.568483	0.454873	0.306393	1	#DIV/0!	#DIV/0!	-0.0387342	-0.0387342	916	916	K[325.13]VAVATPAK	KVAVATPAK	0.0298	K[325.13]AAVTPGKK	KAAVTPGKK	0.01615	KVAVATPAK-KAAVTPGKK	P19338	NUCL_HUMAN	P19338	NUCL_HUMAN	0	0	0	K[325.13]VAVATPAK (pp) K[325.13]AAVTPGKK	K[325.13]VAVATPAK-NUCL_HUMAN	K[325.13]AAVTPGKK-NUCL_HUMAN	71	80	sp|P19338|NUCL_HUMAN;	sp|P19338|NUCL_HUMAN;	intra
K[325.13]VESLQEEIAFLK-KVESLQEEIAFLK[325.13]K	0.447047	9	0.521312	0.340584	#DIV/0!	0	#DIV/0!	#DIV/0!	-0.304776	-0.304776	1066	1066	K[325.13]VESLQEEIAFLK	KVESLQEEIAFLK	0.0396	KVESLQEEIAFLK[325.13]K	KVESLQEEIAFLKK	0.0221	KVESLQEEIAFLK-KVESLQEEIAFLKK	P08670	VIME_HUMAN	P08670	VIME_HUMAN	1	0	1	K[325.13]VESLQEEIAFLK (pp) KVESLQEEIAFLK[325.13]K	K[325.13]VESLQEEIAFLK-VIME_HUMAN	KVESLQEEIAFLK[325.13]K-VIME_HUMAN	223	235	sp|P08670|VIME_HUMAN;	sp|P08670|VIME_HUMAN;	0	BioGRID,HPRD,IntAct,MINT	pubmed:11243787,pubmed:11278417,pubmed:11889032,pubmed:12226091,pubmed:15383276,pubmed:16169070
K[325.13]VFVGR-AIEK[325.13]MNGMLLNDR	-0.249728	3	0.804522	0.910386	0.174862	8	0.350119	0.242616	-0.0335877	-0.0335877	222	222	K[325.13]VFVGR	KVFVGR	0.2259	AIEK[325.13]MNGMLLNDR	AIEKMNGMLLNDR	0.1132	KVFVGR-AIEKMNGMLLNDR	P11940	PABP1_HUMAN	P11940	PABP1_HUMAN	0	0	0	K[325.13]VFVGR (pp) AIEK[325.13]MNGMLLNDR	K[325.13]VFVGR-PABP1_HUMAN	AIEK[325.13]MNGMLLNDR-PABP1_HUMAN	167	157	sp|P11940|PABP1_HUMAN; sp|Q13310|PABP4_HUMAN; sp|Q13148|TADBP_HUMAN;	sp|P11940|PABP1_HUMAN; sp|Q13310|PABP4_HUMAN;	0	HPRD	pubmed:10499800
K[325.13]VIDDTNITR-NLK[325.13]ASLENSLR	0.400512	4	0.895432	0.877507	0.0987365	3	0.878574	0.994182	0.875108	0.875108	1437	1437	K[325.13]VIDDTNITR	KVIDDTNITR	0.13	NLK[325.13]ASLENSLR	NLKASLENSLR	0.14185	KVIDDTNITR-NLKASLENSLR	P05783	K1C18_HUMAN	P05783	K1C18_HUMAN	0	0	0	K[325.13]VIDDTNITR (pp) NLK[325.13]ASLENSLR	K[325.13]VIDDTNITR-K1C18_HUMAN	NLK[325.13]ASLENSLR-K1C18_HUMAN	187	317	sp|P05783|K1C18_HUMAN;	sp|P05783|K1C18_HUMAN;	intra
K[325.13]VIDDTNITR-WSLLQQQK[325.13]TAR	0.544358	5	2.20132	1.9295	0.276595	8	0.905772	0.627656	0.875108	0.953625	1437	1144	K[325.13]VIDDTNITR	KVIDDTNITR	0.0072	WSLLQQQK[325.13]TAR	WSLLQQQKTAR	0.0057	KVIDDTNITR-WSLLQQQKTAR	P05783	K1C18_HUMAN	P05787	K2C8_HUMAN	0	1	1	K[325.13]VIDDTNITR (pp) WSLLQQQK[325.13]TAR	K[325.13]VIDDTNITR-K1C18_HUMAN	WSLLQQQK[325.13]TAR-K2C8_HUMAN	187	130	sp|P05783|K1C18_HUMAN;	sp|P05787|K2C8_HUMAN;	0	BioGRID,DIP,HPRD,IntAct	pubmed:8576158,pubmed:9630597,pubmed:10954706,pubmed:11684708,pubmed:14756564
K[325.13]VIDDTNITR-YEELQSLAGK[325.13]HGDDLRR	2.35983	5	0.81394	0.713437	1.05554	1	#DIV/0!	#DIV/0!	0.875108	0.953625	1437	1144	K[325.13]VIDDTNITR	KVIDDTNITR	0.3324	YEELQSLAGK[325.13]HGDDLRR	YEELQSLAGKHGDDLRR	0.23505	KVIDDTNITR-YEELQSLAGKHGDDLRR	P05783	K1C18_HUMAN	P05787	K2C8_HUMAN	0	1	1	K[325.13]VIDDTNITR (pp) YEELQSLAGK[325.13]HGDDLRR	K[325.13]VIDDTNITR-K1C18_HUMAN	YEELQSLAGK[325.13]HGDDLRR-K2C8_HUMAN	187	295	sp|P05783|K1C18_HUMAN;	sp|P05787|K2C8_HUMAN;	0	BioGRID,DIP,HPRD,IntAct	pubmed:8576158,pubmed:9630597,pubmed:10954706,pubmed:11684708,pubmed:14756564
K[325.13]VIEEQLEPAVEK-LANQFAIYK[325.13]PVTDFFLQLVDAGK	#DIV/0!	0	#DIV/0!	#DIV/0!	0.88823	1	#DIV/0!	#DIV/0!	0.135744	0.135744	438	438	K[325.13]VIEEQLEPAVEK	KVIEEQLEPAVEK	0	LANQFAIYK[325.13]PVTDFFLQLVDAGK	LANQFAIYKPVTDFFLQLVDAGK	0.0002	KVIEEQLEPAVEK-LANQFAIYKPVTDFFLQLVDAGK	P42704	LPPRC_HUMAN	P42704	LPPRC_HUMAN	0	0	0	K[325.13]VIEEQLEPAVEK (pp) LANQFAIYK[325.13]PVTDFFLQLVDAGK	K[325.13]VIEEQLEPAVEK-LPPRC_HUMAN	LANQFAIYK[325.13]PVTDFFLQLVDAGK-LPPRC_HUMAN	1224	1252	sp|P42704|LPPRC_HUMAN;	sp|P42704|LPPRC_HUMAN;	intra	HPRD	pubmed:11827465
K[325.13]VIK-K[325.13]GNYAER	0.213859	3	0.193422	0.218874	#DIV/0!	0	#DIV/0!	#DIV/0!	0	0	#N/A	#N/A	K[325.13]VIK	KVIK	0.1947	K[325.13]GNYAER	KGNYAER	0.10655	KVIK-KGNYAER	P46100	ATRX_HUMAN	Q99878	H2A1J_HUMAN	0	1	1	K[325.13]VIK (pp) K[325.13]GNYAER	K[325.13]VIK-ATRX_HUMAN	K[325.13]GNYAER-H2A1J_HUMAN	1001	37	sp|P46100|ATRX_HUMAN; sp|O60884|DNJA2_HUMAN; sp|O43837|IDH3B_HUMAN; sp|P29590|PML_HUMAN;	sp|Q96QV6|H2A1A_HUMAN; sp|Q99878|H2A1J_HUMAN;	2
K[325.13]VISYWR-K[325.13]GFNSVATAR	1.70755	1	#DIV/0!	#DIV/0!	-1.98606	1	#DIV/0!	#DIV/0!	0	0	#N/A	#N/A	K[325.13]VISYWR	KVISYWR	0.0644	K[325.13]GFNSVATAR	KGFNSVATAR	0.03235	KVISYWR-KGFNSVATAR	P07099	HYEP_HUMAN	P07099	HYEP_HUMAN	0	0	0	K[325.13]VISYWR (pp) K[325.13]GFNSVATAR	K[325.13]VISYWR-HYEP_HUMAN	K[325.13]GFNSVATAR-HYEP_HUMAN	92	197	sp|P07099|HYEP_HUMAN;	sp|P07099|HYEP_HUMAN;	intra
K[325.13]VLLGVGDPK-LLLETHLPSK[325.13]K	0.309103	3	0.440461	0.498419	-0.25901	2	0.316944	0.439253	0.138768	0.138768	3	3	K[325.13]VLLGVGDPK	KVLLGVGDPK	0.0007	LLLETHLPSK[325.13]K	LLLETHLPSKK	0.0209	KVLLGVGDPK-LLLETHLPSKK	O00567	NOP56_HUMAN	O00567	NOP56_HUMAN	0	0	0	K[325.13]VLLGVGDPK (pp) LLLETHLPSK[325.13]K	K[325.13]VLLGVGDPK-NOP56_HUMAN	LLLETHLPSK[325.13]K-NOP56_HUMAN	90	87	sp|O00567|NOP56_HUMAN;	sp|O00567|NOP56_HUMAN;	intra
K[325.13]VLQLLR-FK[325.13]EANNFLWPFK	0.071982	1	#DIV/0!	#DIV/0!	0.748017	4	0.596648	0.584704	-0.29769	-0.29769	342	342	K[325.13]VLQLLR	KVLQLLR	0.1272	FK[325.13]EANNFLWPFK	FKEANNFLWPFK	0.0636	KVLQLLR-FKEANNFLWPFK	P18124	RL7_HUMAN	P18124	RL7_HUMAN	0	0	0	K[325.13]VLQLLR (pp) FK[325.13]EANNFLWPFK	K[325.13]VLQLLR-RL7_HUMAN	FK[325.13]EANNFLWPFK-RL7_HUMAN	107	202	sp|P18124|RL7_HUMAN;	sp|P18124|RL7_HUMAN;	intra	HPRD	pubmed:12401809
K[325.13]VLQLLR-GINGVSPK[325.13]VR	-3.91958	1	#DIV/0!	#DIV/0!	-1.0982	3	2.67945	3.03202	-0.29769	-0.29769	342	342	K[325.13]VLQLLR	KVLQLLR	0.0986	GINGVSPK[325.13]VR	GINGVSPKVR	0.2176	KVLQLLR-GINGVSPKVR	P18124	RL7_HUMAN	P18124	RL7_HUMAN	0	0	0	K[325.13]VLQLLR (pp) GINGVSPK[325.13]VR	K[325.13]VLQLLR-RL7_HUMAN	GINGVSPK[325.13]VR-RL7_HUMAN	107	104	sp|P18124|RL7_HUMAN;	sp|P18124|RL7_HUMAN;	intra	HPRD	pubmed:12401809
K[325.13]VNELR-AFVK[325.13]MC[160.03]K	#DIV/0!	0	#DIV/0!	#DIV/0!	0.440338	2	0.419457	0.581327	#N/A	#N/A	135	135	K[325.13]VNELR	KVNELR	0.0112	AFVK[325.13]MC[160.03]K	AFVKMCK	0.0092	KVNELR-AFVKMCK	P50502	F10A1_HUMAN	P50502	F10A1_HUMAN	0	0	0	K[325.13]VNELR (pp) AFVK[325.13]MC[160.03]K	K[325.13]VNELR-F10A1_HUMAN	AFVK[325.13]MC[160.03]K-F10A1_HUMAN	5	14	sp|P50502|F10A1_HUMAN;	sp|P50502|F10A1_HUMAN;	intra
K[325.13]VTAAMGK-NK[325.13]WFFQK	-0.290983	3	0.378943	0.428807	0.45906	5	0.580245	0.508598	-0.331881	-0.331881	107	107	K[325.13]VTAAMGK	KVTAAMGK	0.0001	NK[325.13]WFFQK	NKWFFQK	0.0561	KVTAAMGK-NKWFFQK	P61353	RL27_HUMAN	P61353	RL27_HUMAN	0	0	0	K[325.13]VTAAMGK (pp) NK[325.13]WFFQK	K[325.13]VTAAMGK-RL27_HUMAN	NK[325.13]WFFQK-RL27_HUMAN	52	128	sp|P61353|RL27_HUMAN;	sp|P61353|RL27_HUMAN;	intra
K[325.13]VTAAMGK-WFFQK[325.13]LR	-0.0862418	5	0.269626	0.236333	0.289788	7	0.768864	0.569572	-0.331881	-0.331881	107	107	K[325.13]VTAAMGK	KVTAAMGK	0.0001	WFFQK[325.13]LR	WFFQKLR	0.19155	KVTAAMGK-WFFQKLR	P61353	RL27_HUMAN	P61353	RL27_HUMAN	0	0	0	K[325.13]VTAAMGK (pp) WFFQK[325.13]LR	K[325.13]VTAAMGK-RL27_HUMAN	WFFQK[325.13]LR-RL27_HUMAN	52	133	sp|P61353|RL27_HUMAN;	sp|P61353|RL27_HUMAN;	intra
K[325.13]WAEQYLK-IMGK[325.13]ILDQGEDFPASEMTR	-1.60481	2	2.66618	3.69507	#DIV/0!	0	#DIV/0!	#DIV/0!	0.202897	0.202897	8	8	K[325.13]WAEQYLK	KWAEQYLK	0.0207	IMGK[325.13]ILDQGEDFPASEMTR	IMGKILDQGEDFPASEMTR	0.01055	KWAEQYLK-IMGKILDQGEDFPASEMTR	P30040	ERP29_HUMAN	P30040	ERP29_HUMAN	0	0	0	K[325.13]WAEQYLK (pp) IMGK[325.13]ILDQGEDFPASEMTR	K[325.13]WAEQYLK-ERP29_HUMAN	IMGK[325.13]ILDQGEDFPASEMTR-ERP29_HUMAN	197	208	sp|P30040|ERP29_HUMAN;	sp|P30040|ERP29_HUMAN;	0	HPRD	pubmed:9492298
K[325.13]WC[160.03]ELIPGAEFR-GVTIK[325.13]SVILPLPQNVK	#DIV/0!	0	#DIV/0!	#DIV/0!	1.6321	3	0.480304	0.543505	#N/A	#N/A	11	11	K[325.13]WC[160.03]ELIPGAEFR	KWCELIPGAEFR	0	GVTIK[325.13]SVILPLPQNVK	GVTIKSVILPLPQNVK	0.00255	KWCELIPGAEFR-GVTIKSVILPLPQNVK	O75794	CD123_HUMAN	O75794	CD123_HUMAN	0	0	0	K[325.13]WC[160.03]ELIPGAEFR (pp) GVTIK[325.13]SVILPLPQNVK	K[325.13]WC[160.03]ELIPGAEFR-CD123_HUMAN	GVTIK[325.13]SVILPLPQNVK-CD123_HUMAN	168	24	sp|O75794|CD123_HUMAN;	sp|O75794|CD123_HUMAN;	intra
K[325.13]WGLGPK-LMIK[325.13]QGLLDK	0.0729548	2	0.122422	0.169665	0.0827581	7	0.287166	0.212732	-0.60301	-0.60301	17	17	K[325.13]WGLGPK	KWGLGPK	0.12	LMIK[325.13]QGLLDK	LMIKQGLLDK	0.0802	KWGLGPK-LMIKQGLLDK	O60832	DKC1_HUMAN	O60832	DKC1_HUMAN	0	0	0	K[325.13]WGLGPK (pp) LMIK[325.13]QGLLDK	K[325.13]WGLGPK-DKC1_HUMAN	LMIK[325.13]QGLLDK-DKC1_HUMAN	379	394	sp|O60832|DKC1_HUMAN;	sp|O60832|DKC1_HUMAN;	intra
K[325.13]WQVSR-IVSWSQVGVEPSIMGIGPIPAIK[325.13]QAVTK	0.407953	4	1.20328	1.1792	-0.407682	6	1.47982	1.18408	0.295328	0.295328	4	4	K[325.13]WQVSR	KWQVSR	0.2849	IVSWSQVGVEPSIMGIGPIPAIK[325.13]QAVTK	IVSWSQVGVEPSIMGIGPIPAIKQAVTK	0.1426	KWQVSR-IVSWSQVGVEPSIMGIGPIPAIKQAVTK	Q9BWD1	THIC_HUMAN	Q9BWD1	THIC_HUMAN	0	0	0	K[325.13]WQVSR (pp) IVSWSQVGVEPSIMGIGPIPAIK[325.13]QAVTK	K[325.13]WQVSR-THIC_HUMAN	IVSWSQVGVEPSIMGIGPIPAIK[325.13]QAVTK-THIC_HUMAN	170	302	sp|Q9BWD1|THIC_HUMAN;	sp|Q9BWD1|THIC_HUMAN;	intra	HPRD	pubmed:15733928
K[325.13]WTTLNSLQLHGLQLR-VMTK[325.13]DGQWFTDWDAVPHSR	-1.04518	1	#DIV/0!	#DIV/0!	#DIV/0!	0	#DIV/0!	#DIV/0!	-0.5501	-0.5501	207	207	K[325.13]WTTLNSLQLHGLQLR	KWTTLNSLQLHGLQLR	0	VMTK[325.13]DGQWFTDWDAVPHSR	VMTKDGQWFTDWDAVPHSR	0	KWTTLNSLQLHGLQLR-VMTKDGQWFTDWDAVPHSR	Q08J23	NSUN2_HUMAN	Q08J23	NSUN2_HUMAN	0	0	0	K[325.13]WTTLNSLQLHGLQLR (pp) VMTK[325.13]DGQWFTDWDAVPHSR	K[325.13]WTTLNSLQLHGLQLR-NSUN2_HUMAN	VMTK[325.13]DGQWFTDWDAVPHSR-NSUN2_HUMAN	286	369	sp|Q08J23|NSUN2_HUMAN;	sp|Q08J23|NSUN2_HUMAN;	intra
K[325.13]YAVK-YK[325.13]LLGGLAVR	-0.600043	1	#DIV/0!	#DIV/0!	#DIV/0!	0	#DIV/0!	#DIV/0!	-0.282602	-0.261431	41	498	K[325.13]YAVK	KYAVK	0.1668	YK[325.13]LLGGLAVR	YKLLGGLAVR	0.08345	KYAVK-YKLLGGLAVR	P42766	RL35_HUMAN	P23396	RS3_HUMAN	0	1	1	K[325.13]YAVK (pp) YK[325.13]LLGGLAVR	K[325.13]YAVK-RL35_HUMAN	YK[325.13]LLGGLAVR-RS3_HUMAN	118	108	sp|P42766|RL35_HUMAN;	sp|P23396|RS3_HUMAN;	1
K[325.13]YDEVLHMVR-K[325.13]LDALC[160.03]NIHENIR	1.19286	3	1.56814	1.77448	#DIV/0!	0	#DIV/0!	#DIV/0!	0.235124	0.235124	57	57	K[325.13]YDEVLHMVR	KYDEVLHMVR	0	K[325.13]LDALC[160.03]NIHENIR	KLDALCNIHENIR	5e-05	KYDEVLHMVR-KLDALCNIHENIR	P53621	COPA_HUMAN	P53621	COPA_HUMAN	0	0	0	K[325.13]YDEVLHMVR (pp) K[325.13]LDALC[160.03]NIHENIR	K[325.13]YDEVLHMVR-COPA_HUMAN	K[325.13]LDALC[160.03]NIHENIR-COPA_HUMAN	607	517	sp|P53621|COPA_HUMAN;	sp|P53621|COPA_HUMAN;	intra
K[325.13]YEMFAQTLQQSR-K[325.13]YEMFAQTLQQSR	-0.842695	1	#DIV/0!	#DIV/0!	-1.14197	3	0.477915	0.540802	-0.247478	-0.247478	965	965	K[325.13]YEMFAQTLQQSR	KYEMFAQTLQQSR	0.0005	K[325.13]YEMFAQTLQQSR	KYEMFAQTLQQSR	0.00025	KYEMFAQTLQQSR-KYEMFAQTLQQSR	P55072	TERA_HUMAN	P55072	TERA_HUMAN	1	0	1	K[325.13]YEMFAQTLQQSR (pp) K[325.13]YEMFAQTLQQSR	K[325.13]YEMFAQTLQQSR-TERA_HUMAN	K[325.13]YEMFAQTLQQSR-TERA_HUMAN	754	754	sp|P55072|TERA_HUMAN;	sp|P55072|TERA_HUMAN;	intra	BioGRID	pubmed:12807884,pubmed:16621797,pubmed:17525332
K[325.13]YVSQYYPK-VDIRPQLLK[325.13]NALQR	-0.0390728	7	1.23859	0.917542	0.0836729	4	0.812293	0.796032	0	0	#N/A	#N/A	K[325.13]YVSQYYPK	KYVSQYYPK	0.0008	VDIRPQLLK[325.13]NALQR	VDIRPQLLKNALQR	0.2348	KYVSQYYPK-VDIRPQLLKNALQR	Q5SSJ5	HP1B3_HUMAN	Q5SSJ5	HP1B3_HUMAN	0	0	0	K[325.13]YVSQYYPK (pp) VDIRPQLLK[325.13]NALQR	K[325.13]YVSQYYPK-HP1B3_HUMAN	VDIRPQLLK[325.13]NALQR-HP1B3_HUMAN	283	302	sp|Q5SSJ5|HP1B3_HUMAN;	sp|Q5SSJ5|HP1B3_HUMAN;	intra
KAAAK[325.13]K-TAKPK[325.13]AAKPK	-0.724744	2	0.050154	0.0695086	#DIV/0!	0	#DIV/0!	#DIV/0!	0	0	#N/A	#N/A	KAAAK[325.13]K	KAAAKK	0.2129	TAKPK[325.13]AAKPK	TAKPKAAKPK	0.2295	KAAAKK-TAKPKAAKPK	P10412	H14_HUMAN	P10412	H14_HUMAN	0	0	0	KAAAK[325.13]K (pp) TAKPK[325.13]AAKPK	KAAAK[325.13]K-H14_HUMAN	TAKPK[325.13]AAKPK-H14_HUMAN	217	207	sp|P10412|H14_HUMAN; sp|P16401|H15_HUMAN; sp|Q9Y3U8|RL36_HUMAN;	sp|P10412|H14_HUMAN;	intra
[truncated: 583 more rows]
