# Supplementary material for: Quantitative interactome analysis reveals a chemoresistant edgotype
Source: Nat Commun. 2015 Aug 3;6:7928. doi: 10.1038/ncomms8928 (PMC4532879; doi:10.1038/ncomms8928)
Supplement: Supplementary Data 2 — Peptides used to identify PIR-reactive proteins (3348) that constitute a “stage 1 database” (3348 forward sequences plus 3348 reverse sequences = 6696 total) that was used to identify cross-linked peptides in Supplementary data 1. [file ncomms8928-s3.xlsx]

## Sheet: Supplementary_Data_2
peptide	protein	charge	MZratio	calc_neutral_mass	massdiff	ppm	retention_time_sec	xcorr	deltacn	e-value	ions	% FDR
SSSSSSASAAAAAAAASSSASC[160.03]SR	sp|Q07065|CKAP4_HUMAN	2	1045.46	2088.9	1.0051	480.701	3926.9	5.544	0.768	1.81e-10	23/46	0
LC[160.03]YVALDFEQEMATAASSSSLEK	sp|P60709|ACTB_HUMAN	2	1275.59	2549.17	0.001785	0.6997	7574.3	4.803	0.713	6.61e-10	22/44	0
SSGSPYGGGYGSGGGSGGYGSR	sp|P51991|ROA3_HUMAN	2	955.899	1909.78	0.002772	1.4499	3624.6	3.72	0.699	3.31e-09	19/42	0
IAQLEEELEEEQGNTELINDR	sp|P35579|MYH9_HUMAN	2	1236.59	2471.17	-0.005095	-2.0601	5575	5.266	0.642	3.96e-09	24/40	0
AAAAAAAAAPAAAATAPTTAATTAATAAQ	sp|P37108|SRP14_HUMAN	2	1184.61	2367.2	0.031203	13.1702	4879.5	4.398	0.739	4.06e-09	17/56	0
LAPITSDPTEATAVGAVEASFK	sp|P14618|KPYM_HUMAN	2	1088.06	2174.11	-1.00528	-461.957	6146.9	3.436	0.709	4.74e-09	24/42	0
IAIPGLAGAGNSVLLVSNLNPER	sp|P26599|PTBP1_HUMAN	2	1138.14	2274.27	0.006351	2.7901	6814.9	3.577	0.741	4.87e-09	21/44	0
KGDVEGSQSQDEGEGSGESER	sp|Q9UQE7|SMC3_HUMAN	2	1083.95	2165.89	1.01207	466.84	2729.1	3.761	0.701	5.24e-09	17/40	0
WGDAGAEYVVESTGVFTTMEK	sp|P04406|G3P_HUMAN	2	1139.02	2276.03	-0.025276	-11.0955	8128.8	4.088	0.744	6.43e-09	19/40	0
GVVPLAGTDGETTTQGLDGLSER	sp|P09972|ALDOC_HUMAN	2	1137.07	2272.12	0.007124	3.1326	5430.6	3.843	0.696	6.71e-09	23/44	0
YHTSQSGDEMTSLSEYVSR	sp|P08238|HS90B_HUMAN	2	1088.98	2175.94	0.981361	450.589	4847.1	4.045	0.739	6.95e-09	24/36	0
KDLYANTVLSGGTTMYPGIADR	sp|P63261|ACTG_HUMAN	2	1172.09	2342.16	0.00629	2.6833	5397.2	3.982	0.715	8.89e-09	26/42	0
AC[160.03]LISLGYDIGNDPQGEAEFAR	sp|P12814|ACTN1_HUMAN	2	1198.56	2395.11	0.012207	5.0923	6107.5	3.471	0.564	8.96e-09	20/42	0
AGTLSITEFADMLSGNAGGFR	sp|Q15149|PLEC_HUMAN	2	1058.01	2114.01	0.005741	2.7131	7310.6	4.091	0.682	1.21e-08	20/40	0
SSGNSSSSGSGSGSTSAGSSSPGAR	sp|Q12797|ASPH_HUMAN	2	1051.94	2101.87	0.001893	0.8998	2627.6	4.66	0.62	1.27e-08	22/48	0
M[147.04]SVQPTVSLGGFEITPPVVLR	sp|P06748|NPM_HUMAN	2	1122.11	2242.2	0.022324	9.9473	6842.4	3.804	0.709	1.36e-08	24/40	0
EVAAFAQFGSDLDAATQQLLSR	sp|P25705|ATPA_HUMAN	2	1169.59	2337.16	0.008185	3.4991	7350	4.631	0.621	1.38e-08	27/42	0
SEQDQAENEGEDSAVLMER	sp|Q99613|EIF3C_HUMAN	2	1068.95	2135.89	0.984749	460.614	4402	4.281	0.676	1.44e-08	21/36	0
QAFTDVATGSLGQGLGAAC[160.03]GMAYTGK	sp|P29401|TKT_HUMAN	3	844.733	2531.18	0.0069	2.7228	5799.3	4.814	0.68	1.6e-08	27/100	0
TAFDEAIAELDTLSEESYK	sp|P63104|1433Z_HUMAN	2	1066.5	2130.98	0.01191	5.5837	7170.6	4.158	0.737	1.63e-08	20/36	0
VADGLPLAASMQEDEQSGR	sp|O75396|SC22B_HUMAN	2	987.465	1972.92	-0.010576	-5.3551	5206.9	3.437	0.745	1.8e-08	19/36	0
NLHQSGFSLSGAQIDDNIPR	sp|Q16555|DPYL2_HUMAN	2	1085.04	2168.06	0.008408	3.8745	5128.8	4.026	0.686	1.86e-08	23/38	0
DLYANTVLSGGTTMYPGIADR	sp|P60709|ACTB_HUMAN	2	1108.04	2214.06	0.005487	2.476	8216.4	3.792	0.608	1.87e-08	18/40	0
VQEQVHTLLSQDQAQAAR	sp|Q07065|CKAP4_HUMAN	2	1011.52	2021.03	0.009524	4.7078	4180.8	4.739	0.637	2.07e-08	18/34	0
NVMSAFGLTDDQVSGPPSAPAEDR	sp|Q92734|TFG_HUMAN	2	1231.07	2460.12	0.01287	5.2272	5781.6	4.345	0.706	2.31e-08	22/46	0
LNEDMAC[160.03]SVAGITSDANVLTNELR	sp|P25789|PSA4_HUMAN	2	1297.12	2592.22	-0.015633	-6.0261	6501.5	4.671	0.574	2.31e-08	20/46	0
GAVEALAAALAHISGATSVDQR	sp|Q9NR30|DDX21_HUMAN	2	1054.56	2107.1	0.026046	12.3492	7036.9	4.423	0.723	2.35e-08	20/42	0
LGLGIDEDDPTADDTSAAVTEEMPPLEGDDDTSR	sp|P07900|HS90A_HUMAN	2	1774.27	3546.53	0.016179	4.5593	6064.9	3.266	0.703	2.38e-08	20/66	0
SGETEDTFIADLVVGLC[160.03]TGQIK	sp|P13929|ENOB_HUMAN	2	1177.08	2352.15	0.016385	6.96	8071.9	4.301	0.686	2.51e-08	19/42	0
TMMAC[160.03]GGSIQTSVNALSADVLGR	sp|Q99832|TCPH_HUMAN	2	1170.06	2338.11	0.010092	4.3126	6388.7	4.116	0.713	3.15e-08	17/44	0
VINQILTEMDGMSTK	sp|P55072|TERA_HUMAN	2	840.421	1678.83	0.004249	2.5279	5832.2	3.457	0.701	3.4e-08	17/28	0
FVDGLMIHSGDPVNYYVDTAVR	sp|P23396|RS3_HUMAN	2	1234.6	2467.18	-0.001511	-0.6119	6005.1	3.849	0.66	3.44e-08	21/42	0
KGIVDQSQQAYQEAFEISK	sp|P63104|1433Z_HUMAN	2	1085.04	2168.07	0.010133	4.6694	5176.8	4.452	0.617	3.69e-08	19/36	0
AEGSDVANAVLDGADC[160.03]IMLSGETAK	sp|P14618|KPYM_HUMAN	2	1247.58	2493.14	-0.010876	-4.3589	6532.5	3.435	0.724	3.89e-08	19/48	0
APESDTGDEDQDQER	sp|Q9H4G0|E41L1_HUMAN	2	846.335	1690.66	0.007758	4.5833	2779.4	3.336	0.698	3.91e-08	18/28	0
VIHVVTSEMDNYEPGVYTEK	sp|P35221|CTNA1_HUMAN	2	1155.55	2309.09	0.995068	430.56	4923	4.003	0.699	4.39e-08	20/38	0
LLQDSVDFSLADAINTEFK	sp|P08670|VIME_HUMAN	2	1063.54	2125.06	0.007358	3.4592	6959.2	3.855	0.677	4.59e-08	15/36	0
AVELLGDIVQNC[160.03]SLEDSQIEK	sp|P31930|QCR1_HUMAN	2	1180.59	2359.16	0.001552	0.6573	6145.7	4.121	0.633	4.67e-08	20/40	0
MDTDLETMDLDQGGEALAPR	sp|O75643|U520_HUMAN	2	1089.49	2176.96	0.001119	0.5135	5616.5	3.597	0.717	4.74e-08	20/38	0
GPAVGIDLGTTYSC[160.03]VGVFQHGK	sp|P11142|HSP7C_HUMAN	2	1132.06	2262.11	-0.004876	-2.1536	5669.4	4.024	0.652	4.78e-08	18/42	0
DFGNYLFNFASAATK	sp|Q96A49|SYAP1_HUMAN	2	833.399	1664.78	-0.000125	-0.075	7004.6	4.191	0.615	4.87e-08	16/28	0
SPFVVQVGEAC[160.03]NPNAC[160.03]R	sp|O75369|FLNB_HUMAN	2	952.941	1903.87	0.00097	0.509	4962.3	4.093	0.661	5.22e-08	19/32	0
ALNLFQGSVEDTTGSQSLAALLNK	sp|P43246|MSH2_HUMAN	2	1239.15	2476.28	0.024524	9.8955	6755.4	4.473	0.605	5.25e-08	20/46	0
YAIC[160.03]SALAASALPALVMSK	sp|P36578|RL4_HUMAN	2	969.015	1936.02	0.006089	3.1418	6843.5	4.343	0.645	5.53e-08	20/36	0
LTESPC[160.03]ALVASQYGWSGNMER	sp|P14625|ENPL_HUMAN	2	1178.54	2355.06	0.995878	422.505	5703.6	3.998	0.716	5.73e-08	19/40	0
SVSSQSSSSVSSQVTTAGSGK	sp|Q9NXV6|CARF_HUMAN	2	979.469	1956.92	0.998835	509.886	3483.9	4.341	0.671	5.91e-08	19/40	0
ANDGEGGDEEAGTEEAVPR	sp|Q9H3Q1|BORG4_HUMAN	2	951.901	1901.79	-0.002028	-1.0652	3600.4	4.362	0.738	5.94e-08	20/36	0
DLGLSESGEDVNAAILDESGKK	sp|P13667|PDIA4_HUMAN	2	1124.05	2246.09	0.003154	1.403	5321.2	3.886	0.642	6.06e-08	22/42	0
ASASGSGAQVGGPISSGSSASSVTVTR	sp|P02545|LMNA_HUMAN	2	1183.08	2364.15	-0.026276	-11.1049	4232.1	3.804	0.71	6.13e-08	20/52	0
IMQSSSEVGYDAMAGDFVNMVEK	sp|P10809|CH60_HUMAN	2	1254.56	2507.1	-0.016376	-6.5266	6421.8	3.968	0.694	6.36e-08	22/44	0
SSQGSSSSTQSAPSETASASK	sp|Q9ULU4|PKCB1_HUMAN	2	986.441	1970.87	-9.5e-05	-0.0482	2829.8	4.076	0.7	6.4e-08	17/40	0
AGNEKEEGETADTVGC[160.03]C[160.03]SLR	sp|P11387|TOP1_HUMAN	2	1091.97	2181.93	0.000474	0.217	3589.9	3.418	0.638	6.44e-08	20/38	0
LVPLLDTGDIIIDGGNSEYR	sp|P52209|6PGD_HUMAN	2	1080.56	2159.11	0.014424	6.6743	6675.6	3.326	0.681	7.1e-08	15/38	0
AQEAPGQAEPPAAAEVQGAGNENEPR	sp|O14745|NHRF1_HUMAN	2	1294.6	2587.19	0.004996	1.9296	4117.3	3.619	0.663	7.45e-08	19/50	0
DYEEVGVDSVEGEGEEEGEEY	sp|Q71U36|TBA1A_HUMAN	2	1174.96	2347.9	0.020785	8.845	5267.3	3.232	0.739	7.52e-08	17/40	0
EGGWDSVQDWMDVLSGGEK	sp|P28288|ABCD3_HUMAN	2	1047.96	2093.9	0.008519	4.0646	7350.4	3.748	0.651	7.6e-08	16/36	0
GNDISSGTVLSDYVGSGPPK	sp|P30086|PEBP1_HUMAN	2	975.476	1948.94	0.002824	1.4475	5306.9	4.073	0.674	7.93e-08	19/38	0
TVQTAAANAASTAASSAAQNAFK	sp|O15126|SCAM1_HUMAN	2	1076.54	2151.06	-0.010176	-4.7263	5155.9	4.564	0.646	7.98e-08	19/44	0
DELHIVEAEAMNYEGSPIK	sp|P06748|NPM_HUMAN	2	1073.01	2144.01	0.000482	0.2246	5901.1	3.939	0.597	8.18e-08	22/36	0
QITAQAWDGTTDYQVEETSR	sp|O43719|HTSF1_HUMAN	2	1150.03	2298.04	0.005424	2.3582	4915	4.065	0.656	8.33e-08	16/38	0
NQGGYGGSSSSSSYGSGR	sp|P09651|ROA1_HUMAN	2	847.854	1693.69	0.000753	0.4441	3011.9	3.162	0.783	8.47e-08	17/34	0
SEDPPGQEAGSEEEGSSASGLAK	sp|O75153|K0664_HUMAN	2	1109.98	2217.95	-0.000144	-0.0649	3635.7	3.091	0.715	8.86e-08	21/44	0
GGMGSGGLATGIAGGLAGMGGIQNEK	sp|P05783|K1C18_HUMAN	2	1131.05	2260.09	0.004705	2.0799	5886.4	4.057	0.654	9.25e-08	23/50	0
GLVEPVDVVDNADGTQTVNYVPSR	sp|P21333|FLNA_HUMAN	2	1272.63	2543.25	0.011979	4.7064	5614	3.962	0.669	9.28e-08	21/46	0
GITNLC[160.03]VIGGDGSLTGANLFR	sp|Q01813|K6PP_HUMAN	2	1068.05	2134.08	0.010943	5.1229	6475.5	4.013	0.68	9.4e-08	18/40	0
IC[160.03]DEC[160.03]NYGSYQGR	sp|Q7RTV0|PHF5A_HUMAN	2	811.322	1620.63	0.002818	1.7367	3634.5	3.259	0.626	9.49e-08	16/24	0
IDQLEGDHQLIQEALIFDNK	sp|P12814|ACTN1_HUMAN	2	1170.1	2338.18	-0.035076	-14.9885	6154.7	4.02	0.66	9.68e-08	20/38	0
NM[147.04]GGPYGGGNYGPGGSGGSGGYGGR	sp|P22626|ROA2_HUMAN	2	1103.45	2204.89	-0.00035	-0.1586	3820.5	3.404	0.735	9.82e-08	18/48	0
GLTTTGNSSLNSTSNTK	sp|Q96KR1|ZFR_HUMAN	2	841.913	1681.81	0.006387	3.7931	3473	3.683	0.675	1.01e-07	15/32	0
LQVEPAVDTSGVQC[160.03]YGPGIEGQGVFR	sp|P21333|FLNA_HUMAN	2	1382.17	2762.33	1.00114	362.163	5763.2	3.898	0.523	1.01e-07	20/50	0
TGGAYGEDLGADYNLSQVC[160.03]DGK	sp|P49327|FAS_HUMAN	2	1145.5	2288.99	-0.01326	-5.7879	5093.3	3.961	0.708	1.03e-07	20/42	0
LAYVAAGDLAPINAFIGGLAAQEVMK	sp|P22314|UBA1_HUMAN	2	1302.2	2602.38	0.001694	0.6504	7751.3	4.111	0.697	1.06e-07	20/50	0
ILGADTSVDLEETGR	sp|P25705|ATPA_HUMAN	2	788.397	1574.78	0.00301	1.9089	4916.4	3.656	0.686	1.07e-07	20/28	0
GNVGVVLFNFGK	sp|P33316|DUT_HUMAN	2	625.848	1249.68	0.000545	0.4354	6187.1	3.005	0.662	1.09e-07	18/22	0
VIEINPYLLGTMAGGAADC[160.03]SFWER	sp|P28074|PSB5_HUMAN	2	1335.64	2669.26	-0.007333	-2.7451	7237.5	3.84	0.72	1.1e-07	23/46	0
MQEAMTQEVSDVFSDTTTPIK	sp|P18206|VINC_HUMAN	2	1179.55	2357.08	-0.000456	-0.1933	6013.4	3.989	0.656	1.11e-07	15/40	0
RLLEDGEDFNLGDALDSSNSMQTIQK	sp|P05783|K1C18_HUMAN	2	1448.69	2895.36	0.004824	1.665	5801.4	3.119	0.718	1.11e-07	19/50	0
LIVDEAINEDNSVVSLSQPK	sp|P55072|TERA_HUMAN	2	1085.57	2169.12	-0.000705	-0.3247	5664.4	4.199	0.68	1.16e-07	20/38	0
SQDAEVGDGTTSVTLLAAEFLK	sp|Q99832|TCPH_HUMAN	2	1126.57	2251.12	0.010496	4.6584	7188.5	4.314	0.646	1.2e-07	22/42	0
IQAAASTPTNATAASDANTGDR	sp|P49841|GSK3B_HUMAN	2	1052.5	2102.98	1.0141	481.757	3583.1	4.457	0.698	1.22e-07	18/42	0
ADDPSSYMEVVQAANTSGNWEELVK	sp|Q00610|CLH1_HUMAN	2	1370.62	2739.23	0.01594	5.8149	6537.8	4.216	0.56	1.23e-07	18/48	0
LASVPAGGAVAVSAAPGSAAPAAGSAPAAAEEK	sp|P05387|RLA2_HUMAN	2	1387.72	2773.42	-0.001188	-0.428	4850.8	3.212	0.642	1.26e-07	19/64	0
MVNPTVFFDIAVDGEPLGR	sp|P62937|PPIA_HUMAN	2	1039.02	2076.03	0.011215	5.3969	7426.2	4.024	0.605	1.26e-07	25/36	0
DYEEVGADSADGEDEGEEY	sp|Q9BQE3|TBA1C_HUMAN	2	1039.88	2077.74	-0.00027	-0.1298	4551	3.869	0.756	1.27e-07	17/36	0
LLEDGEDFNLGDALDSSNSM[147.04]QTIQK	sp|P05783|K1C18_HUMAN	2	1378.63	2755.25	-0.003976	-1.442	5870.3	4.191	0.669	1.32e-07	17/48	0
SGGSGGC[160.03]SGAGGASNC[160.03]GTGSGR	sp|Q15005|SPCS2_HUMAN	2	929.364	1856.71	0.003781	2.0342	2617.1	3.674	0.757	1.34e-07	15/42	0
AAAPQAWAGPMEEPPQAQAPPR	sp|Q16643|DREB_HUMAN	2	1136.05	2270.09	1.01522	446.821	5009.3	3.725	0.578	1.34e-07	20/42	0
TLESVDPLGGLNTIDILTAIR	sp|O00429|DNM1L_HUMAN	2	1106.12	2210.22	0.001557	0.7038	7602.6	4.14	0.651	1.38e-07	21/40	0
IQEIIEQLDVTTSEYEK	sp|P10809|CH60_HUMAN	2	1019.51	2037.02	0.01226	6.0127	5875.4	4.191	0.581	1.43e-07	21/32	0
IQVLQQQADDAEER	sp|A6NL28|TPM3L_HUMAN	2	821.905	1641.8	0.000659	0.4009	4127.5	3.998	0.654	1.44e-07	22/26	0
ENPSEEAQNLVEFTDEEGYGR	sp|Q12874|SF3A3_HUMAN	2	1207.02	2412.04	1.0031	415.527	5735.9	3.649	0.643	1.44e-07	17/40	0
VLQLINDNTATALSYGVFR	sp|Q9Y4L1|HYOU1_HUMAN	2	1048.06	2094.11	0.014904	7.1103	6589.4	4.252	0.705	1.45e-07	20/36	0
TAFDEAIAELDTLNEDSYK	sp|P27348|1433T_HUMAN	2	1073	2143.98	-0.004042	-1.8835	6799.3	4.795	0.567	1.46e-07	19/36	0
AQQNNVEHKVETFSGVYK	sp|P62081|RS7_HUMAN	2	1039.52	2077.02	0.024635	11.8492	4173.1	4.038	0.63	1.48e-07	18/34	0
ELQSQISDTSVVLSMDNSR	sp|P05787|K2C8_HUMAN	2	1055.01	2108.01	-0.007137	-3.3824	5454.4	4.001	0.713	1.48e-07	19/36	0
VPADTEVVC[160.03]APPTAYIDFAR	sp|P60174|TPIS_HUMAN	2	1096.54	2191.06	0.002137	0.9744	6050.6	3.692	0.654	1.48e-07	15/38	0
QIPVVGSVLNWFSPVQALQK	sp|Q6P996|PDXD1_HUMAN	2	1105.62	2209.23	0.01758	7.9503	7714.9	3.891	0.656	1.5e-07	15/38	0
LALADAGDTVEDANFVEAMADAGILR	sp|Q9P2J5|SYLC_HUMAN	2	1324.65	2647.28	-0.00639	-2.412	7385.1	3.571	0.67	1.55e-07	21/50	0
TERPVNSAALSPNYDHVVLGGGQEAMDVTTTSTR	sp|Q13347|EIF3I_HUMAN	3	1191.91	3572.72	1.01018	282.51	5046.8	4.816	0.625	1.56e-07	29/132	0
TFSHELSDFGLESTAGEIPVVAIR	sp|P30101|PDIA3_HUMAN	2	1288.16	2574.3	0.011333	4.3989	6395	3.696	0.66	1.56e-07	21/46	0
SVENLATATTTLTSLAQLLGK	sp|Q96S52|PIGS_HUMAN	2	1066.59	2131.17	0.01324	6.2067	7660.3	4.434	0.651	1.56e-07	19/40	0
FMTPVIQDNPSGWGPC[160.03]AVPEQFR	sp|O15371|EIF3D_HUMAN	2	1317.12	2632.22	0.005224	1.9831	6333.5	3.738	0.708	1.58e-07	19/44	0
LTTPTYGDLNHLVSATMSGVTTC[160.03]LR	sp|Q9BVA1|TBB2B_HUMAN	2	1354.67	2707.33	0.039289	14.5013	6727.8	3.801	0.514	1.59e-07	15/48	0
STPKEDDSSASTSQSTR	sp|P23588|IF4B_HUMAN	2	892.401	1782.79	-0.002915	-1.6332	2623.2	2.845	0.702	1.63e-07	18/32	0
VVVVDDLLATGGTMNAAC[160.03]ELLGR	sp|P07741|APT_HUMAN	2	1187.61	2373.2	0.992917	418.032	6954.6	3.993	0.555	1.64e-07	17/44	0
FSQQQSFVQILQEVNDFAGQR	sp|Q15642|CIP4_HUMAN	2	1235.11	2468.21	0.004074	1.6492	7414.9	3.609	0.675	1.65e-07	19/40	0
AFLADPSAFVAAAPVAAATTAAPAAAAAPAK	sp|P05388|RLA0_HUMAN	2	1376.74	2751.46	0.020553	7.4644	6578.5	3.74	0.65	1.77e-07	22/60	0
FPLMLDMYELC[160.03]TPELQEK	sp|P54578|UBP14_HUMAN	2	1129.03	2256.05	-0.007583	-3.3582	7073.4	3.477	0.674	1.77e-07	17/34	0
HSQDLAFLSMLNDIAAVPATAMPFR	sp|P49327|FAS_HUMAN	2	1358.68	2715.35	1.03232	379.896	7939.8	3.725	0.606	1.8e-07	19/48	0
EIILVDDYSNDPEDGALLGK	sp|Q10471|GALT2_HUMAN	2	1088.54	2175.06	1.01282	465.22	6002.4	4.137	0.636	1.81e-07	19/38	0
KGVNLPGAAVDLPAVSEKDIQDLK	sp|P14618|KPYM_HUMAN	2	1239.18	2476.35	1.01172	408.222	5608.7	4.214	0.673	1.88e-07	23/46	0
GFEVVYM[147.04]TEPIDEYC[160.03]VQQLK	sp|P08238|HS90B_HUMAN	2	1232.57	2463.13	0.011624	4.7153	5937.8	3.988	0.693	1.9e-07	19/38	0
KSDLFQDDLYPDTAGPEAALEAEEWFEGK	sp|Q9ULV4|COR1C_HUMAN	3	1091.17	3270.49	0.00201	0.614	6956.1	4.385	0.628	1.92e-07	28/112	0
NMGGPYGGGNYGPGGSGGSGGYGGR	sp|P22626|ROA2_HUMAN	2	1095.46	2188.9	0.00041	0.1871	4105.7	4.278	0.671	1.93e-07	21/48	0
YESSALPSGQLTSLSEYASR	sp|Q12931|TRAP1_HUMAN	2	1073.52	2145.02	0.002863	1.3335	5574.1	3.949	0.618	1.94e-07	19/38	0
TC[160.03]ETGEPMEAESGDTSSEGPAQVYLPGR	sp|Q9BQ67|GRWD1_HUMAN	2	1478.13	2954.25	0.982777	332.438	5042.1	3.578	0.753	1.96e-07	16/54	0
EGQGEGETQEAAAAAAAAR	sp|P58107|EPIPL_HUMAN	2	894.411	1786.81	0.005349	2.9902	3929.6	4.281	0.723	1.99e-07	20/36	0
VAHALAEGLGVIAC[160.03]IGEK	sp|P60174|TPIS_HUMAN	2	904.49	1806.97	1.0047	555.394	5862.5	3.777	0.617	2.09e-07	21/34	0
TLTIVDTGIGMTK	sp|Q58FG1|HS904_HUMAN	2	675.371	1348.73	0.001388	1.0276	5516	3.159	0.612	2.17e-07	20/24	0
MLPTIIADNAGYDSADLVAQLR	sp|P78371|TCPB_HUMAN	2	1174.1	2346.19	-0.003476	-1.4803	6707.9	3.437	0.672	2.17e-07	17/42	0
GGGGPGGGGPGGGSAGGPSQPPGGGGPGIR	sp|Q92945|FUBP2_HUMAN	2	1135.54	2269.06	0.000998	0.4394	3793.7	3.915	0.693	2.21e-07	19/58	0
LGIYDADGDGDFDVDDAK	sp|Q12797|ASPH_HUMAN	2	950.908	1899.8	0.001562	0.8213	5351.5	3.554	0.672	2.27e-07	18/34	0
SEDFGVNEDLADSDAR	sp|P04083|ANXA1_HUMAN	2	870.371	1738.73	0.002707	1.5551	4713.5	3.869	0.546	2.29e-07	20/30	0
FQSDSSSYPTVDSNSLLGQSR	sp|Q9UQ35|SRRM2_HUMAN	2	1138.03	2274.04	-0.009655	-4.242	5089.8	3.388	0.566	2.3e-07	14/40	0
ATTPVIMVGPGTGVAPFIGFIQER	sp|P16435|NCPR_HUMAN	2	1229.66	2457.31	0.008943	3.6364	7310.8	3.812	0.657	2.33e-07	20/46	0
TLNETELTELQSQISDTSVVLSMDNSR	sp|P08729|K2C7_HUMAN	2	1505.73	3009.44	1.01743	337.853	6733.6	3.724	0.632	2.34e-07	19/52	0
TAMSTPHVAEPAENEQDEQDENGAEASADLR	sp|P26038|MOES_HUMAN	3	1104.81	3311.41	-0.033853	-10.2138	4286	5.126	0.737	2.43e-07	27/120	0
GGGGDMAEPSEAGDAPPDDGPPGELGPDGPDGPEEK	sp|P08621|RU17_HUMAN	2	1687.2	3372.38	-0.039376	-11.669	4704.3	2.858	0.836	2.43e-07	14/70	0
GSDC[160.03]GIVNVNIPTSGAEIGGAFGGEK	sp|P49419|AL7A1_HUMAN	2	1253.6	2505.18	0.005851	2.3337	5879	4.036	0.659	2.43e-07	21/50	0
DINLASFIEQVAVSMT	sp|P61457|PHS_HUMAN	2	869.44	1736.87	0.003468	1.9944	8081.2	3.571	0.628	2.43e-07	18/30	0
SINPDEAVAYGAAVQAAILMGDK	sp|P34931|HS71L_HUMAN	2	1152.58	2303.15	0.018724	8.1226	7103.1	4.065	0.691	2.45e-07	19/44	0
DAQDVQASQAEADQQQTR	sp|Q9P2E9|RRBP1_HUMAN	2	994.949	1987.88	-0.00046	-0.2312	3267.1	4.493	0.63	2.5e-07	25/34	0
SMLQATAEANNLAAAASAK	sp|Q6DD88|ATLA3_HUMAN	2	916.962	1831.91	-0.002379	-1.2972	5168.9	4.425	0.642	2.5e-07	20/36	0
MQQNIQELEEQLEEEESAR	sp|P35579|MYH9_HUMAN	2	1167.03	2332.05	0	0	5847.6	4.13	0.692	2.53e-07	22/36	0
SWQDELAQQAEEGSAR	sp|Q86UE4|LYRIC_HUMAN	2	902.908	1803.8	0.003124	1.73	5069	4.04	0.657	2.62e-07	19/30	0
GQC[160.03]DLELINVC[160.03]NENSLFK	sp|Q00610|CLH1_HUMAN	2	1077	2151.99	0.00644	2.9898	6122.9	3.902	0.537	2.68e-07	15/34	0
AFQYVETHGEVC[160.03]PANWTPDSPTIKPSPAASK	sp|P30048|PRDX3_HUMAN	3	1129.21	3384.61	0.009417	2.7798	5039.7	4.439	0.666	2.71e-07	24/120	0
LAPPLVTLLSGEPEVQYVALR	sp|P63010|AP2B1_HUMAN	2	1133.15	2264.28	-0.010594	-4.6746	7483.4	3.604	0.648	2.71e-07	16/40	0
NYDIGAALDTIQYSK	sp|Q13501|SQSTM_HUMAN	2	836.415	1670.82	-0.004359	-2.6058	5786.6	3.579	0.664	2.72e-07	23/28	0
LDVTLGPVPEIGGSEAPAPQNK	sp|Q99848|EBP2_HUMAN	2	1095.08	2188.14	0.005394	2.4628	5801.1	3.776	0.683	2.77e-07	21/42	0
MQAQAMLEGSPQLNMVGLFR	sp|Q6NUK1|SCMC1_HUMAN	2	1111.05	2220.09	-0.007591	-3.4161	6713.6	3.745	0.569	2.88e-07	17/38	0
MGGGGAMNMGDPYGSGGQK	sp|P23246|SFPQ_HUMAN	2	886.364	1770.71	0.001051	0.5929	4194.3	3.496	0.727	2.92e-07	14/36	0
YC[160.03]FSEMAPVC[160.03]AVVGGILAQEIVK	sp|Q9UBE0|SAE1_HUMAN	2	1271.13	2540.25	0.002372	0.933	7807.2	4.13	0.646	2.92e-07	23/44	0
LWGTQDVSQDIQEMKDESAR	sp|Q8TDB8|GTR14_HUMAN	2	1168.54	2335.07	-0.009742	-4.1684	5571.7	3.254	0.725	3.03e-07	16/38	0
ELDLSNNC[160.03]LGDAGILQLVESVR	sp|P13489|RINI_HUMAN	2	1208.11	2414.21	-1.00568	-416.218	7452.3	4.193	0.627	3.03e-07	18/42	0
VISHAISEHVEDAGVHSGDATLMLPTQTISQGAIEK	sp|P31327|CPSM_HUMAN	3	1247.96	3740.87	0.020247	5.408	5247.4	4.473	0.681	3.08e-07	30/140	0
QNFTEPTAIQAQGWPVALSGLDMVGVAQTGSGK	sp|P17844|DDX5_HUMAN	3	1120.23	3357.67	0.010211	3.0384	7004.2	4.729	0.688	3.15e-07	27/128	0
NLTALGLNLVASGGTAK	sp|P31939|PUR9_HUMAN	2	800.457	1598.9	0.001729	1.08	6034.8	3.47	0.688	3.22e-07	17/32	0
TDLNPDNLQGGDDLDPNYVLSSR	sp|P12277|KCRB_HUMAN	2	1259.59	2517.16	-0.004113	-1.6327	5700	3.088	0.68	3.26e-07	19/44	0
LDLWNLNNDTEVPTASISVEGNPALNR	sp|Q13409|DC1I2_HUMAN	2	1476.74	2951.46	-0.025172	-8.5228	6548.6	3.662	0.671	3.26e-07	18/52	0
ELDPTNMTYITNQAAVYFEK	sp|P31948|STIP1_HUMAN	2	1174.56	2347.1	0.001224	0.521	6572.7	3.25	0.559	3.27e-07	17/38	0
AFADALEVIPMALSENSGMNPIQTMTEVR	sp|P48643|TCPE_HUMAN	2	1568.26	3134.51	-0.003176	-1.0126	7807.3	3.276	0.53	3.27e-07	19/56	0
FANSLVGVQQQLQAFNTYR	sp|Q01082|SPTB2_HUMAN	2	1092.56	2183.11	0.005692	2.6049	6277.5	3.836	0.727	3.28e-07	16/36	0
AVSSAIAQLLGEVAQGNENYAGIAAR	sp|Q9Y490|TLN1_HUMAN	2	1287.17	2572.32	0.023961	9.3076	7208.1	3.929	0.671	3.29e-07	20/50	0
KLPIDVTEGEVISLGLPFGK	sp|P26599|PTBP1_HUMAN	2	1056.6	2111.19	0.004411	2.0874	6790	3.409	0.591	3.37e-07	16/38	0
AADPPAENSSAPEAEQGGAE	sp|P67809|YBOX1_HUMAN	2	949.406	1896.8	0.989515	521.123	3495.7	3.17	0.651	3.42e-07	17/38	0
NINADEAAAMGAVYQAAALSK	sp|Q9Y4L1|HYOU1_HUMAN	2	1040.01	2078.01	0.003788	1.8211	6225.7	4.118	0.719	3.44e-07	21/40	0
LEQQVPVNQVFGQDEMIDVIGVTK	sp|P39023|RL3_HUMAN	2	1343.69	2685.37	0.008481	3.1559	6559.3	3.635	0.643	3.5e-07	19/46	0
KPEDWDEEMDGEWEPPVIQNPEYK	sp|P27797|CALR_HUMAN	2	1480.65	2959.29	0.002602	0.8787	5777.3	3.17	0.715	3.56e-07	16/46	0
ALANVNIGSLIC[160.03]NVGAGGPAPAAGAAPAGGPAPSTAAAPAEEK	sp|P05386|RLA1_HUMAN	2	1904.97	3807.92	1.04402	274.027	6304.7	3.181	0.711	3.59e-07	22/84	0
VFLLGEEVAQYDGAYK	sp|P11177|ODPB_HUMAN	2	901.454	1800.89	-0.006731	-3.7334	6148.9	4.045	0.61	3.6e-07	18/30	0
THTDTESEASILGDSGEYK	sp|Q9Y3E5|PTH2_HUMAN	2	1020.46	2038.9	0.005594	2.7409	4321.6	3.967	0.659	3.66e-07	19/36	0
AYHEQLSVAEITNAC[160.03]FEPANQMVK	sp|Q71U36|TBA1A_HUMAN	2	1375.65	2749.28	-0.018576	-6.7517	5611.4	4.247	0.59	3.71e-07	20/46	0
SSYDVFQLEFNDGAYNIK	sp|Q16658|FSCN1_HUMAN	2	1055.49	2108.97	-0.004184	-1.982	6352.8	3.407	0.665	3.71e-07	15/34	0
SLAGSSGPGASSGTSGDHGELVVR	sp|P29692|EF1D_HUMAN	2	1093.03	2184.04	0.00527	2.4107	3991.8	3.803	0.548	3.76e-07	19/46	0
AALAHSEEVTASQVAATK	sp|Q15149|PLEC_HUMAN	2	892.463	1782.91	-0.006099	-3.4169	3848.1	3.632	0.641	3.88e-07	20/34	0
GHVFEESQVAGTPMFVVK	sp|P13639|EF2_HUMAN	2	981.493	1960.97	0.013724	6.9914	5324.7	3.938	0.617	3.9e-07	22/34	0
LHLSGIDANPNALFPPVEFPAPR	sp|P49327|FAS_HUMAN	2	1236.66	2471.3	0.005974	2.4154	6541.8	3.14	0.575	3.92e-07	16/44	0
SNTSPEELGPLANQLTSDYGR	sp|Q9Y490|TLN1_HUMAN	2	1125.04	2248.06	-0.015276	-6.7891	5715.5	3.289	0.679	3.94e-07	15/40	0
EMEENFAVEAANYQDTIGR	sp|P08670|VIME_HUMAN	2	1093.99	2185.96	0.00949	4.3373	5559.7	3.973	0.701	4.01e-07	18/36	0
FDPTQFQDC[160.03]IIQGLTETGTDLEAVAK	sp|Q7L1Q6|BZW1_HUMAN	2	1449.2	2896.38	-0.004684	-1.6161	7848.8	3.902	0.654	4.06e-07	16/50	0
TLVLSNLSYSATEETLQEVFEK	sp|P19338|NUCL_HUMAN	2	1251.14	2500.26	0.004367	1.7452	7152.6	3.522	0.61	4.08e-07	18/42	0
LC[160.03]YDAFTENMAGENQLLER	sp|P78527|PRKDC_HUMAN	2	1137.51	2273.01	-0.003757	-1.6514	5899.2	4.068	0.703	4.11e-07	21/36	0
TVSLGAGAKDELHIVEAEAMNYEGSPIK	sp|P06748|NPM_HUMAN	3	977.159	2928.45	-0.985753	-336.265	6051.9	4.777	0.633	4.12e-07	29/108	0
LLIVSNPVDILTYVAWK	sp|P00338|LDHA_HUMAN	2	972.564	1943.11	0.002717	1.3968	7954.2	3.906	0.686	4.13e-07	22/32	0
NTTQNTGYSSGTQNANYPVR	sp|Q12965|MYO1E_HUMAN	2	1087	2171.98	0.005886	2.7075	3709.5	3.5	0.636	4.14e-07	17/38	0
VIQGDGVDINTLQEIVEGMK	sp|P43490|NAMPT_HUMAN	2	1079.56	2157.1	0.033208	15.3804	7053	3.707	0.633	4.16e-07	14/38	0
SALQSINEWAAQTTDGK	sp|P50454|SERPH_HUMAN	2	910.445	1818.87	0.003446	1.8925	5511.4	3.354	0.671	4.19e-07	15/32	0
LC[160.03]YVALDFEQEM[147.04]ATAASSSSLEK	sp|P60709|ACTB_HUMAN	2	1283.59	2565.16	0.01836	7.1518	5873.6	3.925	0.629	4.19e-07	19/44	0
NPNAMLVNLEEPLASTYQDILYQAK	sp|P46940|IQGA1_HUMAN	2	1418.22	2834.42	0.009424	3.3225	7323.7	4.048	0.632	4.22e-07	17/48	0
NDFQLIGIQDGYLSLLQDSGEVR	sp|P63241|IF5A1_HUMAN	2	1290.65	2579.29	1.00732	390.236	7227.9	3.977	0.588	4.26e-07	23/44	0
QGAIVAVTGDGVNDSPALK	sp|P05023|AT1A1_HUMAN	2	906.479	1810.94	1.01216	558.293	4914.4	3.64	0.647	4.27e-07	23/36	0
SGGGTGEEPGSQGLNGEAGPEDSTR	sp|O15355|PPM1G_HUMAN	2	1173.51	2345	-0.007796	-3.3217	3696.6	3.986	0.669	4.28e-07	20/48	0
KSQIFSTASDNQPTVTIK	sp|P11021|GRP78_HUMAN	2	983.018	1964.02	0.009067	4.6118	4460.8	4.101	0.532	4.29e-07	14/34	0
NQALNTDNYGHDLASVQALQR	sp|Q13813|SPTA2_HUMAN	2	1164.57	2327.13	-0.019976	-8.5766	4937.8	3.747	0.592	4.29e-07	17/40	0
GGM[147.04]GSGGLATGIAGGLAGMGGIQNEK	sp|P05783|K1C18_HUMAN	2	1139.05	2276.09	0.01127	4.9471	5679.3	4.449	0.657	4.31e-07	15/50	0
MFDMGFEPQVMR	sp|Q7L014|DDX46_HUMAN	2	744.328	1486.64	0.001462	0.9821	6039.8	2.689	0.641	4.38e-07	2012-11-22	0
FGQAATMEGIGAIGGTPPAFNR	sp|Q15233|NONO_HUMAN	2	1082.04	2162.06	0.992321	458.543	5796	4.029	0.619	4.45e-07	21/42	0
GIQQATTGVSQETSENPGNK	sp|P04150|GCR_HUMAN	2	1023.49	2044.97	0.011023	5.385	3687.2	3.512	0.622	4.51e-07	18/38	0
IIYLNQLLQEDSLNVADLTSLR	sp|Q9UL46|PSME2_HUMAN	2	1266.19	2530.36	0.001224	0.4833	7500.4	4.091	0.671	4.51e-07	18/42	0
QTQTFTTYSDNQPGVLIQVYEGER	sp|P11142|HSP7C_HUMAN	2	1387.67	2773.32	-0.005707	-2.0563	5983	3.37	0.637	4.62e-07	16/46	0
GAYGGGYGGYDDYNGYNDGYGFGSDR	sp|P31943|HNRH1_HUMAN	2	1359.03	2716.04	2.01565	741.579	5102.7	3.772	0.73	4.67e-07	15/50	0
VLGILAMIDEGETDWK	sp|Q15181|IPYR_HUMAN	2	895.456	1788.9	0.004151	2.3178	7293.5	2.98	0.648	4.67e-07	15/30	0
EILGTAQSVGC[160.03]NVDGR	sp|P30050|RL12_HUMAN	2	838.407	1674.8	0.000255	0.1521	4455	2.89	0.634	4.68e-07	17/30	0
ASYGVEDPEYAVTQLAQTTMR	sp|Q9UJZ1|STML2_HUMAN	2	1165.55	2329.09	1.01814	436.762	6347.2	4.136	0.514	4.72e-07	21/40	0
GPVSGTEPEPVYSMEAADYR	sp|Q14247|SRC8_HUMAN	2	1077.99	2153.96	-0.025543	-11.8476	5074.9	3.614	0.728	4.93e-07	18/38	0
SINPDEAVAYGAAVQAAILSGDK	sp|P11142|HSP7C_HUMAN	2	1130.58	2259.14	0.007768	3.4354	6834.5	3.943	0.664	4.94e-07	1944-12-01	0
EAEEVMDAGC[160.03]QESAGPER	sp|Q99575|POP1_HUMAN	2	982.902	1963.79	-0.003276	-1.6665	3861.3	3.64	0.758	5.02e-07	19/34	0
GINSSNVENQLQATQAAR	sp|P52292|IMA2_HUMAN	2	950.977	1899.94	1.0195	536.028	4399.7	4.042	0.546	5.06e-07	21/34	0
EQSIC[160.03]AAEEQPAEDGQGETNK	sp|Q9UGP8|SEC63_HUMAN	2	1145.99	2289.97	1.00552	438.712	3628.1	3.921	0.703	5.1e-07	17/40	0
EPEDEEEEEEEEEEDEDEDLEELEVLER	sp|Q9NQC3|RTN4_HUMAN	2	1747.19	3492.36	0.996529	285.181	6191.5	2.917	0.831	5.23e-07	17/54	0
GWTGQESLSDSDPEMWELLQR	sp|P34897|GLYM_HUMAN	2	1232.56	2463.1	0.012153	4.93	6476.5	3.425	0.693	5.28e-07	21/40	0
FTLDC[160.03]THPVEDGIMDAANFEQFLQER	sp|P35268|RL22_HUMAN	2	1542.2	3082.38	0.043412	14.0747	6980.6	3.207	0.688	5.34e-07	18/50	0
DGELPVEDDIDLSDVELDDLGKDEL	sp|Q15084|PDIA6_HUMAN	2	1379.64	2757.26	0.009692	3.5125	6989.4	3.757	0.548	5.38e-07	19/48	0
YADLTEDQLPSC[160.03]ESLKDTIAR	sp|P18669|PGAM1_HUMAN	2	1213.08	2424.15	2.03074	837.017	5258.7	3.77	0.619	5.45e-07	16/40	0
EDEEESLNEVGYDDIGGC[160.03]R	sp|P55072|TERA_HUMAN	2	1093.44	2184.88	-0.009876	-4.516	4906.4	3.945	0.737	5.66e-07	14/36	0
MMITSQDVLHSWAVPTLGLK	sp|P00403|COX2_HUMAN	2	1114.08	2226.15	0.019312	8.6672	6578.4	3.502	0.66	5.67e-07	15/38	0
AC[160.03]ANPAAGSVILLENLR	sp|P00558|PGK1_HUMAN	2	884.972	1767.93	1.01187	571.694	6247	3.895	0.515	5.69e-07	19/32	0
IIMTSSASGIYGNFGQANYSAAK	sp|P51659|DHB4_HUMAN	2	1176.07	2350.13	1.0039	426.802	5416	3.4	0.625	5.76e-07	17/44	0
TAQALSSGSGSQETK	sp|O95747|OXSR1_HUMAN	2	726.352	1450.69	0.001456	1.0023	2902.8	3.583	0.67	5.88e-07	20/28	0
EAAGTTAAAGTGGATEQPPR	sp|O43290|SNUT1_HUMAN	2	907.437	1812.86	0.008768	4.8312	3327.3	3.645	0.665	5.91e-07	18/38	0
TYFSC[160.03]TSAHTSTGDGTAMITR	sp|P31040|DHSA_HUMAN	2	1133	2263.98	-0.01156	-5.1015	4343.5	3.216	0.723	5.94e-07	15/40	0
GAEAANVTGPGGVPVQGSK	sp|P67809|YBOX1_HUMAN	2	848.437	1694.86	0.007583	4.4688	3974.6	3.772	0.58	5.98e-07	19/36	0
IAMLEPLTVDLNPQYYLLVNR	sp|Q96EK5|KBP_HUMAN	2	1238.17	2474.32	0.041124	16.6068	7450.4	3.337	0.709	6.02e-07	17/40	0
DVFSGSDTDPDMAFC[160.03]K	sp|O60568|PLOD3_HUMAN	2	896.364	1790.71	-0.010724	-5.9819	5326.8	3.119	0.716	6.07e-07	17/30	0
GFGDGYNGYGGGPGGGNFGGSPGYGGGR	sp|P22626|ROA2_HUMAN	2	1248.02	2494.03	0.99961	400.477	4876.1	3.77	0.704	6.14e-07	20/54	0
EAPATQASSTTQLTDTQVLAAENK	sp|Q9UNF1|MAGD2_HUMAN	2	1238.11	2474.21	0.996921	402.597	4772.9	3.627	0.653	6.2e-07	18/46	0
GIEQAVQSHAVAEEEAR	sp|Q16891|IMMT_HUMAN	2	912.448	1822.88	-9.1e-05	-0.0499	4218.1	3.61	0.676	6.22e-07	16/32	0
YVASYLLAALGGNSSPSAK	sp|P05387|RLA2_HUMAN	2	934.991	1867.97	0.007048	3.769	6401.6	3.693	0.599	6.3e-07	19/36	0
YIELFLNSTPGGGSGMGGSGMGGYGR	sp|P31942|HNRH3_HUMAN	2	1261.58	2521.14	-0.002983	-1.1823	6186.4	3.646	0.705	6.41e-07	18/50	0
LTAELIEQAAQYTNAVR	sp|P09661|RU2A_HUMAN	2	946	1889.98	0.003165	1.6728	6131.8	4.117	0.638	6.44e-07	21/32	0
SNELGDVGVHC[160.03]VLQGLQTPSC[160.03]K	sp|P13489|RINI_HUMAN	2	1199.58	2397.14	0.986546	411.205	5490.1	3.71	0.614	6.54e-07	18/42	0
GGPGAAPGGASPASSSSAASSPSSGR	sp|Q9BXK1|KLF16_HUMAN	2	1057.99	2113.96	-0.005541	-2.6186	3286.1	3.033	0.682	6.56e-07	21/50	0
LGHVVMGNNAVSPYQQVIEK	sp|P60228|EIF3E_HUMAN	2	1092.07	2182.12	0.040561	18.5707	4840.4	3.806	0.638	6.58e-07	1938-12-01	0
LLEAQIASGGVVDPVNSVFLPK	sp|P15924|DESP_HUMAN	2	1127.13	2252.24	-0.006176	-2.7397	6560.2	3.791	0.651	6.63e-07	14/42	0
VAPAEPQEAPDSTAAGGSASK	sp|Q3LXA3|DHAK_HUMAN	2	970.963	1939.91	0.013124	6.7582	3475.5	3.165	0.517	6.7e-07	16/40	0
NALLQLTDSQIADVAR	sp|O75643|U520_HUMAN	2	864.468	1726.92	2.01237	1163.93	6005.9	4.036	0.6	6.8e-07	23/30	0
LVSSPC[160.03]C[160.03]IVTSTYGWTANMER	sp|P08238|HS90B_HUMAN	2	1216.56	2431.1	-0.015385	-6.3232	6053.5	3.252	0.699	6.89e-07	16/40	0
GGPGSAVSPYPTFNPSSDVAALHK	sp|P04083|ANXA1_HUMAN	2	1178.58	2355.15	0.00316	1.3406	5263.9	3.45	0.551	6.9e-07	17/46	0
GFFDPNTEENLTYLQLMER	sp|Q15149|PLEC_HUMAN	2	1159.04	2316.07	-0.000862	-0.3719	6798.2	3.505	0.645	6.91e-07	19/36	0
NLNPEDIDQLITISGMVIR	sp|P33991|MCM4_HUMAN	2	1071.07	2140.12	0.003075	1.4355	7540.9	3.675	0.635	6.93e-07	18/36	0
LEGDLTGPSVGVEVPDVELEC[160.03]PDAK	sp|Q09666|AHNK_HUMAN	2	1313.13	2624.25	0.009335	3.5545	5986.1	3.662	0.624	6.98e-07	20/48	0
AAPTAASDQPDSAATTEK	sp|Q9BRP8|WIBG_HUMAN	2	866.405	1730.8	0.014108	8.1417	3185.2	3.681	0.662	7.05e-07	19/34	0
YGINTTDIFQTVDLWEGK	sp|P37802|TAGL2_HUMAN	2	1050.52	2099.02	0.004607	2.1927	7117.8	3.999	0.598	7.09e-07	16/34	0
GVITDQNSDGYC[160.03]QTGTMSR	sp|P15924|DESP_HUMAN	2	1045.45	2088.88	1.00142	478.944	4016.1	3.932	0.668	7.13e-07	22/36	0
QPTVTSVC[160.03]SETSQELAEGQR	sp|Q96HC4|PDLI5_HUMAN	2	1104.02	2206.02	-0.011776	-5.3333	4535.2	3.116	0.619	7.13e-07	16/38	0
GEPAAAAAPEAGASPVEK	sp|P29966|MARCS_HUMAN	2	811.905	1621.79	-0.009276	-5.7125	3780.6	3.249	0.474	7.19e-07	20/34	0
AAAPAPEEEMDEC[160.03]EQALAAEPK	sp|P26641|EF1G_HUMAN	2	1179.02	2356.02	0.979195	415.259	5026.3	3.221	0.754	7.21e-07	20/42	0
LVSSPC[160.03]C[160.03]IVTSTYGWTANM[147.04]ER	sp|P08238|HS90B_HUMAN	2	1224.55	2447.09	-0.006476	-2.6442	5674.9	3.535	0.64	7.35e-07	18/40	0
LTVEDPVTVEYITR	sp|Q8TAA3|PSA7L_HUMAN	2	817.935	1633.86	0.004124	2.521	5627.5	3.12	0.647	7.39e-07	17/26	0
KYAPTEAQLNAVDALIDSMSLAK	sp|P13010|XRCC5_HUMAN	2	1225.14	2448.26	0.008424	3.438	6971.3	4.017	0.619	7.4e-07	19/44	0
VGEVC[160.03]HITC[160.03]KPEYAYGSAGSPPK	sp|Q02790|FKBP4_HUMAN	2	1254.09	2506.16	1.00789	401.843	3989.6	3.753	0.594	7.42e-07	15/44	0
ISIPVDISDSDMMLNIINSSITTK	sp|P49368|TCPG_HUMAN	2	1304.17	2606.32	0.007124	2.7312	7576.9	3.322	0.656	7.54e-07	18/46	0
LLEDGEDFNLGDALDSSNSMQTIQK	sp|P05783|K1C18_HUMAN	2	1370.63	2739.25	0.02023	7.3798	6108.3	3.925	0.702	7.6e-07	19/48	0
AIVAIENPADVSVISSR	sp|P08865|RSSA_HUMAN	2	870.978	1739.94	0.000877	0.5035	5650.4	3.512	0.642	7.64e-07	17/32	0
YC[160.03]IGLNETQLGIIAPFWLK	sp|P42126|ECI1_HUMAN	2	1118.6	2235.18	0.016499	7.3749	7582.1	3.631	0.642	7.67e-07	17/36	0
HTGPGILSMANAGPNTNGSQFFIC[160.03]TAK	sp|P62937|PPIA_HUMAN	3	931.115	2790.32	0.009108	3.2606	5769.6	4.673	0.644	7.68e-07	22/104	0
QQLSAEELDAQLDAYNAR	sp|Q86V81|THOC4_HUMAN	2	1017.99	2033.97	0.005619	2.7599	5400	3.248	0.614	7.82e-07	17/34	0
VIESTQDLGNDLAGVMALQR	sp|Q01082|SPTB2_HUMAN	2	1065.55	2129.08	0.004968	2.3312	6265.7	3.91	0.547	7.82e-07	19/38	0
ALLELQLEPEELYQTFQR	sp|P13639|EF2_HUMAN	2	1110.58	2219.15	0.005748	2.5878	7041.1	3.585	0.53	7.87e-07	18/34	0
NSLESYAFNMK	sp|P11142|HSP7C_HUMAN	2	652.303	1302.59	0.002788	2.137	5156.6	3.031	0.604	8e-07	17/20	0
AGEPDGESLDEQPSSSSSK	sp|Q9H3Q1|BORG4_HUMAN	2	953.911	1905.81	-0.01224	-6.4157	3454.7	3.692	0.678	8.04e-07	14/36	0
IINEPTAAAIAYGLDR	sp|P08107|HSP71_HUMAN	2	844.454	1686.89	0.003311	1.9604	5728.4	3.373	0.595	8.09e-07	20/30	0
AQDPSEVLTMLTNETGFEISSSDATVK	sp|Q12905|ILF2_HUMAN	2	1435.68	2869.35	0.008477	2.9523	7074	3.418	0.62	8.11e-07	21/52	0
TALALAIAQELGSK	sp|Q9Y265|RUVB1_HUMAN	2	693.404	1384.79	0.002882	2.0782	6392.2	3.808	0.562	8.21e-07	20/26	0
TAAFLLPILSQIYSDGPGEALR	sp|O00571|DDX3X_HUMAN	3	778.09	2331.25	-0.003018	-1.2929	7922.2	4.553	0.638	8.24e-07	30/84	0
ILLELLNQMDGFDQNVNVK	sp|P43686|PRS6B_HUMAN	2	1102.08	2202.14	0.010024	4.5478	7034.2	3.604	0.664	8.25e-07	20/36	0
FDGALNVDLTEFQTNLVPYPR	sp|Q71U36|TBA1A_HUMAN	2	1205.11	2408.2	0.009321	3.8673	6905.5	3.913	0.585	8.27e-07	23/40	0
EVYEGEVTELTPC[160.03]ETENPMGGYGK	sp|Q9Y265|RUVB1_HUMAN	2	1345.09	2688.16	1.00606	373.975	5358.3	3.842	0.581	8.32e-07	18/46	0
SQMESMLISGYALNC[160.03]VVGSQGMPK	sp|P17987|TCPA_HUMAN	2	1294.1	2586.2	1.01284	391.327	6501.1	4.007	0.676	8.37e-07	20/46	0
SLPIVFDEFVDMDFGTGAVK	sp|P26640|SYVC_HUMAN	2	1094.04	2186.06	1.01281	462.879	7572.2	3.751	0.625	8.52e-07	15/38	0
TC[160.03]SPASLSQASADLEATLR	sp|Q14258|TRI25_HUMAN	2	989.481	1976.95	2.01981	1020.64	5866.9	3.742	0.614	8.54e-07	15/36	0
MTTQSPLNQSSMNAMGSLSVLSPDR	sp|Q92616|GCN1L_HUMAN	2	1326.62	2651.24	0.998903	376.483	6085	3.799	0.635	8.6e-07	15/48	0
AAGVNVEPFWPGLFAK	sp|P05386|RLA1_HUMAN	2	851.951	1701.89	0.005605	3.2895	6843.2	2.993	0.654	8.63e-07	16/30	0
YGGPPPDSVYSGVQPGIGTEVFVGK	sp|O43390|HNRPR_HUMAN	2	1254.13	2506.24	1.00742	401.644	5851.9	3.523	0.561	8.67e-07	16/48	0
EIGWTDVGGWTGQGGSILGTK	sp|Q01813|K6PP_HUMAN	2	1060.03	2118.04	0.015583	7.3503	6279	3.629	0.621	8.72e-07	13/40	0
LSEEEILENPDLFLTSEATDYGR	sp|Q14257|RCN2_HUMAN	2	1321.13	2640.24	-0.001696	-0.6419	6760.1	3.665	0.648	8.81e-07	19/44	0
IHFPLATYAPVISAEK	sp|Q71U36|TBA1A_HUMAN	2	878.985	1755.96	0.002668	1.5177	5880.8	2.622	0.583	8.85e-07	15/30	0
YIYDQC[160.03]PAVAGYGPIEQLPDYNR	sp|P31930|QCR1_HUMAN	2	1351.63	2701.25	-0.002522	-0.9329	5896.7	3.492	0.607	8.87e-07	22/44	0
EGQGEGETQEAAAATAAAR	sp|P58107|EPIPL_HUMAN	2	909.417	1816.82	0.001074	0.5905	3681.9	3.918	0.655	9.03e-07	17/36	0
VLGTSVESIMATEDR	sp|P31327|CPSM_HUMAN	2	804.401	1606.79	0.00462	2.8717	5383.7	3.279	0.612	9.12e-07	16/28	0
TIQNSSVSPTSSSSSSSSTGETQTQSSSR	sp|Q7Z417|NUFP2_HUMAN	3	964.769	2891.29	1.02134	352.878	3297.4	3.958	0.653	9.19e-07	22/112	0
SKVDEAVAVLQAHHAK	sp|Q13310|PABP4_HUMAN	2	851.965	1701.92	2.00922	1179.17	4173.7	3.949	0.632	9.2e-07	19/30	0
SAEIDSDDTGGSAAQK	sp|P33176|KINH_HUMAN	2	776.342	1550.67	0.00076	0.4895	3046.3	4.226	0.647	9.26e-07	23/30	0
AGAAPYVQAFDSLLAGPVAEYLK	sp|Q01518|CAP1_HUMAN	2	1176.12	2350.22	-1.01548	-431.707	7851.9	3.592	0.714	9.32e-07	22/44	0
TQASSSFQDSSQPAGK	sp|P46087|NOP2_HUMAN	2	813.374	1624.73	0.001303	0.801	3198.5	3.506	0.647	9.37e-07	17/30	0
VAVLGASGGIGQPLSLLLK	sp|P40926|MDHM_HUMAN	2	897.048	1792.08	0.005885	3.2802	7021.6	3.992	0.651	9.4e-07	20/36	0
LHISPSNMTNQNTPEYMEK	sp|Q92769|HDAC2_HUMAN	2	1117.51	2233.01	-0.008876	-3.9713	4471.8	3.368	0.646	9.43e-07	19/36	0
VNNSTMLGASGDYADFQYLK	sp|P28070|PSB4_HUMAN	2	1097.51	2193	-0.010343	-4.712	5787.3	3.593	0.626	9.53e-07	19/38	0
LVQDVANNTNEEAGDGTTTATVLAR	sp|P10809|CH60_HUMAN	2	1280.63	2559.24	-0.015776	-6.1595	4719	3.449	0.659	9.74e-07	18/48	0
TFNLPLLMLGGGGYTIR	sp|Q92769|HDAC2_HUMAN	2	911.998	1821.98	0.004324	2.3706	7424.7	3.925	0.624	9.77e-07	22/32	0
VASVSQNAIVSAAGNIAR	sp|O75694|NU155_HUMAN	2	864.474	1726.93	0.006925	4.0053	5225.8	4.305	0.557	1e-06	17/34	0
NQEQLAAELAEFTAK	sp|P35241|RADI_HUMAN	2	831.92	1661.83	-0.001343	-0.8072	6078	3.158	0.633	1.01e-06	19/28	0
KIWC[160.03]FGPDGTGPNILTDITK	sp|P13639|EF2_HUMAN	2	1117.07	2232.12	0.007252	3.246	6320.4	3.627	0.632	1.01e-06	18/38	0
GAGIGGLGITVEGPSESK	sp|O75369|FLNB_HUMAN	2	814.928	1627.84	0.008958	5.4962	5309.9	3.983	0.439	1.03e-06	19/34	0
IFELGLGDDDGNLEEDFITWR	sp|P16435|NCPR_HUMAN	2	1227.58	2453.14	0.004683	1.9074	7327.5	3.19	0.713	1.04e-06	15/40	0
VGLIGSC[160.03]TNSSYEDMGR	sp|Q99798|ACON_HUMAN	2	923.409	1844.8	1.00158	542.328	4835	3.482	0.623	1.05e-06	13/32	0
ILQEYVEHQVDDAMMANAAQK	sp|P08243|ASNS_HUMAN	2	1202.57	2403.12	-0.014476	-6.0188	5504.8	4.049	0.652	1.05e-06	20/40	0
GAQAAIVVYDITNTDTFAR	sp|P51148|RAB5C_HUMAN	2	1013.52	2025.02	1.00766	497.113	6150.4	4.009	0.617	1.05e-06	18/36	0
IVSLFAEHNDLQYAAPGGLIGVGTK	sp|P41091|IF2G_HUMAN	2	1285.68	2569.35	0.039627	15.4109	6181.2	3.302	0.663	1.05e-06	18/48	0
QAADMILLDDNFASIVTGVEEGR	sp|P05023|AT1A1_HUMAN	2	1232.6	2463.2	1.02519	415.862	7463.4	3.352	0.642	1.06e-06	17/44	0
IFTDLQSEGFPVIETSTLTEEGVIK	sp|Q9BZE4|NOG1_HUMAN	2	1377.21	2752.41	1.00345	364.306	6815.1	3.464	0.629	1.07e-06	17/48	0
IEIESFYEGEDFSETLTR	sp|P11021|GRP78_HUMAN	2	1083	2163.98	0.002821	1.3024	6266.1	3.684	0.644	1.08e-06	16/34	0
ITVVGVGQVGMAC[160.03]AISILGK	sp|P07195|LDHB_HUMAN	2	987.05	1972.08	1.00611	509.657	8539.1	3.728	0.642	1.08e-06	20/38	0
NC[160.03]TVYC[160.03]GGIASGLTDQLMR	sp|Q01085|TIAR_HUMAN	2	1058.48	2114.95	-3.8e-05	-0.018	5872.7	3.383	0.674	1.1e-06	18/36	0
ALVLDC[160.03]HYPEDEVGQEDEAESDIFSIR	sp|Q07021|C1QBP_HUMAN	3	1046.14	3135.4	0.008348	2.6599	6037.1	4.691	0.684	1.11e-06	26/104	0
NVDMLSELVQEYDEPILK	sp|Q99733|NP1L4_HUMAN	2	1068.03	2134.05	0.009486	4.4409	7167.6	3.853	0.648	1.11e-06	21/34	0
APQETYADIGGLDNQIQEIK	sp|P62191|PRS4_HUMAN	2	1102.05	2202.08	0.998774	453.145	5560.5	4.489	0.589	1.12e-06	21/38	0
LVLPSLLAALEEESWR	sp|Q92616|GCN1L_HUMAN	2	913.506	1825	0.005112	2.798	7804.6	3.092	0.61	1.12e-06	18/30	0
NM[147.04]AEQIIQEIYSQIQSK	sp|P29401|TKT_HUMAN	3	680.342	2038	-0.004408	-2.1597	7183	4.271	0.561	1.12e-06	28/64	0
ENAEVDGDDDAEEMEAK	sp|P05198|IF2A_HUMAN	2	933.863	1865.71	-0.000623	-0.3336	3739	3.573	0.728	1.13e-06	19/32	0
DNLTLWTSDMQGDGEEQNK	sp|P62258|1433E_HUMAN	2	1090.97	2179.93	-0.004505	-2.0647	5529.4	3.689	0.691	1.13e-06	17/36	0
ALTSADGASEEQSQNDEDNQGSEK	sp|Q92552|RT27_HUMAN	2	1255.52	2509.03	0.013024	5.1867	3212	4.021	0.712	1.14e-06	18/46	0
LLDFGSLSNLQVTQPTVGMNFK	sp|P0CW22|RS17L_HUMAN	2	1205.13	2408.24	0.024424	10.1334	6807.8	3.491	0.576	1.14e-06	17/42	0
LLTETEDWLYEEGEDQAK	sp|Q92598|HS105_HUMAN	2	1085	2167.98	0.004503	2.0751	5786.1	3.679	0.538	1.15e-06	17/34	0
ALQSGQC[160.03]AGAALDVFTEEPPR	sp|O43175|SERA_HUMAN	2	1109.03	2216.05	1.01596	458.04	5654.9	4.023	0.552	1.2e-06	20/40	0
GLFDEEMNEILTDPSDDTK	sp|Q15149|PLEC_HUMAN	2	1084.98	2167.95	-0.00156	-0.7189	6512.3	3.515	0.691	1.2e-06	13/36	0
VIAALLQTMEDQGNQR	sp|O00410|IPO5_HUMAN	2	893.959	1785.9	-0.006645	-3.7166	5854.1	3.652	0.632	1.21e-06	19/30	0
LYNNITFEELGALLEIPAAK	sp|Q9BT78|CSN4_HUMAN	2	1110.1	2218.19	0.032275	14.537	7719.5	3.374	0.554	1.21e-06	19/38	0
IDKTDYMVGSYGPR	sp|P52565|GDIR1_HUMAN	2	801.385	1600.76	-1.01008	-630.206	4325.3	3.597	0.603	1.24e-06	16/26	0
EVELNELEPEKQPMNAASGAAMSLAGAEK	sp|P08195|4F2_HUMAN	3	1005.49	3013.44	0.005608	1.8591	5586.1	5.175	0.55	1.24e-06	21/112	0
VIHDNFGIVEGLMTTVHAITATQK	sp|P04406|G3P_HUMAN	3	865.792	2594.35	0.009031	3.477	7329	4.097	0.653	1.24e-06	26/92	0
LM[147.04]EPIYLVEIQC[160.03]PEQVVGGIYGVLNR	sp|P13639|EF2_HUMAN	2	1503.28	3004.54	0.005224	1.7375	7565.8	3.506	0.623	1.24e-06	21/50	0
AAQQAASSSGQGQQAQTPTGK	sp|P48729|KC1A_HUMAN	2	1001.48	2000.95	1.02273	510.606	2816.5	4.056	0.595	1.25e-06	21/40	0
AMGIMNSFVNDIFER	sp|P33778|H2B1B_HUMAN	2	872.413	1742.81	0.003257	1.8667	7036	3.353	0.659	1.25e-06	16/28	0
FVLSGANIMC[160.03]PGLTSPGAK	sp|Q9ULC4|MCTS1_HUMAN	2	960.49	1918.96	-0.000439	-0.2285	5947.2	3.935	0.594	1.26e-06	15/36	0
DIGEGNLSTAAAAALAAAAVK	sp|Q8TAQ2|SMRC2_HUMAN	2	943.005	1884	0.006947	3.6834	6675.2	3.91	0.619	1.26e-06	16/40	0
VATLNSEEESDPPTYK	sp|Q00341|VIGLN_HUMAN	2	890.418	1778.82	-0.003057	-1.7166	3997.9	3.428	0.636	1.27e-06	16/30	0
GQAAVQQLQAEGLSPR	sp|P16152|CBR1_HUMAN	2	826.939	1651.86	0.002571	1.5545	4622.9	3.589	0.681	1.27e-06	20/30	0
VAYIPDEMAAQQNPLQQPR	sp|O00425|IF2B3_HUMAN	2	1085.04	2168.07	1.01077	465.777	5384.3	3.249	0.647	1.27e-06	15/36	0
SINPLGGFVHYGEVTNDFVMLK	sp|P39023|RL3_HUMAN	2	1219.11	2436.21	1.00681	412.926	6655.7	3.526	0.583	1.28e-06	13/42	0
TAEELMNFSKGEENLMDAQVK	sp|P50990|TCPQ_HUMAN	2	1192.56	2383.1	-0.003819	-1.6012	5516.5	3.847	0.648	1.29e-06	17/40	0
MGQAVPAPTGAPPGGQPDYSAAWAEYYR	sp|Q96AE4|FUBP1_HUMAN	2	1454.67	2907.33	-0.023176	-7.9661	5754.8	3.033	0.638	1.29e-06	18/54	0
SPYLYPLYGLGELPQGFAR	sp|P31150|GDIA_HUMAN	2	1071.06	2140.1	0.006729	3.1413	6972.7	2.928	0.626	1.3e-06	23/36	0
LLQTAATAAQQGGQANHPTAAVVTEK	sp|P40763|STAT3_HUMAN	2	1288.67	2575.34	1.00354	389.368	4162.1	3.244	0.613	1.33e-06	16/50	0
DLTLDQAYSYAVENAK	sp|P23381|SYWC_HUMAN	2	900.936	1799.86	0.011268	6.2535	5953	3.925	0.592	1.33e-06	20/30	0
AFGAPVPSVQWLDEDGTTVLQDER	sp|P32004|L1CAM_HUMAN	2	1315.64	2629.27	0.006533	2.4828	6592.5	3.156	0.45	1.33e-06	17/46	0
GC[160.03]ITIIGGGDTATC[160.03]C[160.03]AK	sp|P00558|PGK1_HUMAN	2	877.897	1753.78	0.001134	0.6459	4612.6	3.63	0.643	1.35e-06	19/32	0
AYSDPSTGEPATYGELQQR	sp|Q15149|PLEC_HUMAN	2	1035.47	2068.93	0.000842	0.4066	4326.8	3.298	0.703	1.35e-06	17/36	0
TTPYQIAC[160.03]GISQGLADNTVIAK	sp|P26639|SYTC_HUMAN	2	1161.09	2320.17	0.012124	5.2209	6422	3.385	0.595	1.37e-06	16/42	0
LC[160.03]SLLDSEDYNTC[160.03]EGAFGALQK	sp|Q92973|TNPO1_HUMAN	2	1246.06	2490.1	1.00124	401.763	5907.2	4.026	0.646	1.38e-06	18/42	0
NVASGGGGVGDGVQEPTTGNWR	sp|O00429|DNM1L_HUMAN	2	1058	2113.98	0.001376	0.6503	4432.3	3.712	0.668	1.41e-06	16/42	0
LQKEEEIEFLYNENTVR	sp|P41252|SYIC_HUMAN	2	1077.54	2153.06	-0.002649	-1.2292	5211.9	3.638	0.529	1.41e-06	16/32	0
NLSPYVSNELLEEAFSQFGPIER	sp|P23246|SFPQ_HUMAN	2	1320.15	2638.29	-0.006076	-2.3012	7517.7	3.647	0.667	1.42e-06	22/44	0
EDTESLEIFQNEVAR	sp|Q9BS26|ERP44_HUMAN	2	890.423	1778.83	-0.000219	-0.123	5622.5	3.787	0.545	1.43e-06	19/28	0
DIDIEDLEELDPDFIMAK	sp|Q14152|EIF3A_HUMAN	2	1061	2119.99	0.005404	2.5467	7350.2	3.595	0.656	1.43e-06	20/34	0
LPSGLGC[160.03]STVLSPEGSAQFAAQIFGLSNHLVWSK	sp|P22234|PUR6_HUMAN	3	1186.94	3557.8	-0.030124	-8.4599	7629.2	4.747	0.608	1.43e-06	26/132	0
LVTSPC[160.03]C[160.03]IVTSTYGWTANMER	sp|P07900|HS90A_HUMAN	2	1223.56	2445.11	0.003095	1.2647	6162.4	3.018	0.636	1.44e-06	15/40	0
YSDESGNMDFDNFISC[160.03]LVR	sp|P04632|CPNS1_HUMAN	2	1134.98	2267.95	-0.009949	-4.3829	7106	3.7	0.711	1.44e-06	18/36	0
TIAEC[160.03]LADELINAAK	sp|P46782|RS5_HUMAN	2	816.419	1630.82	0.002522	1.5445	6849	3.503	0.638	1.46e-06	21/28	0
ELESQISELQEDLESER	sp|P35579|MYH9_HUMAN	2	1017.48	2032.94	-0.011743	-5.7706	6010.8	3.734	0.625	1.48e-06	18/32	0
SDGSGESAQPPEDSSPPASSESSSTR	sp|Q7Z6Z7|HUWE1_HUMAN	2	1268.53	2535.05	-0.022676	-8.9379	3304.2	3.428	0.672	1.49e-06	20/50	0
FSFC[160.03]C[160.03]SPEPEAEAEAAAGPGPC[160.03]ER	sp|Q13501|SQSTM_HUMAN	2	1313.54	2625.06	0.01314	5.0018	5169.3	3.106	0.769	1.49e-06	19/46	0
VETGVLKPGMVVTFAPVNVTTEVK	sp|P68104|EF1A1_HUMAN	2	1258.2	2514.38	0.004476	1.7787	6053	4.005	0.693	1.49e-06	23/46	0
ATSNVFAMFDQSQIQEFK	sp|P19105|ML12A_HUMAN	2	1046	2089.98	0.984819	470.757	6523.5	3.838	0.506	1.49e-06	17/34	0
GPGLGSTQGQTIALPAQGLIEFR	sp|Q00577|PURA_HUMAN	2	1156.12	2310.23	1.03006	445.478	6468	3.67	0.691	1.5e-06	15/44	0
AQGPAASAEEPKPVEAPAANSDQTVTVKE	sp|P80723|BASP1_HUMAN	2	1446.71	2891.41	-0.009376	-3.2404	4146.3	3.463	0.663	1.51e-06	13/56	0
NPDDITQEEYGEFYK	sp|P08238|HS90B_HUMAN	2	924.402	1846.79	0.001021	0.5522	4996.5	3.747	0.601	1.51e-06	20/28	0
DLIHDQDEDEEEEEGQR	sp|Q9UNZ2|NSF1C_HUMAN	2	1043.43	2084.84	0.985156	472.077	3816.5	3.122	0.612	1.53e-06	22/32	0
ATMKDDLADYGGYDGGYVQDYEDFM	sp|O75822|EIF3J_HUMAN	2	1420.07	2838.13	0.986448	347.323	6336	3.42	0.769	1.6e-06	17/48	0
VDDSPSTSGGSSDGDQR	sp|Q96LR5|UB2E2_HUMAN	2	833.843	1665.67	0.007383	4.4271	2796.7	3.076	0.667	1.61e-06	19/32	0
DNHLLGTFDLTGIPPAPR	sp|P11021|GRP78_HUMAN	2	967.51	1933.01	0.002551	1.3183	6210	3.259	0.609	1.61e-06	20/34	0
AVPVWDVLASGYVSR	sp|P58107|EPIPL_HUMAN	2	809.933	1617.85	0.008069	4.9813	6655.3	2.889	0.556	1.61e-06	17/28	0
GPGASGEQPEPGEAAAGGAAEEAR	sp|Q9H3P7|GCP60_HUMAN	2	1083.49	2164.96	0.004281	1.9756	3693.5	3.653	0.646	1.62e-06	25/46	0
DLADELALVDVIEDK	sp|P00338|LDHA_HUMAN	2	829.43	1656.85	0.000707	0.4262	7214	3.333	0.622	1.62e-06	17/28	0
NLEALALDLMEPEQAVDLTLPK	sp|P12956|XRCC6_HUMAN	2	1212.14	2422.27	0.018924	7.806	7705.7	3.665	0.583	1.62e-06	15/42	0
GPPASSPAPAPK	sp|Q15942|ZYX_HUMAN	2	538.79	1075.57	-8.8e-05	-0.0817	3124.9	2.6	0.659	1.64e-06	16/22	0
AGDMENAENILTVMR	sp|P42704|LPPRC_HUMAN	2	832.393	1662.77	-0.003094	-1.8585	5899.1	3.571	0.489	1.64e-06	19/28	0
GIVDQSQQAYQEAFEISK	sp|P63104|1433Z_HUMAN	2	1021	2039.98	0.007255	3.5529	5616.4	3.858	0.573	1.64e-06	22/34	0
NVDLLSDMVQEHDEPILK	sp|P55209|NP1L1_HUMAN	2	1048.02	2094.03	-0.005326	-2.541	6016.8	3.489	0.571	1.64e-06	19/34	0
QLNSESLSQWTNPSTMANAK	sp|P36952|SPB5_HUMAN	2	1104.02	2206.03	1.00136	453.506	5375.1	3.497	0.682	1.65e-06	1938-11-01	0
DGYADIVDVLNSPLEGPDQK	sp|Q86TX2|ACOT1_HUMAN	2	1073.02	2144.03	0.99035	461.478	6695.9	3.624	0.63	1.65e-06	18/38	0
EVEPEPTEDKDLEADEEDTR	sp|P20042|IF2B_HUMAN	2	1173.51	2345	0.002424	1.0328	3972.4	3.806	0.637	1.67e-06	16/38	0
IMDPNIVGSEHYDVAR	sp|P06576|ATPB_HUMAN	2	908.438	1814.86	0.000521	0.2868	4711.5	3.19	0.626	1.67e-06	18/30	0
AMEVDERPTEQYSDIGGLDK	sp|P17980|PRS6A_HUMAN	2	1127.02	2252.03	0.003645	1.6171	4661.2	3.776	0.661	1.68e-06	19/38	0
AQAALQAVNSVQSGNLALAASAAAVDAGMAMAGQSPVLR	sp|P26599|PTBP1_HUMAN	3	1227.63	3679.88	0.015298	4.1538	7592.8	4.003	0.655	1.68e-06	27/152	0
AANAAENDFSVSQAEMSSR	sp|Q8NE71|ABCF1_HUMAN	2	992.937	1983.86	0.001101	0.5544	4511.7	3.584	0.685	1.7e-06	19/36	0
M[147.04]IAGQVLDINLAAEPK	sp|P07910|HNRPC_HUMAN	2	849.958	1697.9	0.011934	7.0203	5738.1	4.093	0.471	1.7e-06	18/30	0
MSSFGDFVALSDVC[160.03]DVPTAK	sp|P31939|PUR9_HUMAN	2	1073.5	2144.98	-0.010152	-4.7285	6390.1	3.458	0.655	1.7e-06	17/38	0
NESC[160.03]SENYTTDFIYQLYSEEGK	sp|Q01813|K6PP_HUMAN	2	1339.07	2676.12	1.02877	384.136	6481.4	3.303	0.712	1.7e-06	16/42	0
MAVTFIGNSTAIQELFK	sp|P07437|TBB5_HUMAN	2	935.493	1868.97	0.005546	2.9642	7382.9	3.614	0.596	1.7e-06	20/32	0
ATDLGGTSQAGTSQR	sp|Q7Z2W4|ZCCHV_HUMAN	2	725.35	1448.69	0.000729	0.5025	3082.5	2.978	0.599	1.71e-06	16/28	0
ITTGSSSAGTQSSTSNR	sp|O14974|MYPT1_HUMAN	2	821.387	1640.76	0.001447	0.8808	2785.9	2.976	0.589	1.71e-06	19/32	0
QVTITGSAASISLAQYLINAR	sp|Q15365|PCBP1_HUMAN	2	1089.1	2176.19	1.02019	468.366	6822.9	4.007	0.642	1.71e-06	13/40	0
GYGYGQGAGTLSTDKGESLGIK	sp|P21291|CSRP1_HUMAN	2	1080.03	2158.05	0.001048	0.4852	4527	3.566	0.614	1.72e-06	14/42	0
NEEDAAELVALAQAVNAR	sp|P22314|UBA1_HUMAN	2	942.476	1882.94	0.004299	2.2807	6399.6	3.904	0.574	1.72e-06	20/34	0
NVIIWGNHSSTQYPDVNHAK	sp|P40925|MDHC_HUMAN	2	1140.56	2279.11	0.025073	10.9915	4485.9	3.6	0.637	1.73e-06	14/38	0
KDDPVTNLNNAFEVAEK	sp|O43707|ACTN4_HUMAN	2	952.473	1902.93	0.002953	1.5502	5188.8	3.881	0.591	1.74e-06	13/32	0
EGQEIASVSDDHTC[160.03]R	sp|Q8NFH4|NUP37_HUMAN	2	852.368	1702.72	1.00286	588.278	3377.1	2.991	0.604	1.75e-06	18/28	0
SEDGTPAEDGTPAATGGSQPPSMGR	sp|Q9BQG0|MBB1A_HUMAN	2	1187.02	2372.02	0.001003	0.4225	3917.6	3.184	0.562	1.76e-06	14/48	0
LSEGSQPAEEEEDQETPSR	sp|Q9UKV3|ACINU_HUMAN	2	1059.46	2116.9	0.002224	1.0496	3438.5	3.337	0.666	1.77e-06	19/36	0
IEAELQDIC[160.03]NDVLELLDK	sp|P31946|1433B_HUMAN	2	1065.54	2129.06	0.029224	13.7133	7867.6	4.066	0.367	1.77e-06	17/34	0
ALLANQDSGEVQQDPK	sp|Q9NP81|SYSM_HUMAN	2	856.926	1711.84	0.007724	4.5068	3898	3.118	0.532	1.79e-06	16/30	0
SELHIENLNMEADPGQYR	sp|P35613|BASI_HUMAN	2	1058.49	2114.97	0.004117	1.9447	5023.5	3.285	0.582	1.79e-06	17/34	0
AQTTNSNSSSSSDVSTHS	sp|Q7Z460|CLAP1_HUMAN	2	898.88	1795.75	0.997148	554.661	2700.5	3.103	0.639	1.82e-06	16/34	0
NQVAMNPTNTVFDAK	sp|P11142|HSP7C_HUMAN	2	825.401	1648.79	0.002821	1.7089	4844.9	3.411	0.633	1.82e-06	21/28	0
QSSGASSSSFSSSR	sp|O00571|DDX3X_HUMAN	2	681.3	1360.59	0.000754	0.5534	2952.8	2.603	0.639	1.83e-06	13/26	0
GHYTEGAELVDSVLDVVR	sp|Q13885|TBB2A_HUMAN	2	979.995	1957.97	0.00543	2.7704	6649.3	4.017	0.598	1.84e-06	21/34	0
HDADGQATLLNLLLR	sp|O43242|PSMD3_HUMAN	2	825.452	1648.89	0.007811	4.7313	6778	3.02	0.644	1.85e-06	18/28	0
VPSALAPASQEPSPAASAEADGK	sp|O00429|DNM1L_HUMAN	2	1076.03	2150.05	-0.003676	-1.7081	4386.8	3.197	0.659	1.86e-06	13/44	0
MFTAGIDLMDMASDILQPK	sp|Q13011|ECH1_HUMAN	2	1049.01	2096	-0.013776	-6.5662	7952.3	3.5	0.598	1.86e-06	16/36	0
VSQGSKDPAEGDGAQPEETPR	sp|Q14697|GANAB_HUMAN	2	1078	2153.98	0.011713	5.4328	3119	3.835	0.645	1.87e-06	17/40	0
SPLIESTANMDNNQSQK	sp|O14974|MYPT1_HUMAN	2	938.939	1875.86	0.004182	2.227	4148.9	3.739	0.595	1.87e-06	18/32	0
YRC[160.03]ELLYEGPPDDEAAMGIK	sp|P13639|EF2_HUMAN	2	1164.04	2326.06	0.004524	1.9432	5280.2	3.428	0.568	1.87e-06	19/38	0
SSLSSAQADFNQLAELDR	sp|Q13813|SPTA2_HUMAN	2	976.471	1950.93	0.00268	1.3723	5824.2	3.745	0.549	1.87e-06	18/34	0
QILLGPNTGLSGGMPGALPSLPGKI	sp|Q9NS69|TOM22_HUMAN	2	1194.67	2387.32	0.007259	3.0381	6736	3.379	0.682	1.87e-06	17/48	0
ILGGVISAISEAAAQYNPEPPPPR	sp|P04632|CPNS1_HUMAN	2	1224.15	2446.29	1.02258	417.669	6829.7	3.48	0.659	1.88e-06	18/46	0
TTGIVMDSGDGVTHTVPIYEGYALPHAILR	sp|P60709|ACTB_HUMAN	2	1592.31	3182.61	-0.001459	-0.4581	5996.9	2.554	0.658	1.9e-06	17/58	0
ILAIGLINEALDEGDAQK	sp|P46940|IQGA1_HUMAN	3	628.342	1882	-0.000796	-0.4223	6786.3	3.729	0.606	1.92e-06	22/68	0
KYEMFAQTLQQSR	sp|P55072|TERA_HUMAN	2	815.406	1628.8	-1.03268	-633.228	4565.7	3.72	0.568	1.93e-06	20/24	0
NQGGGLSSSGAGEGQGPK	sp|P07814|SYEP_HUMAN	2	794.371	1586.73	0.016924	10.6524	3045.2	3.262	0.56	1.94e-06	16/34	0
YALQMEQLNGILLHLESELAQTR	sp|P05783|K1C18_HUMAN	2	1335.7	2669.38	0.020724	7.7577	7817.1	3.431	0.616	1.95e-06	15/44	0
VSC[160.03]LGVTDDGMAVATGSWDSFLK	sp|P62873|GBB1_HUMAN	2	1208.56	2415.11	1.01086	418.207	6710	3.316	0.622	1.96e-06	13/44	0
EDGSFSFYSLPSGGYTVIPFYR	sp|Q15155|NOMO1_HUMAN	2	1245.09	2488.16	-0.016294	-6.5433	7108.2	3.126	0.593	1.98e-06	1942-12-01	0
SPSLDVTVPEAELNLETPEISVGGK	sp|Q09666|AHNK_HUMAN	2	1291.17	2580.32	0.028424	11.0071	6356.6	3.884	0.689	2.01e-06	21/48	0
ASTNIQDTEGNTPLHLAC[160.03]DEER	sp|O75832|PSD10_HUMAN	2	1236.06	2470.1	0.999611	404.354	4566.4	3.353	0.648	2.03e-06	17/42	0
NADMSEEMQQDSVEC[160.03]ATQALEK	sp|P63167|DYL1_HUMAN	2	1257.53	2513.04	0.00207	0.823	5297.7	3.457	0.706	2.03e-06	19/42	0
TLTAVHDAILEDLVFPSEIVGK	sp|P62081|RS7_HUMAN	2	1184.14	2366.27	0.013637	5.7582	6977.8	3.386	0.628	2.03e-06	22/42	0
NLQEGNEVDSQSSIR	sp|O75152|ZC11A_HUMAN	2	838.398	1674.78	0.006403	3.8186	3712.9	3.567	0.62	2.04e-06	21/28	0
SQETEC[160.03]TYFSTPLLLGK	sp|P40926|MDHM_HUMAN	2	987.48	1972.95	0.020224	10.2402	6112.3	3.499	0.622	2.04e-06	16/32	0
VIHDNFGIVEGLM[147.04]TTVHAITATQK	sp|P04406|G3P_HUMAN	3	871.123	2610.35	0.005098	1.9507	6399.8	3.697	0.595	2.1e-06	25/92	0
AEQINQAAGEASAVLAK	sp|Q9UJZ1|STML2_HUMAN	2	835.939	1669.86	0.007055	4.2198	4837.4	3.983	0.491	2.12e-06	21/32	0
LNSNTQVVLLSATMPSDVLEVTK	sp|P60842|IF4A1_HUMAN	2	1230.16	2458.3	0.013672	5.557	6638.3	3.096	0.632	2.12e-06	16/44	0
YFAGNLASGGAAGATSLC[160.03]FVYPLDFAR	sp|P12235|ADT1_HUMAN	2	1398.68	2795.34	1.02028	364.731	8541.2	3.477	0.599	2.12e-06	22/52	0
QLEVYTSGGDPESVAGEYGR	sp|Q9Y262|EIF3L_HUMAN	2	1057.49	2112.96	-0.009244	-4.3707	4911.4	3.381	0.677	2.15e-06	18/38	0
APVAGTC[160.03]YQAEWDDYVPK	sp|P30086|PEBP1_HUMAN	2	1035.47	2068.92	0.000482	0.2327	5513.6	3.713	0.642	2.16e-06	18/34	0
GC[160.03]TPSGEGADSEPR	sp|Q92917|GPKOW_HUMAN	2	710.294	1418.57	0.004997	3.5176	2939.8	2.336	0.614	2.18e-06	15/26	0
ETTDTDTADQVIASFK	sp|O43707|ACTN4_HUMAN	2	871.41	1740.81	0.015229	8.7381	5481.5	3.41	0.631	2.19e-06	17/30	0
C[160.03]FIEEIPDETMVIGNYR	sp|Q7Z7H5|TMED4_HUMAN	2	1043.48	2084.95	-0.002968	-1.4222	6293.2	3.296	0.659	2.19e-06	16/32	0
LFPNSLDQTDMHGDSEYNIMFGPDIC[160.03]GPGTK	sp|P27797|CALR_HUMAN	2	1728.76	3455.51	1.01462	293.454	6247.8	2.952	0.749	2.19e-06	16/60	0
ASAETVDPASLWEY	sp|Q16658|FSCN1_HUMAN	2	769.854	1537.69	0.003982	2.5862	6442.3	2.764	0.654	2.19e-06	15/26	0
VTEAPC[160.03]YPGAPSTEASGQTGPQEPTSAR	sp|P40222|TXLNA_HUMAN	2	1423.65	2845.28	2.03115	713.36	4286.3	2.585	0.651	2.23e-06	19/54	0
AMADPEVQQIMSDPAMR	sp|P31948|STIP1_HUMAN	2	945.431	1888.85	-0.009161	-4.8449	5501.4	3.619	0.575	2.24e-06	20/32	0
MSEEDEQGWC[160.03]QGQLQSGR	sp|Q9UKS6|PACN3_HUMAN	2	1062.94	2123.86	0.020505	9.6454	4268.7	3.636	0.663	2.25e-06	21/34	0
AMQDAEVSKSDIGEVILVGGMTR	sp|P38646|GRP75_HUMAN	2	1203.6	2405.19	0.032414	13.4654	5793.7	3.632	0.67	2.25e-06	23/44	0
GPAAAQGSAAAPAEPK	sp|Q9UHD9|UBQL2_HUMAN	2	697.357	1392.7	0.015094	10.8223	3204.8	2.821	0.638	2.26e-06	16/30	0
SLQENEEEEIGNLELAWDMLDLAK	sp|P49321|NASP_HUMAN	2	1395.16	2788.31	-0.006785	-2.4316	7881.8	3.492	0.653	2.27e-06	20/46	0
IITITGTQDQIQNAQYLLQNSVK	sp|P61978|HNRPK_HUMAN	2	1295.2	2588.38	0.005303	2.0472	6355.3	3.394	0.604	2.28e-06	18/44	0
YGIVDYMIEQSGPPSK	sp|P13667|PDIA4_HUMAN	2	892.432	1782.85	-0.011471	-6.4268	5924	3.293	0.506	2.3e-06	18/30	0
YDSIPVSTSLLGDTSDTTSTGLAQR	sp|Q5JS54|PSMG4_HUMAN	2	1293.13	2584.25	1.01383	392.006	5819.8	3.216	0.663	2.31e-06	16/48	0
RLEDLSESIVNDFAYMK	sp|P49755|TMEDA_HUMAN	2	1015.5	2028.98	-0.997176	-490.978	6477.1	3.359	0.618	2.34e-06	19/32	0
DNLTLWTSDQQDDDGGEGNN	sp|P61981|1433G_HUMAN	2	1097.44	2192.87	-0.022586	-10.2903	5542.5	2.924	0.804	2.36e-06	14/38	0
GMDSGFAGGEDEIYNVYDQAWR	sp|Q13573|SNW1_HUMAN	2	1240.53	2479.04	0.986824	397.744	6278.7	3.456	0.657	2.37e-06	15/42	0
DPTPSFYDLWAQEDPNAVLGR	sp|Q14137|BOP1_HUMAN	2	1196.07	2390.12	0.027524	11.5061	6893.9	3.444	0.693	2.37e-06	17/40	0
TSDFNTFLAQEGC[160.03]TK	sp|Q9UHD1|CHRD1_HUMAN	2	859.888	1717.76	0.003265	1.8985	5199.8	3.622	0.597	2.38e-06	13/28	0
TVLMNPNIASVQTNEVGLK	sp|P31327|CPSM_HUMAN	2	1014.54	2027.07	0.008294	4.0876	5547.9	3.502	0.528	2.38e-06	16/36	0
DKLDGNELDLSLSDLNEVPVK	sp|Q96AG4|LRC59_HUMAN	2	1157.09	2312.17	-0.009276	-4.0083	6130	4.199	0.574	2.38e-06	20/40	0
ALSVGNIDDALQC[160.03]YSEAIK	sp|P31948|STIP1_HUMAN	2	1034.01	2066	-1.01358	-490.121	6433.5	3.365	0.672	2.38e-06	15/36	0
SNMGHPEPASGLAALAK	sp|P49327|FAS_HUMAN	3	550.947	1649.82	0.000261	0.1579	4542.6	3.613	0.674	2.41e-06	25/64	0
IDATQVEVNPFGETPEGQVVC[160.03]FDAK	sp|Q96I99|SUCB2_HUMAN	2	1375.65	2749.29	0.996926	362.347	6143.5	3.36	0.497	2.41e-06	16/48	0
LC[160.03]DFGVSGQLIDSMANSFVGTR	sp|Q02750|MP2K1_HUMAN	2	1187.56	2373.11	1.996	840.376	7074.5	3.718	0.551	2.41e-06	18/42	0
YMEDMEQAFETC[160.03]QAAER	sp|Q9UKS6|PACN3_HUMAN	2	1054.92	2107.83	-0.003076	-1.4579	5247	3.975	0.771	2.42e-06	17/32	0
MTLVASEDYGDTLAAIQGLLK	sp|Q13813|SPTA2_HUMAN	2	1105.07	2208.13	0.016883	7.6389	7388.2	4.095	0.569	2.43e-06	19/40	0
FGYVDFESAEDLEK	sp|P19338|NUCL_HUMAN	2	824.872	1647.73	0.003803	2.3052	5750.6	2.983	0.672	2.46e-06	19/26	0
TYADYESVNEC[160.03]MEGVC[160.03]K	sp|P84090|ERH_HUMAN	2	1027.91	2053.81	0.00221	1.075	4708.8	3.242	0.707	2.47e-06	17/32	0
GGSVLVTC[160.03]STSC[160.03]DQPK	sp|P05362|ICAM1_HUMAN	2	848.387	1694.76	1.0032	591.239	3883.7	3.305	0.683	2.49e-06	18/30	0
VNVEAPDVNLEGLGGK	sp|Q09666|AHNK_HUMAN	2	805.923	1609.83	-0.025676	-15.9296	5361.6	2.902	0.606	2.5e-06	16/30	0
GTMDDISQEEGSSQGEDSVSGSQR	sp|Q14683|SMC1A_HUMAN	2	1243.51	2485.01	2.0198	812.132	3946.1	3.938	0.609	2.51e-06	20/46	0
AEISELPSIVQDLANGNITWADVEAR	sp|P41250|SYG_HUMAN	2	1406.21	2810.41	-0.043176	-15.3519	7594	2.7	0.691	2.51e-06	16/50	0
VIFLQGGGC[160.03]GQFSAVPLNLIGLK	sp|Q9Y617|SERC_HUMAN	2	1194.66	2387.3	0.034219	14.3217	7290.4	3.494	0.657	2.53e-06	13/44	0
IHEGC[160.03]EEPATHNALAK	sp|Q00610|CLH1_HUMAN	2	888.92	1775.83	0.005149	2.8962	3117.8	3.27	0.567	2.54e-06	18/30	0
GMSLNLEPDNVGVVVFGNDK	sp|P25705|ATPA_HUMAN	2	1052.52	2103.03	0.007802	3.7063	6445.3	3.291	0.521	2.55e-06	18/38	0
LLQQLAMTGSEEGDPR	sp|Q14C86|GAPD1_HUMAN	2	872.93	1743.85	0.000407	0.2331	4945.7	3.683	0.623	2.57e-06	17/30	0
WQYLLMAAEPYETIAFK	sp|Q15428|SF3A2_HUMAN	2	1037.52	2073.03	-0.004102	-1.9768	7024.9	3.7	0.58	2.58e-06	18/32	0
ALVDHENVISC[160.03]PHLGASTK	sp|O43175|SERA_HUMAN	2	1024.52	2047.02	0.012204	5.956	4338.1	3.446	0.557	2.61e-06	19/36	0
EAGEGGEAEAPAAEGGK	sp|P29966|MARCS_HUMAN	2	765.339	1528.66	-0.000576	-0.3763	3027.1	3.751	0.656	2.63e-06	14/32	0
FGVEQDVDMVFASFIR	sp|P14618|KPYM_HUMAN	2	930.453	1858.89	0.000716	0.3848	7773.3	3.783	0.651	2.63e-06	20/30	0
QPYAVSELAGHQTSAESWGTGR	sp|P36578|RL4_HUMAN	2	1166.55	2331.09	-0.002576	-1.1041	4775.9	3.165	0.555	2.64e-06	13/42	0
HAVSDPSILDSLDLNEDER	sp|P05198|IF2A_HUMAN	2	1063.01	2124	0.012249	5.7615	5646.8	3.562	0.612	2.66e-06	18/36	0
LLNETLGEVGSPGLLFYSLR	sp|Q8TEX9|IPO4_HUMAN	2	1089.59	2177.17	0.013395	6.1468	7141.9	3.153	0.595	2.67e-06	17/38	0
STVLTPMFVETQASQGTLQTR	sp|P78527|PRKDC_HUMAN	2	1148.09	2294.16	0.021915	9.5441	5881.9	3.395	0.59	2.68e-06	16/40	0
TLDQVLEDVDQC[160.03]C[160.03]QALSQR	sp|O75431|MTX2_HUMAN	2	1139.53	2277.04	-0.011076	-4.8599	6170.4	3.587	0.7	2.71e-06	17/36	0
GFEVVYMTEPIDEYC[160.03]VQQLK	sp|P08238|HS90B_HUMAN	2	1224.58	2447.14	1.00652	410.968	6378.6	3.844	0.612	2.74e-06	22/38	0
ELGPDGEEAEGPGAGDGPPR	sp|P18615|NELFE_HUMAN	2	953.924	1905.83	0.013972	7.3234	3998.5	2.993	0.673	2.75e-06	13/38	0
GLQAQIASSGLTVEVDAPK	sp|P05783|K1C18_HUMAN	2	942.507	1883	0.005077	2.6933	5580.6	4.171	0.604	2.75e-06	18/36	0
DGPLGETVLEC[160.03]YNC[160.03]GC[160.03]R	sp|Q92900|RENT1_HUMAN	2	1000.42	1998.82	-0.017976	-8.9842	5429.1	2.922	0.657	2.76e-06	1932-12-01	0
AC[160.03]VVHGSDLKDMTSEQLDDILK	sp|P05023|AT1A1_HUMAN	3	825.402	2473.18	1.01027	407.993	5543.9	3.803	0.61	2.76e-06	24/84	0
QFYDQALQQAVVDDDANNAK	sp|P60033|CD81_HUMAN	2	1127.02	2252.03	0.995845	441.803	5289.5	3.758	0.662	2.77e-06	14/38	0
NAAQVLVGIPLETGQK	sp|Q9BT78|CSN4_HUMAN	2	819.465	1636.91	0.004461	2.7219	5798.7	3.659	0.54	2.77e-06	15/30	0
SPSDSSTASTPVAEQIER	sp|Q16643|DREB_HUMAN	2	931.442	1860.87	-0.0087	-4.6702	4150.3	3.687	0.639	2.78e-06	17/34	0
LYGSAGPPPTGEEDTAEKDEL	sp|P11021|GRP78_HUMAN	2	1088.5	2174.99	-0.005447	-2.5021	4594.5	3.186	0.657	2.8e-06	13/40	0
VDKGVVPLAGTDGETTTQGLDGLSER	sp|P09972|ALDOC_HUMAN	2	1308.16	2614.31	1.00373	383.641	5172.2	3.011	0.671	2.8e-06	16/50	0
GIPLATGDTSPEPELLPGAPLPPPK	sp|O75821|EIF3G_HUMAN	2	1232.67	2463.33	0.985007	399.542	6256.6	3.062	0.64	2.8e-06	18/48	0
AITVFSPDGHLFQVEYAQEAVK	sp|Q8TAA3|PSA7L_HUMAN	2	1225.12	2448.23	0.008051	3.2858	6087.4	3.579	0.637	2.83e-06	18/42	0
ILDPEGLALGAVIASSK	sp|Q8IY81|RRMJ3_HUMAN	2	827.475	1652.93	0.00316	1.9094	6703.9	3.861	0.541	2.83e-06	20/32	0
SLSALGNVISALAEGSTYVPYR	sp|P33176|KINH_HUMAN	2	1134.6	2267.18	0.027892	12.2916	7524	3.452	0.625	2.84e-06	20/42	0
ALESSIAPIVIFASNR	sp|Q9Y265|RUVB1_HUMAN	3	563.317	1686.93	-0.001203	-0.7119	6633.7	3.687	0.623	2.85e-06	26/60	0
VTHETSAHEGQTEAPSIDEK	sp|P15374|UCHL3_HUMAN	2	1083.5	2164.99	0.007013	3.2363	3155.6	3.246	0.651	2.87e-06	16/38	0
VIISAPSADAPMFVMGVNHEK	sp|P04406|G3P_HUMAN	2	1107.06	2212.1	0.026734	12.0743	5796.6	3.097	0.635	2.89e-06	17/40	0
MHSPQTSAMLFTVDNEAGK	sp|P49588|SYAC_HUMAN	2	1032.48	2062.95	0.005067	2.4538	4991	3.547	0.663	2.9e-06	17/36	0
AEDNADTLALVFEAPNQEK	sp|P12004|PCNA_HUMAN	2	1038	2073.99	0.005051	2.433	6070.7	4.187	0.593	2.9e-06	17/36	0
EIVLADVIDNDSWR	sp|P22234|PUR6_HUMAN	2	822.915	1643.82	0.998781	606.856	6417.5	3.658	0.621	2.9e-06	20/26	0
YTPVQQGPVGVNVTYGGDPIPK	sp|P21333|FLNA_HUMAN	2	1143.59	2285.17	0.005677	2.4821	5334.1	2.717	0.609	2.91e-06	17/42	0
KDLYANTVLSGGTTM[147.04]YPGIADR	sp|P63261|ACTG_HUMAN	2	1180.08	2358.15	0.994789	421.491	5095.1	3.578	0.562	2.95e-06	18/42	0
AVANETGAFFFLINGPEIMSK	sp|P55072|TERA_HUMAN	2	1128.57	2255.13	0.000599	0.2654	7398.7	3.764	0.615	2.95e-06	16/40	0
ADIDVSGPSVDTDAPDLDIEGPEGK	sp|Q09666|AHNK_HUMAN	2	1256.58	2511.15	0.991674	394.592	5520.6	3.685	0.681	2.96e-06	23/48	0
GDADQASNILASFGLSAR	sp|P43243|MATR3_HUMAN	2	896.945	1791.88	-0.001005	-0.5602	6602.6	3.612	0.657	2.98e-06	19/34	0
IIDDSEITKEDDALWPPPDR	sp|P61326|MGN_HUMAN	2	1163.07	2324.12	0.988224	424.836	5476.4	3.412	0.634	2.99e-06	16/38	0
VSGEEELHTGPPAPQGPLSVPQGLPTQSLASPPAR	sp|Q9UPN7|PP6R1_HUMAN	3	1167.94	3500.79	0.995376	284.084	5636.9	4.201	0.624	2.99e-06	27/136	0
QFIDSNPNQPLVILEMESGASAK	sp|P49588|SYAC_HUMAN	2	1244.62	2487.23	0.014422	5.7937	6550.6	3.178	0.636	2.99e-06	15/44	0
DKPLKDVIIADC[160.03]GK	sp|P23284|PPIB_HUMAN	2	786.427	1570.84	0.000894	0.5684	4244.2	3.034	0.657	3e-06	17/26	0
LATMYSSGSPEGGSDSSESR	sp|Q9ULT8|HECD1_HUMAN	2	1002.93	2003.84	-0.005208	-2.5964	3844.4	3.487	0.613	3.04e-06	16/38	0
TLAESALQLLYTAK	sp|Q9Y490|TLN1_HUMAN	2	761.43	1520.85	0.004071	2.6733	6697.6	3.012	0.652	3.04e-06	17/26	0
VWGNVVTVEWADPVEEPDPEVMAK	sp|O43390|HNRPR_HUMAN	2	1348.65	2695.28	-0.018476	-6.8498	6551.8	3.207	0.583	3.04e-06	14/46	0
SVDEVFDEVVQIFDKEG	sp|P30085|KCY_HUMAN	2	977.968	1953.92	0.005886	3.0093	7957.3	3.549	0.578	3.04e-06	14/32	0
HGDPGDAAQQEAK	sp|O14737|PDCD5_HUMAN	2	662.3	1322.59	-1.01968	-769.799	2694	2.82	0.596	3.05e-06	17/24	0
SSDPLGDTASNLGSAVDELMR	sp|Q7Z6Z7|HUWE1_HUMAN	2	1068	2133.98	0.000624	0.2921	6738.6	3.275	0.684	3.08e-06	17/40	0
GEKEEEDKDDEEKPK	sp|Q58FF7|H90B3_HUMAN	2	902.908	1803.8	0.002295	1.2709	928.7	3.633	0.546	3.11e-06	19/28	0
TGVHHYSGNNIELGTAC[160.03]GK	sp|P62888|RL30_HUMAN	2	1007.97	2013.93	0.997037	494.575	3566.4	3.387	0.616	3.13e-06	19/36	0
AQPVQVAEGSEPDGFWEALGGK	sp|P06396|GELS_HUMAN	2	1136.55	2271.08	2.0223	889.668	6155	3.521	0.632	3.16e-06	14/42	0
SGPFGQIFRPDNFVFGQSGAGNNWAK	sp|Q13885|TBB2A_HUMAN	3	933.453	2797.34	0.00545	1.9462	6416.3	3.982	0.62	3.16e-06	26/100	0
GILGYTEHQVVSSDFNSDTHSSTFDAGAGIALNDHFVK	sp|P04406|G3P_HUMAN	3	1346.3	4035.89	2.03535	503.935	8569.2	4.426	0.602	3.21e-06	19/148	0
GAGTDEGC[160.03]LIEILASR	sp|P09525|ANXA4_HUMAN	2	831.412	1660.81	0.002962	1.7813	6321	3.471	0.545	3.26e-06	17/30	0
IGFPETTEEELEEIASENSDC[160.03]IFPSAPDVKA	sp|Q9Y3F4|STRAP_HUMAN	2	1712.78	3423.56	0.990224	289.068	7060.9	2.272	0.698	3.26e-06	16/60	0
LLGPSAAADILQLSSSLPLQSR	sp|Q7Z6Z7|HUWE1_HUMAN	2	1119.13	2236.24	0.008837	3.9482	7271.5	4.194	0.632	3.27e-06	19/42	0
HTAAPTDPADGPV	sp|Q04941|PLP2_HUMAN	2	624.796	1247.58	0.001462	1.17	3766.3	2.304	0.669	3.28e-06	16/24	0
VLSQPMPPTAGEAEQAADQQER	sp|Q9NZL4|HPBP1_HUMAN	2	1177.06	2352.1	0.003824	1.6244	4581.8	3.191	0.576	3.28e-06	20/42	0
TAQALAQLAAQHSQSGSTTTSSWDMGSTTQSPSLVQYDLK	sp|Q14157|UBP2L_HUMAN	3	1395	4181.98	2.02146	483.025	5748.6	4.47	0.661	3.28e-06	20/156	0
TEFLSFMNTELAAFTK	sp|P31949|S10AB_HUMAN	2	925.456	1848.9	0.005127	2.77	7353	3.673	0.64	3.28e-06	17/30	0
LAAAISEVVSQTPASTTQAGAPPR	sp|P20810|ICAL_HUMAN	2	1162.12	2322.22	0.000434	0.1867	5246.8	3.772	0.625	3.32e-06	16/46	0
NDVLDSLGISPDLLPEDFVR	sp|Q9UBE0|SAE1_HUMAN	2	1107.57	2213.12	0.010064	4.5433	7431.7	3.433	0.571	3.32e-06	16/38	0
NVTELNEPLSNEER	sp|P61981|1433G_HUMAN	2	822.397	1642.78	-0.00214	-1.3011	4376.2	3.625	0.6	3.35e-06	17/26	0
GHFGPINSVAFHPDGK	sp|Q13347|EIF3I_HUMAN	3	560.615	1678.82	0.003898	2.3177	4553.7	3.53	0.609	3.35e-06	21/60	0
AVTGYNDPETGNIISLFQAMNK	sp|P15924|DESP_HUMAN	2	1192.08	2382.15	0.012367	5.1871	6987.5	3.429	0.63	3.35e-06	22/42	0
VQDDEVGDGTTSVTVLAAELLR	sp|P78371|TCPB_HUMAN	2	1144.58	2287.15	0.019844	8.6686	7171.3	3.687	0.518	3.35e-06	20/42	0
SPGADLLQVLTK	sp|Q3LXA3|DHAK_HUMAN	2	621.359	1240.7	-0.000358	-0.2881	6245.3	3.421	0.456	3.37e-06	19/22	0
YDYNSGEELESYK	sp|Q9Y3F4|STRAP_HUMAN	2	798.839	1595.66	1.00327	627.953	4359.5	2.937	0.657	3.39e-06	20/24	0
VIAINVDDPDAANYNDINDVK	sp|Q15181|IPYR_HUMAN	2	1144.56	2287.1	0.008624	3.7674	5396.3	3.46	0.567	3.41e-06	17/40	0
GADNDGSGSESGYTTPK	sp|Q7Z417|NUFP2_HUMAN	2	821.845	1641.68	-0.004308	-2.6209	3145.3	3.27	0.635	3.42e-06	15/32	0
TSTTSSMVASAEQPR	sp|Q6NXS1|IPP2M_HUMAN	2	776.867	1551.72	0.003439	2.2134	3803.8	3.149	0.548	3.43e-06	16/28	0
LERENAEVDGDDDAEEMEAK	sp|P05198|IF2A_HUMAN	3	755.654	2263.94	0.005734	2.5294	3715.6	4.296	0.752	3.43e-06	26/76	0
VFIWTC[160.03]DDASSNTWSPK	sp|P55735|SEC13_HUMAN	2	1007.45	2012.89	1.99299	989.122	5839.2	3.87	0.613	3.46e-06	18/32	0
MDKEETKDWILPSDYDHAEAEAR	sp|O43852|CALU_HUMAN	4	688.066	2748.23	0.004749	1.7255	4743.7	4.635	0.604	3.47e-06	33/132	0
GDVAEGDLIEHFSQFGTVEK	sp|Q13151|ROA0_HUMAN	2	1089.52	2177.03	1.01558	466.069	5928.6	3.506	0.579	3.47e-06	16/38	0
GPELLTMWFGESEANVR	sp|P55072|TERA_HUMAN	2	968.467	1934.92	-0.004245	-2.1916	6975.9	3.063	0.528	3.47e-06	14/32	0
AIVDC[160.03]GFEHPSEVQHEC[160.03]IPQAILGMDVLC[160.03]QAK	sp|O00148|DX39A_HUMAN	3	1217.91	3650.7	0.069147	18.9251	6218.7	4.036	0.63	3.48e-06	24/124	0
NLPGLVQEGEPFSEEATLFTK	sp|Q7KZF4|SND1_HUMAN	2	1153.58	2305.15	0.007057	3.0587	6542.5	3.179	0.494	3.48e-06	18/40	0
VAPEEHPVLLTEAPLNPK	sp|P63261|ACTG_HUMAN	2	977.536	1953.06	0.005716	2.9237	5098.2	2.642	0.505	3.5e-06	16/34	0
YYGGAEVVDEIELLC[160.03]QR	sp|P34897|GLYM_HUMAN	2	1007.48	2012.95	-0.002131	-1.0576	6520.1	3.76	0.54	3.5e-06	18/32	0
VGAIPANALDDGQWSQGLISAAR	sp|Q9Y490|TLN1_HUMAN	2	1155.6	2309.18	0.009951	4.3056	6201.5	2.736	0.651	3.52e-06	20/44	0
DYGVYLEDSGHTLR	sp|Q13162|PRDX4_HUMAN	2	812.884	1623.75	0.003031	1.8644	4825.9	3.237	0.629	3.53e-06	18/26	0
GYGFC[160.03]EYQDQETALSAMR	sp|P33240|CSTF2_HUMAN	2	1063.45	2124.89	-0.002774	-1.3042	5411.5	4.141	0.703	3.54e-06	19/34	0
GAYIYNALIEFIR	sp|P26639|SYTC_HUMAN	2	771.919	1541.82	0.003997	2.589	7362.2	3.374	0.539	3.57e-06	18/24	0
AQQEQELAADAFK	sp|P14314|GLU2B_HUMAN	2	724.854	1447.69	0.002061	1.4217	4552	3.063	0.62	3.58e-06	17/24	0
SQIHDIVLVGGSTR	sp|P11142|HSP7C_HUMAN	2	741.407	1480.8	0.003861	2.6038	4557.3	2.734	0.632	3.58e-06	16/26	0
LDNVPHTPSSYIETLPK	sp|Q99733|NP1L4_HUMAN	3	637.667	1909.98	0.002638	1.379	5039.3	3.681	0.595	3.58e-06	23/64	0
LQVTNVLSQPLTQATVK	sp|P04844|RPN2_HUMAN	2	920.53	1839.05	-0.001076	-0.5844	5717.9	3.918	0.606	3.6e-06	14/32	0
LVEYDIDEVVYDEDSPYQNIK	sp|P52788|SPSY_HUMAN	2	1273.59	2545.17	0.010624	4.1709	5997.6	3.621	0.628	3.62e-06	19/40	0
GGGGGGGGGGGLGGGLGNVLGGLISGAGGGGGGGGGGGGGGGGGGGGTAMR	sp|P04632|CPNS1_HUMAN	3	1194.56	3580.65	1.01347	282.801	6584.4	4.627	0.644	3.62e-06	27/200	0
TVVSGSC[160.03]AAHSLLITTEGK	sp|Q9P258|RCC2_HUMAN	2	965.999	1929.98	0.001325	0.6858	4742.9	3.154	0.562	3.66e-06	14/36	0
DLLLTSSYLSDSGSTGEHTK	sp|P08195|4F2_HUMAN	2	1056.01	2110.01	0.008365	3.9607	5320.6	3.562	0.611	3.67e-06	15/38	0
AQSSQDAVSSMNLFDLGGQYLR	sp|Q9UHX1|PUF60_HUMAN	2	1194.07	2386.12	-0.008458	-3.5417	6689	3.502	0.685	3.67e-06	17/42	0
TGPAATTLPDGAAAESLVESSEVAVIGFFK	sp|P07237|PDIA1_HUMAN	2	1468.25	2934.49	1.03243	351.584	8540.3	3.474	0.661	3.69e-06	20/58	0
TAENATSGETLEENEAGD	sp|Q9UQ80|PA2G4_HUMAN	2	919.382	1836.75	-0.011347	-6.171	3839.9	3.565	0.633	3.7e-06	15/34	0
SMEAEMIQLQEELAAAER	sp|P35579|MYH9_HUMAN	2	1024.98	2047.96	0.004877	2.3791	6772.6	4.033	0.652	3.72e-06	23/34	0
FEQAFYTYDTSSPSILTLTAIR	sp|Q15155|NOMO1_HUMAN	2	1262.63	2523.25	1.01704	402.744	6841.3	3.385	0.592	3.72e-06	15/42	0
ALMLQGVDLLADAVAVTMGPK	sp|P10809|CH60_HUMAN	2	1057.07	2112.13	0.018895	8.9374	8082.3	3.493	0.605	3.72e-06	19/40	0
YPALTKPENQDIDWTLLEGETR	sp|P13797|PLST_HUMAN	2	1295.15	2588.28	1.01797	392.996	5857.2	3.205	0.571	3.73e-06	17/42	0
DNFWEMGDTGPC[160.03]GPC[160.03]SEIHYDR	sp|P49588|SYAC_HUMAN	2	1322.02	2642.03	1.01362	383.361	5523	3.792	0.672	3.74e-06	14/42	0
DVVFNYLHATAFQGTPLAQAVEGPSENVR	sp|P31930|QCR1_HUMAN	2	1565.78	3129.55	1.01238	323.283	6716.9	3.237	0.605	3.74e-06	17/56	0
AYLPVNESFGFTADLR	sp|P13639|EF2_HUMAN	2	900.452	1798.89	-0.000378	-0.2099	6340.1	3.446	0.623	3.77e-06	18/30	0
KEADGEQDEEEKDDGEAK	sp|Q8IX12|CCAR1_HUMAN	2	1011.42	2020.83	1.00615	497.392	2605.4	3.393	0.672	3.8e-06	15/34	0
MAPYQGPDAVPGALDYK	sp|O43707|ACTN4_HUMAN	2	896.932	1791.85	-1.00468	-560.062	5177.4	3.219	0.624	3.85e-06	19/32	0
NAPAIIFIDELDAIAPK	sp|P55072|TERA_HUMAN	2	906.001	1809.99	0.005392	2.9757	7640.4	3.119	0.604	3.86e-06	21/32	0
AVPTWASVQVVDDPGSLASVESPGTPK	sp|Q8IVT2|CS021_HUMAN	2	1347.68	2693.35	1.04029	385.955	6140.1	3.602	0.444	3.89e-06	18/52	0
SIATTLIDDTSSEVLDELYR	sp|O95379|TFIP8_HUMAN	2	1121.06	2240.11	-0.000576	-0.2569	7518.8	3.409	0.58	3.89e-06	13/38	0
VMPNAIVQSVGVSSGK	sp|O95831|AIFM1_HUMAN	2	786.924	1571.83	0.004107	2.6095	5079.3	2.597	0.553	3.91e-06	17/30	0
FISGSMAGATAQTFIYPMEVMK	sp|Q6NUK1|SCMC1_HUMAN	2	1190.57	2379.13	0.012571	5.2794	6685.8	3.282	0.656	3.91e-06	16/42	0
ISLTQAGLEALFESNLLDDLK	sp|Q16401|PSMD5_HUMAN	2	1145.61	2289.21	-0.004976	-2.1718	7966.1	3.726	0.58	3.91e-06	18/40	0
EALAQTVLAEVPTQLVSYFR	sp|Q99829|CPNE1_HUMAN	2	1118.1	2234.19	0.008009	3.5815	7666.6	3.182	0.65	3.91e-06	14/38	0
APDMSSSEEFPSFGAQVAPK	sp|Q00341|VIGLN_HUMAN	2	1041.48	2080.94	0.005261	2.5257	5458	3.64	0.591	3.92e-06	17/38	0
GSQITQQSTNQSR	sp|P50750|CDK9_HUMAN	2	717.85	1433.69	-1.00048	-696.856	2826.9	3.347	0.572	3.93e-06	19/24	0
LTESPC[160.03]ALVASQYGWSGNM[147.04]ER	sp|P14625|ENPL_HUMAN	2	1186.54	2371.06	1.01099	426.025	5481.2	3.732	0.672	3.94e-06	19/40	0
AMLSGPGQFAENETNEVNFR	sp|Q15369|ELOC_HUMAN	2	1106.01	2210.01	0.984106	444.89	5428.2	3.248	0.621	3.96e-06	16/38	0
GLGTDEDAIISVLAYR	sp|P09525|ANXA4_HUMAN	2	846.944	1691.87	1.0061	593.959	6699.4	3.612	0.619	4.04e-06	17/30	0
HATAEEVEEEER	sp|Q8TDN6|BRX1_HUMAN	2	714.816	1427.62	0.000737	0.5155	3070.9	2.808	0.673	4.07e-06	16/22	0
SKGFGFVC[160.03]FSSPEEATK	sp|Q9H361|PABP3_HUMAN	2	939.441	1876.87	0.998924	531.659	5238.7	3.842	0.554	4.07e-06	16/32	0
IINEPTAAAIAYGLDK	sp|P11021|GRP78_HUMAN	2	830.451	1658.89	0.003407	2.0513	5656.2	3.325	0.624	4.07e-06	22/30	0
TGQATVASGIPAGWMGLDC[160.03]GPESSK	sp|P00558|PGK1_HUMAN	2	1239.08	2476.14	0.003032	1.2235	5910.1	3.164	0.661	4.09e-06	18/48	0
EAPAEGEAAEPGSPTAAEGEAASAASSTSSPK	sp|P29966|MARCS_HUMAN	2	1458.15	2914.3	0.015175	5.2035	4262	2.288	0.643	4.1e-06	20/62	0
DYGVLLEGSGLALR	sp|P30048|PRDX3_HUMAN	2	731.899	1461.78	0.002528	1.727	6277	3.865	0.511	4.1e-06	22/26	0
SEGALELADVSNELPGLK	sp|Q08J23|NSUN2_HUMAN	2	921.478	1840.94	0.015425	8.3697	6180.9	3.806	0.548	4.1e-06	21/34	0
ATC[160.03]APQHGAPGPGPADASK	sp|P21333|FLNA_HUMAN	2	895.418	1788.82	0.005554	3.1013	3035	3.089	0.594	4.15e-06	15/36	0
FQMTQEVVC[160.03]DEC[160.03]PNVK	sp|Q9UBS4|DJB11_HUMAN	2	992.434	1982.85	-0.016004	-8.063	4794	3.833	0.645	4.19e-06	17/30	0
RVEHNQSYSQAGITETEWTSGSSK	sp|P42167|LAP2B_HUMAN	3	894.751	2681.23	0.986447	367.494	4041.2	4.371	0.59	4.21e-06	25/92	0
LVEGLQGQTWAPDWVEELR	sp|A1L0T0|ILVBL_HUMAN	2	1113.56	2225.11	0.027044	12.143	6666.6	3.612	0.573	4.27e-06	13/36	0
AFLDALQNQAEASSK	sp|Q12931|TRAP1_HUMAN	2	796.899	1591.78	0.00762	4.781	5269.1	3.874	0.597	4.34e-06	16/28	0
QQAAYYAQTSPQGMPQHPPAPQGQ	sp|Q96AE4|FUBP1_HUMAN	2	1291.1	2580.18	-0.000276	-0.1069	4384.5	3.125	0.546	4.35e-06	16/46	0
SAATSGAGSTTSGVVSGSLGSR	sp|Q7Z6Z7|HUWE1_HUMAN	2	948.966	1895.92	-1.03298	-544.264	4039.4	3.269	0.615	4.38e-06	1942-11-01	0
TDFYDQC[160.03]NDVGLMAYLGTITK	sp|Q7L5N1|CSN6_HUMAN	2	1213.06	2424.1	1.02591	422.861	7029.1	3.241	0.608	4.42e-06	13/40	0
GLVYETSVLDPDEGIR	sp|O75390|CISY_HUMAN	2	881.947	1761.88	-1.03308	-585.679	5626.8	2.939	0.594	4.43e-06	16/30	0
ELLENPVQPINDMSYFGC[160.03]LDSVMENSK	sp|Q9Y490|TLN1_HUMAN	2	1565.21	3128.41	1.00296	320.392	7025.5	2.712	0.642	4.44e-06	14/52	0
TNVLYELAQYASEPSEQELLR	sp|P16435|NCPR_HUMAN	2	1227.11	2452.21	-0.006776	-2.761	7069.1	3.13	0.565	4.44e-06	14/40	0
EAGVEMGDEDDLSTPNEK	sp|P14868|SYDC_HUMAN	2	968.41	1934.81	-0.011937	-6.1632	4304.6	3.056	0.643	4.46e-06	16/34	0
TIGGGDDSFNTFFSETGAGK	sp|Q71U36|TBA1A_HUMAN	2	1004.45	2006.89	-0.000276	-0.1374	5906.9	3.66	0.381	4.46e-06	13/38	0
GADFLVTEVENGGSLGSK	sp|P14618|KPYM_HUMAN	2	890.442	1778.87	0.004641	2.606	5716.9	3.813	0.574	4.47e-06	21/34	0
VDATEESDLAQQYGVR	sp|P07237|PDIA1_HUMAN	2	890.921	1779.83	0.002894	1.6242	4776.8	3.785	0.662	4.52e-06	16/30	0
TNHIGHTGYLNTVTVSPDGSLC[160.03]ASGGK	sp|P63244|GBLP_HUMAN	2	1372.16	2742.3	1.01216	368.82	4546.8	3.539	0.603	4.52e-06	17/52	0
ILGSGISSSSVLHGMVFK	sp|P50990|TCPQ_HUMAN	2	909.993	1817.97	0.005857	3.2182	5721.1	3.855	0.604	4.53e-06	19/34	0
AIENIDTLTNLESLFLGK	sp|Q15435|PP1R7_HUMAN	2	996.038	1990.06	0.014532	7.2949	7635.1	3.541	0.646	4.53e-06	18/34	0
LAQGHTTVDELAR	sp|Q15149|PLEC_HUMAN	3	470.916	1409.73	0.001176	0.8324	3705.8	3.761	0.507	4.55e-06	26/48	0
EVIAVSC[160.03]GPAQC[160.03]QETIR	sp|P38117|ETFB_HUMAN	2	959.462	1916.91	0.010129	5.2785	4519.3	3.152	0.596	4.55e-06	16/32	0
DAPSSSSSNSTSNEASGTSSEK	sp|O95625|ZBT11_HUMAN	2	1058.94	2115.87	1.01358	478.58	2740.3	3.107	0.704	4.56e-06	14/42	0
GENSWFSTQVDTVATK	sp|P08195|4F2_HUMAN	2	885.421	1768.83	-0.001533	-0.8657	5378	3.166	0.614	4.6e-06	14/30	0
AGQVVTIWAAGAGATHSPPTDLVWK	sp|P02545|LMNA_HUMAN	2	1267.16	2532.31	1.9925	786.206	6048.7	3.506	0.681	4.61e-06	19/48	0
AEAEAQAEELSFPR	sp|P11498|PYC_HUMAN	2	774.37	1546.73	0.001921	1.2404	4839.9	3.78	0.501	4.67e-06	18/26	0
GGSGGSYGGGGSGGGYGGGSGSR	sp|P35527|K1C9_HUMAN	2	896.367	1790.72	-0.00109	-0.608	2973.1	3.558	0.367	4.7e-06	14/44	0
EAALTSEEVGADLEQVEVLQK	sp|Q13813|SPTA2_HUMAN	2	1129.57	2257.13	1.01292	448.366	5989.4	4.012	0.6	4.7e-06	19/40	0
YEQGTGC[160.03]WQGPNR	sp|P14314|GLU2B_HUMAN	2	776.833	1551.65	0.000648	0.4171	3748.7	2.976	0.743	4.71e-06	18/24	0
GAQAMQFGQPLVFDMAYENYMK	sp|Q7L0Y3|MRRP1_HUMAN	2	1270.08	2538.14	1.00225	394.564	6867	3.212	0.66	4.71e-06	13/42	0
SC[160.03]SGVEFSTSGSSNTDTGK	sp|P45880|VDAC2_HUMAN	2	954.4	1906.79	0.000228	0.1194	3763.2	3.41	0.716	4.72e-06	17/36	0
FYALSASFEPFSNK	sp|P27797|CALR_HUMAN	2	804.391	1606.77	-0.001276	-0.7931	6136.1	3.078	0.584	4.72e-06	19/26	0
AAVPSGASTGIYEALELR	sp|P06733|ENOA_HUMAN	2	902.976	1803.94	0.003069	1.6994	5990.7	3.095	0.469	4.73e-06	19/34	0
EQELQQTLQQEQSVLDQLR	sp|Q15149|PLEC_HUMAN	2	1157.09	2312.16	-0.002281	-0.9857	6188.6	3.554	0.443	4.74e-06	16/36	0
EESDDEAAVEEEEEEKKPK	sp|P14625|ENPL_HUMAN	2	1110.49	2218.96	-0.005926	-2.6682	3415	3.217	0.601	4.76e-06	16/36	0
EGVILTNESAASTGQPDNDVTEGQR	sp|Q08J23|NSUN2_HUMAN	2	1294.61	2587.2	1.99217	769.41	4517	3.619	0.567	4.76e-06	15/48	0
ELEQVC[160.03]NPIISGLYQGAGGPGPGGFGAQGPK	sp|P08107|HSP71_HUMAN	2	1528.25	3054.49	0.032703	10.6995	6327.1	3.233	0.582	4.76e-06	18/60	0
LNEAAAGLNQAATELVQASR	sp|Q9Y490|TLN1_HUMAN	2	1014.03	2026.04	1.02112	503.498	5866.3	3.354	0.543	4.79e-06	18/38	0
IPNIYAIGDVVAGPMLAHK	sp|P09622|DLDH_HUMAN	3	660.364	1978.07	0.002118	1.0691	6595.8	4.05	0.589	4.8e-06	29/72	0
SAGQGEVLVYVEDPAGHQEEAK	sp|P21333|FLNA_HUMAN	2	1157.05	2312.09	1.01342	437.933	4880.4	3.364	0.654	4.86e-06	15/42	0
AYTNFDAERDALNIETAIK	sp|P07355|ANXA2_HUMAN	2	1078.04	2154.06	0.004004	1.8571	5645.3	3.478	0.545	4.86e-06	15/36	0
GLGTDEESILTLLTSR	sp|P08758|ANXA5_HUMAN	2	852.954	1703.89	0.006851	4.016	7083.9	3.664	0.542	4.9e-06	17/30	0
SPELAAQPSTYLAVAEELADVSGK	sp|Q8NBN7|RDH13_HUMAN	2	1223.62	2445.23	1.02819	420.141	7195	3.439	0.498	4.91e-06	14/46	0
GGMGSGGLATGIAGGLAGM[147.04]GGIQNEK	sp|P05783|K1C18_HUMAN	2	1139.05	2276.09	0.987344	433.406	5349.3	3.706	0.581	4.96e-06	15/50	0
TQLEELEDELQATEDAK	sp|P35580|MYH10_HUMAN	2	981.463	1960.91	0.000515	0.2624	5959.1	3.842	0.592	4.98e-06	17/32	0
GQILTMANPIIGNGGAPDTTALDELGLSK	sp|P31327|CPSM_HUMAN	2	1434.24	2866.47	1.03621	361.24	6777.7	3.726	0.627	4.99e-06	15/56	0
LEDTENWLYEDGEDQPK	sp|P34932|HSP74_HUMAN	2	1040.95	2079.89	0.002971	1.4271	5171.3	3.428	0.643	5e-06	15/32	0
QTIDNSQGAYQEAFDISK	sp|P27348|1433T_HUMAN	2	1007.97	2013.93	0.002592	1.2858	5027	3.391	0.496	5.03e-06	13/34	0
VLHEAEGHIVTC[160.03]ETNTGEVYR	sp|P62318|SMD3_HUMAN	3	805.385	2413.13	0.014947	6.1863	3979	4.273	0.576	5.05e-06	22/80	0
VQSLQATFGTFESILR	sp|Q07065|CKAP4_HUMAN	2	898.981	1795.95	0.011158	6.2059	6997.3	3.543	0.616	5.06e-06	15/30	0
IMLFTNEDNPHGNDSAK	sp|P12956|XRCC6_HUMAN	2	951.936	1901.86	-1.03238	-542.251	4569.9	3.58	0.65	5.08e-06	1932-12-01	0
NSNLVGAAHEELQQSR	sp|P02545|LMNA_HUMAN	2	876.935	1751.86	-1.02968	-587.088	4135.1	3.44	0.648	5.09e-06	17/30	0
FTPGTFTNQIQAAFR	sp|P08865|RSSA_HUMAN	2	849.933	1697.85	0.004628	2.7226	6089.5	2.645	0.649	5.17e-06	17/28	0
SSLQYSSPAPDGC[160.03]GDQTLGDLLLTPTR	sp|P22102|PUR2_HUMAN	2	1425.18	2848.35	1.00381	352.17	6287.5	3.068	0.61	5.17e-06	16/52	0
LGAPAAGGEEEWGQQQR	sp|O94992|HEXI1_HUMAN	2	892.422	1782.83	0.018618	10.4312	4256.1	3.168	0.57	5.21e-06	18/32	0
IDEYDYSKPIQGQQK	sp|P31040|DHSA_HUMAN	2	906.444	1810.87	-0.007173	-3.9567	3892.3	3.426	0.581	5.23e-06	15/28	0
IPFYGSYTEMDPVIIASEGVEK	sp|P61011|SRP54_HUMAN	2	1223.1	2444.18	0.004495	1.8375	6669.7	3.147	0.598	5.25e-06	16/42	0
EDLATFIEELEAVEAK	sp|P11388|TOP2A_HUMAN	2	903.954	1805.89	0.000981	0.5426	7749.3	3.704	0.554	5.28e-06	17/30	0
SSEHINEGETAMLVC[160.03]K	sp|P35613|BASI_HUMAN	2	902.914	1803.81	0.00582	3.2229	4205.2	3.481	0.552	5.3e-06	18/30	0
ELLTTMGDRFTDEEVDELYR	sp|P19105|ML12A_HUMAN	3	811.381	2431.12	-0.003153	-1.2953	5931.9	3.519	0.603	5.33e-06	23/76	0
DFQTLENWMLQTLNEEPVTPEPEVEPPSAPELK	sp|Q8NBS9|TXND5_HUMAN	3	1269.95	3806.82	1.00808	264.6	7971	4.141	0.576	5.37e-06	28/128	0
DMLEAGILDTYLGK	sp|P50990|TCPQ_HUMAN	2	769.892	1537.77	0.004564	2.9641	6727	3.423	0.608	5.39e-06	20/26	0
DPDAQPGGELMLGGTDSK	sp|P07339|CATD_HUMAN	2	894.409	1786.8	1.00388	561.195	4877.5	3.431	0.633	5.51e-06	16/34	0
GASQAGMTGYGMPR	sp|P37802|TAGL2_HUMAN	2	692.311	1382.61	0.000394	0.2846	4123	2.911	0.674	5.54e-06	15/26	0
TPLLLMLGQEDR	sp|P13798|ACPH_HUMAN	2	693.376	1384.74	0.001784	1.2865	6294.3	3.059	0.565	5.55e-06	15/22	0
GQSEDPGSLLSLFR	sp|P08195|4F2_HUMAN	2	753.383	1504.75	0.002122	1.4083	6658.2	2.879	0.653	5.58e-06	16/26	0
LPVVIGGLLDVDC[160.03]SEDVIK	sp|Q00610|CLH1_HUMAN	2	1021.05	2040.08	0.01948	9.5392	6877.4	3.546	0.574	5.58e-06	16/36	0
YSFLQFDPAPR	sp|P67775|PP2AA_HUMAN	2	670.835	1339.66	0.001565	1.1665	5944.4	3.097	0.511	5.6e-06	14/20	0
VVVQVLAEEPEAVLK	sp|P49327|FAS_HUMAN	2	811.972	1621.93	0.003589	2.2101	5901	3.724	0.503	5.63e-06	18/28	0
HGSNIEAMSK	sp|Q9BWD1|THIC_HUMAN	2	537.256	1072.5	0.008324	7.7468	2960.1	2.402	0.536	5.64e-06	14/18	0
AESEEMETSQAGSK	sp|P34932|HSP74_HUMAN	2	742.314	1482.61	0.001517	1.0218	2949.9	2.763	0.568	5.68e-06	17/26	0
DPAEGDGAQPEETPR	sp|Q14697|GANAB_HUMAN	2	784.845	1567.67	-0.005739	-3.6561	3246.8	2.643	0.457	5.69e-06	13/28	0
LISQIVSSITASLR	sp|P68363|TBA1B_HUMAN	2	744.443	1486.87	0.002684	1.8027	7126.8	2.988	0.662	5.69e-06	16/26	0
VPSTEAEALASSLMGLFEK	sp|P50395|GDIB_HUMAN	2	990.503	1978.99	0.006385	3.2231	7846.7	3.497	0.578	5.74e-06	15/36	0
SLQELFLAHILSPWGAEVK	sp|P09874|PARP1_HUMAN	2	1069.59	2137.16	0.016212	7.5786	7394.7	3.86	0.643	5.75e-06	15/36	0
ITAQSIEELC[160.03]AVNLYGPDAQVDR	sp|P78527|PRKDC_HUMAN	2	1281.63	2561.24	0.002324	0.9067	6105.4	2.895	0.55	5.78e-06	13/44	0
HVINFDLPSDIEEYVHR	sp|O00571|DDX3X_HUMAN	3	695.013	2082.02	-0.968853	-464.669	6138.5	3.3	0.46	5.82e-06	19/64	0
VATAQDDITGDGTTSNVLIIGELLK	sp|P40227|TCPZ_HUMAN	2	1272.67	2543.33	1.03206	405.47	6997.2	4.315	0.664	5.83e-06	20/48	0
VAMQDATAQMAMLQFISSGLSK	sp|Q99798|ACON_HUMAN	2	1164.57	2327.13	-0.00381	-1.6358	7407	3.628	0.548	5.83e-06	19/42	0
VAHSFNC[160.03]TPIEGMLSHQLK	sp|Q9UQ80|PA2G4_HUMAN	3	723.691	2168.05	-1.02255	-470.99	5197.9	3.502	0.625	5.84e-06	18/72	0
SMGSQEDDSGNKPSSYS	sp|Q9UNS2|CSN3_HUMAN	2	888.355	1774.7	-6e-05	-0.0338	3146.9	3.41	0.734	5.85e-06	15/32	0
LLSDFLDSEVSELR	sp|Q9BPX3|CND3_HUMAN	2	811.917	1621.82	0.001827	1.1251	6584.3	3.191	0.583	5.85e-06	15/26	0
SGDSEVYQLGDVSQK	sp|Q04837|SSBP_HUMAN	2	806.379	1610.74	0.002057	1.2755	4486.6	3.342	0.532	5.95e-06	15/28	0
AVQTLQMELQQIMK	sp|Q06210|GFPT1_HUMAN	2	830.942	1659.87	0.003586	2.1578	6462.5	3.587	0.531	5.95e-06	18/26	0
ATTLSNAVSSLASTGLSLTK	sp|Q13492|PICAL_HUMAN	2	961.526	1921.04	0.009537	4.9593	6571.4	3.846	0.55	5.97e-06	15/38	0
QNQTTSAVSTPASSETSK	sp|P49792|RBP2_HUMAN	2	912.434	1822.85	0.000286	0.1567	3231.4	2.873	0.493	5.99e-06	1934-12-01	0
ELVSC[160.03]SNC[160.03]TDYQAR	sp|P49591|SYSC_HUMAN	2	851.862	1701.71	0.004607	2.7041	3775.3	2.994	0.61	6e-06	16/26	0
EGISQEALHTQMLTAVQEISHLIEPLANAAR	sp|Q9Y490|TLN1_HUMAN	3	1124.25	3369.74	0.014287	4.236	8071.4	4.307	0.644	6.01e-06	23/120	0
GLAFIQDPDGYWIEILNPNK	sp|Q04760|LGUL_HUMAN	2	1152.09	2302.16	0.009768	4.2393	7402.8	3.577	0.638	6.01e-06	18/38	0
SQSSDTEQQSPTSGGGK	sp|P23588|IF4B_HUMAN	2	840.869	1679.72	-0.001526	-0.9074	2647.2	3.466	0.693	6.03e-06	18/32	0
DIEQIAEFLEQSVK	sp|P18858|DNLI1_HUMAN	2	824.925	1647.84	0.990988	600.653	7740.9	3.569	0.5	6.04e-06	17/26	0
VC[160.03]LLGC[160.03]GISTGYGAAVNTAK	sp|P11766|ADHX_HUMAN	2	1006.5	2010.99	1.0058	499.654	5454.9	3.665	0.597	6.05e-06	17/38	0
KIQALQQQADEAEDR	sp|P67936|TPM4_HUMAN	3	581.627	1741.86	3.00865	1724.27	3615	4.224	0.553	6.07e-06	26/56	0
SQVEPADYKADEDPALFQSVK	sp|P48739|PIPNB_HUMAN	2	1169.07	2336.12	1.01935	435.966	4929.6	3.571	0.646	6.13e-06	18/40	0
IVGYFVSGC[160.03]DPSIMGIGPVPAISGALK	sp|P42765|THIM_HUMAN	2	1353.21	2704.4	1.02222	377.702	7090.5	3.38	0.635	6.14e-06	14/52	0
AVC[160.03]MLSNTTAIAEAWAR	sp|Q71U36|TBA1A_HUMAN	2	932.956	1863.9	0.009832	5.2693	6201.6	3.93	0.635	6.18e-06	20/32	0
AHSSMVGVNLPQK	sp|P00558|PGK1_HUMAN	2	684.359	1366.7	0.000985	0.7197	4053.5	2.609	0.669	6.21e-06	18/24	0
SLYASSPGGVYATR	sp|P08670|VIME_HUMAN	2	714.86	1427.7	0.001016	0.7106	4336	3.005	0.621	6.21e-06	19/26	0
AASADSTTEGTPADGFTVLSTK	sp|O75367|H2AY_HUMAN	2	1064.01	2126	1.01029	474.757	5130.1	3.274	0.652	6.28e-06	1942-12-01	0
GTEDFIVESLDASFR	sp|P43307|SSRA_HUMAN	2	843.404	1684.79	0.00157	0.9308	6782.3	3.335	0.654	6.29e-06	17/28	0
GGLVSDAYGEDDFSR	sp|Q9UHR5|S30BP_HUMAN	2	794.35	1586.68	1.01769	640.579	4808.3	3.292	0.57	6.3e-06	2012-11-28	0
FFPYYVYNIIGGLDEEGK	sp|P20618|PSB1_HUMAN	2	1062.52	2123.03	1.00032	470.732	7395.1	3.344	0.432	6.32e-06	17/34	0
LAGPQLVQMFIGDGAK	sp|P17980|PRS6A_HUMAN	2	822.942	1643.87	-1.02508	-622.811	6805.9	3.071	0.563	6.34e-06	16/30	0
NKEDQYDHLDAADMTK	sp|P34932|HSP74_HUMAN	2	947.418	1892.82	0.000239	0.1261	3869.9	3.087	0.704	6.35e-06	16/30	0
WVGGPEIELIAIATGGR	sp|P48643|TCPE_HUMAN	2	869.978	1737.94	0.00677	3.8909	7304.5	3.057	0.606	6.43e-06	16/32	0
AENNSEVGASGYGVPGPTWDR	sp|Q08211|DHX9_HUMAN	2	1081.99	2161.97	-0.006467	-2.9885	4956.9	2.702	0.611	6.44e-06	15/40	0
VVSEDFLQDVSASTK	sp|P09874|PARP1_HUMAN	2	812.907	1623.8	-0.000178	-0.1095	5485.7	3.343	0.597	6.47e-06	17/28	0
GISC[160.03]MNTTLSESPFK	sp|Q15181|IPYR_HUMAN	2	836.389	1670.76	0.000687	0.4107	5248.4	3.247	0.633	6.51e-06	16/28	0
TFEEDPAVGAIVLTGGDK	sp|P30084|ECHM_HUMAN	2	909.96	1817.9	0.004796	2.6353	5774.3	3.864	0.63	6.53e-06	19/34	0
ADIDISGPNVDVDVPDVNIEGPDAK	sp|Q09666|AHNK_HUMAN	2	1282.62	2563.23	0.009453	3.685	6025	3.316	0.661	6.6e-06	16/48	0
FGGEHVPNSPFQVTALAGDQPSVQPPLR	sp|P21333|FLNA_HUMAN	2	1473.25	2944.48	-0.009883	-3.3542	5892	3.09	0.596	6.6e-06	15/54	0
SLGYAYVNFQQPADAER	sp|P11940|PABP1_HUMAN	2	964.961	1927.91	0.001631	0.8451	5294.7	3.529	0.579	6.62e-06	16/32	0
LSVGLEDEEDLLEDLDQALK	sp|P32929|CGL_HUMAN	2	1122.56	2243.11	0.008974	3.9971	7608	3.63	0.617	6.65e-06	17/38	0
ATLVESSTSGFTPGGGGSSVSMIASR	sp|P49321|NASP_HUMAN	2	1222.09	2442.17	1.01724	416.188	5381.5	3.347	0.623	6.66e-06	14/50	0
ERLEQQVPVNQVFGQDEMIDVIGVTK	sp|P39023|RL3_HUMAN	2	1486.26	2970.51	0.993424	334.202	6256.1	3.165	0.639	6.69e-06	16/50	0
GFFDPNTHENLTYLQLLER	sp|P58107|EPIPL_HUMAN	2	1154.07	2306.13	0.002714	1.1758	6495	2.983	0.617	6.69e-06	15/36	0
DLNSDMDSILASLK	sp|P40939|ECHA_HUMAN	2	761.377	1520.74	0.001106	0.7263	7185.5	3.304	0.56	6.7e-06	18/26	0
GSYGDLGGPIITTQVTIPK	sp|P61978|HNRPK_HUMAN	2	959.02	1916.03	-0.003211	-1.6741	5863.4	3.796	0.509	6.77e-06	17/36	0
LNGQVLVFTLPLTDQVSVIK	sp|Q15459|SF3A1_HUMAN	2	1092.64	2183.26	0.008709	3.9853	7200.2	3.76	0.596	6.77e-06	15/38	0
NMITGTAPLDGC[160.03]ILVVAANDGPMPQTR	sp|P49411|EFTU_HUMAN	2	1406.69	2811.37	-0.006276	-2.2308	6525.9	3.067	0.6	6.78e-06	17/52	0
VPTANVSVVDLTC[160.03]R	sp|P04406|G3P_HUMAN	2	765.901	1529.79	0.00462	3.0161	5190.3	2.524	0.6	6.79e-06	13/26	0
LPNFGFVVFDDSEPVQK	sp|Q13283|G3BP1_HUMAN	2	969.486	1936.96	0.005496	2.8345	6711.9	2.753	0.589	6.81e-06	17/32	0
NFTTEQVTAMLLSK	sp|P34932|HSP74_HUMAN	2	791.911	1581.81	0.000611	0.3858	6291.4	3.352	0.605	6.87e-06	20/26	0
MFVLDEADEMLSR	sp|Q14240|IF4A2_HUMAN	2	778.36	1554.71	-0.00358	-2.2997	6403.5	3.482	0.634	6.88e-06	19/24	0
NSVTGGTAAFEPSVDYC[160.03]VVK	sp|P27708|PYR1_HUMAN	2	1051	2099.98	0.019946	9.4891	5307.7	3.268	0.57	6.9e-06	1938-11-01	0
AC[160.03]YLSINPQKDETLETEK	sp|P61163|ACTZ_HUMAN	2	1070.02	2138.02	0.001945	0.9089	4664.5	3.078	0.612	6.91e-06	16/34	0
LQVELDNVTGLLSQSDSK	sp|P35579|MYH9_HUMAN	2	973.508	1945	-0.000328	-0.1685	6193.8	2.966	0.531	6.96e-06	16/34	0
VVVLGLLPR	sp|Q15102|PA1B3_HUMAN	2	483.329	964.643	0.001425	1.4742	5983.5	2.444	0.739	6.98e-06	14/16	0
VYGSFLVNPESGYNVSLLYDLENLPASK	sp|O15144|ARPC2_HUMAN	2	1544.78	3087.54	0.041324	13.3754	7415	2.96	0.673	6.99e-06	19/54	0
EQGPYETYEGSPVSK	sp|P23921|RIR1_HUMAN	2	835.881	1669.75	0.002484	1.4859	4063.5	3.321	0.562	7e-06	14/28	0
APEVNLNAPDVDVHGPDWNLK	sp|Q09666|AHNK_HUMAN	2	1150.57	2299.12	0.002504	1.0882	5526.8	3.53	0.557	7.01e-06	15/40	0
AGGAGVPAFYTPTGYGTLVQEGGSPIK	sp|P55809|SCOT1_HUMAN	2	1298.16	2594.3	1.00382	386.634	6033.8	2.881	0.621	7.02e-06	18/52	0
TDMDNQIVVSDYAQMDR	sp|P50991|TCPD_HUMAN	2	1000.94	1999.86	0.001975	0.9866	5189	3.2	0.569	7.04e-06	13/32	0
EESAASGGAAYTK	sp|Q9Y2W1|TR150_HUMAN	2	621.286	1240.56	-0.007712	-6.2065	2965.2	2.555	0.639	7.06e-06	15/24	0
ATENDIYNFFSPLNPVR	sp|P31943|HNRH1_HUMAN	2	998.992	1995.97	-0.001155	-0.5781	6767.6	3.354	0.566	7.06e-06	15/32	0
TQGNVFATDAILATLMSC[160.03]TR	sp|O15371|EIF3D_HUMAN	2	1085.54	2169.06	1.0036	462.26	7379.3	3.099	0.636	7.06e-06	1938-12-01	0
ELGGESNFGDALLDAGESMK	sp|Q99961|SH3G1_HUMAN	2	1020.46	2038.92	-0.024969	-12.2341	6126.9	3.503	0.61	7.07e-06	16/38	0
IC[160.03]PVETLVEEAIQC[160.03]AEK	sp|P30084|ECHM_HUMAN	2	994.987	1987.96	0.002708	1.3608	7468.5	3.321	0.557	7.07e-06	18/32	0
GAVYSFDPVGSYQR	sp|P20618|PSB1_HUMAN	2	773.37	1544.73	0.999524	646.213	5171	3.193	0.624	7.18e-06	18/26	0
THINIVVIGHVDSGK	sp|P68104|EF1A1_HUMAN	3	530.298	1587.87	0.998707	627.764	8569.9	3.583	0.628	7.23e-06	25/56	0
LAMQEFMILPVGAANFR	sp|P06733|ENOA_HUMAN	2	954.497	1906.98	0.004259	2.231	7129.8	3.437	0.545	7.28e-06	22/32	0
LQLETEIEALKEELLFM[147.04]K	sp|P05783|K1C18_HUMAN	2	1097.09	2192.16	0.017201	7.8394	7150.3	3.346	0.59	7.28e-06	18/34	0
IGWSLTTSGMLLGEEEFSYGYSLK	sp|Q00839|HNRPU_HUMAN	2	1334.65	2667.28	0.047624	17.8414	8022.7	3.05	0.591	7.3e-06	20/46	0
LPIGDVATQYFADR	sp|Q99832|TCPH_HUMAN	2	783.402	1564.79	0.003564	2.2747	5865.9	2.763	0.58	7.31e-06	16/26	0
HLAGLGLTEAIDKNK	sp|P50454|SERPH_HUMAN	3	527.298	1578.87	-0.001748	-1.105	4525.2	3.594	0.634	7.33e-06	24/56	0
FYSQAIELNPSNAIYYGNR	sp|P53041|PPP5_HUMAN	2	1110.54	2219.06	0.003731	1.6798	5753.9	3.165	0.648	7.33e-06	14/36	0
NALGPGLSPELGPLPALR	sp|Q8N1G4|LRC47_HUMAN	2	886.507	1771	0.007464	4.2098	6353.1	3.246	0.576	7.35e-06	16/34	0
GADDAMESSKPGPVQVVLVQK	sp|Q6DD88|ATLA3_HUMAN	2	1078.06	2154.1	0.025584	11.8658	4912.6	3.326	0.622	7.37e-06	14/40	0
STGHGGHC[160.03]TNC[160.03]QDNTDGAHC[160.03]ER	sp|P11047|LAMC1_HUMAN	3	824.314	2469.92	-0.001273	-0.5148	931.8	4.141	0.804	7.41e-06	25/84	0
MTVDESGQLISC[160.03]SMDDTVR	sp|O75083|WDR1_HUMAN	2	1072.47	2142.92	0.002509	1.1697	5348.6	3.546	0.676	7.44e-06	13/36	0
FWEVISDEHGIDPTGTYHGDSDLQLER	sp|P04350|TBB4A_HUMAN	3	1039.48	3115.42	-0.001474	-0.4727	5690.6	3.985	0.638	7.48e-06	21/104	0
ISLGLPVGAVINC[160.03]ADNTGAK	sp|P62829|RL23_HUMAN	2	985.522	1969.03	0.009789	4.9664	6210.2	3.151	0.61	7.54e-06	15/38	0
ALEGTLSELAAETDLPVVFVK	sp|Q16881|TRXR1_HUMAN	2	1101.6	2201.18	0.025712	11.6703	7306.4	3.234	0.616	7.57e-06	18/40	0
VPLLLEEQGVVDYFLR	sp|P17812|PYRG1_HUMAN	2	945.522	1889.03	1.01202	535.165	7528.1	3.715	0.543	7.58e-06	18/30	0
IYELAAGGTAVGTGLNTR	sp|P07954|FUMH_HUMAN	2	882.468	1762.92	-0.008264	-4.6823	5062.1	3.747	0.457	7.59e-06	21/34	0
STSSHGTDEMESSSYR	sp|Q8IWS0|PHF6_HUMAN	2	880.855	1759.7	0.00965	5.4776	3092.6	2.744	0.647	7.63e-06	13/30	0
ILLANFLAQTEALM[147.04]R	sp|P06744|G6PI_HUMAN	2	860.477	1718.94	0.011245	6.5342	6927.9	3.367	0.578	7.65e-06	17/28	0
AGYSQGATQYTQAQQTR	sp|Q96KR1|ZFR_HUMAN	2	929.938	1857.86	0.003708	1.9937	3548.5	3.896	0.581	7.69e-06	18/32	0
VTTEIQLPSQSPVEEQSPASLSSLR	sp|Q8WWI1|LMO7_HUMAN	2	1342.19	2682.37	0.987759	367.965	5706.1	3.212	0.556	7.74e-06	15/48	0
QITIIDSPSFIVSPLNSSSALALR	sp|Q9BVP2|GNL3_HUMAN	2	1265.2	2528.39	1.02108	403.524	7055.8	3.556	0.669	7.78e-06	15/46	0
LAAVDATVNQVLASR	sp|Q15084|PDIA6_HUMAN	2	764.428	1526.84	0.003199	2.0924	5606.9	3.602	0.594	7.81e-06	22/28	0
NQLTSNPENTVFDAK	sp|P11021|GRP78_HUMAN	2	839.408	1676.8	0.001718	1.0233	4669.6	3.174	0.56	7.84e-06	18/28	0
VEEQEPELTSTPNFVVEVIK	sp|Q07021|C1QBP_HUMAN	2	1144.09	2286.16	0.002324	1.0157	6368.1	3.319	0.562	7.84e-06	15/38	0
VVDESDETENQEEK	sp|O75717|WDHD1_HUMAN	2	825.852	1649.69	-0.009298	-5.6293	2935.2	3.664	0.71	7.89e-06	19/26	0
NILFVITKPDVYK	sp|Q13765|NACA_HUMAN	2	775.453	1548.89	0.00408	2.6307	5750.5	3.2	0.672	7.91e-06	20/24	0
QITSYGETC[160.03]PGLEQYAIK	sp|P50990|TCPQ_HUMAN	2	1029.5	2056.98	0.004994	2.4255	5165.8	3.506	0.501	7.92e-06	15/34	0
AIEALKEFNEDGALAVLQQFK	sp|O60506|HNRPQ_HUMAN	3	778.75	2333.23	0.005842	2.5006	6733.5	4.174	0.544	7.92e-06	26/80	0
KLDVSIEMPEELDISQLR	sp|P45974|UBP5_HUMAN	2	1058.05	2114.09	-5.5e-05	-0.026	6205.9	3.546	0.606	7.98e-06	19/34	0
TEC[160.03]YGYALGDATR	sp|P53041|PPP5_HUMAN	2	738.825	1475.64	0.003766	2.5486	4437.6	2.955	0.601	8.03e-06	16/24	0
LNFSHGTHEYHAETIK	sp|P14618|KPYM_HUMAN	2	942.455	1882.9	1.00097	531.042	3592.7	3.486	0.524	8.04e-06	18/30	0
FHMVDGNVSGEFTDLVPEK	sp|O95433|AHSA1_HUMAN	2	1061	2119.99	-0.002976	-1.4024	5670.1	3.507	0.634	8.08e-06	20/36	0
SSLLDDLLTESEDMAQR	sp|O00429|DNM1L_HUMAN	3	641.639	1921.89	-0.000104	-0.054	7254	3.858	0.607	8.09e-06	24/64	0
AMFLQPDLDSLVDFSTNNQK	sp|Q9BQG0|MBB1A_HUMAN	2	1142.05	2282.09	0.003945	1.7272	6920	2.922	0.66	8.11e-06	14/38	0
DFSALESQLQDTQELLQEENR	sp|P35579|MYH9_HUMAN	2	1247.09	2492.17	0.000608	0.2438	6798.4	3.408	0.648	8.14e-06	17/40	0
FLGSGGFIGYAPNLSK	sp|Q02809|PLOD1_HUMAN	2	814.428	1626.84	0.005541	3.4018	5935.7	3.449	0.591	8.18e-06	16/30	0
SAFSNLFGGEPLSYTR	sp|P02786|TFR1_HUMAN	2	873.428	1744.84	0.004385	2.5102	6271	3.407	0.518	8.21e-06	16/30	0
EMFPYEASTPTGISASC[160.03]R	sp|P42167|LAP2B_HUMAN	2	1002.45	2002.88	-0.001572	-0.7841	5237.5	2.884	0.533	8.25e-06	1934-12-01	0
GMYGIENEVFLSLPC[160.03]ILNAR	sp|P07195|LDHB_HUMAN	2	1148.58	2295.14	0.008433	3.6711	7594.9	3.217	0.566	8.3e-06	14/38	0
VLNNMEIGTSLFDEEGAK	sp|P00558|PGK1_HUMAN	2	983.975	1965.94	-0.003221	-1.6367	5939	4.022	0.582	8.31e-06	17/34	0
VFDFELSSQDMTTLLSYNR	sp|P15121|ALDR_HUMAN	2	1133.54	2265.06	-0.016876	-7.4439	6997.4	3.236	0.655	8.31e-06	16/36	0
AM[147.04]GIMNSFVNDIFER	sp|P33778|H2B1B_HUMAN	2	880.411	1758.81	0.00555	3.1519	6727.1	2.852	0.651	8.32e-06	18/28	0
DC[160.03]GGAAQLAGPAAEADPLGR	sp|Q9Y508|RN114_HUMAN	2	948.947	1895.88	-0.000256	-0.1349	5127.6	2.857	0.647	8.37e-06	16/38	0
EFVEEFIWPAIQSSALYEDR	sp|P00966|ASSY_HUMAN	3	810.394	2428.16	0.003224	1.3261	7335.6	3.849	0.527	8.38e-06	22/76	0
AGLGSGLSLSGLVHPELSR	sp|P49748|ACADV_HUMAN	3	617.342	1849.01	0.004429	2.3914	5924.7	3.475	0.588	8.39e-06	30/72	0
AGDQIIC[160.03]MDDVYGGTNR	sp|P32929|CGL_HUMAN	2	942.914	1883.81	-0.001262	-0.6692	5200.5	3.017	0.662	8.42e-06	16/32	0
VPFALFESFPEDFYVEGLPEGVPFR	sp|P78347|GTF2I_HUMAN	2	1444.71	2887.41	1.00543	347.969	8002.7	2.978	0.612	8.44e-06	16/48	0
DPEEIEKEEQAAAEK	sp|P08865|RSSA_HUMAN	2	858.402	1714.79	-0.00203	-1.1824	3976.8	3.437	0.645	8.45e-06	18/28	0
NLQEQTVQLQSELSR	sp|P12270|TPR_HUMAN	2	886.961	1771.91	-0.001665	-0.9386	5137	3.582	0.492	8.45e-06	18/28	0
QVQSLTC[160.03]EVDALKGTNESLER	sp|P08670|VIME_HUMAN	2	1189.09	2376.16	-0.001313	-0.5521	5104.1	2.986	0.629	8.47e-06	15/40	0
TVLSANADHMAQIEGLMDDVDFK	sp|Q9Y4L1|HYOU1_HUMAN	2	1260.59	2519.17	-0.021776	-8.6372	6384.5	3.359	0.541	8.47e-06	13/44	0
TQDPAKAPNTPDILEIEFK	sp|P00966|ASSY_HUMAN	2	1064.05	2126.09	0.015924	7.4827	5741.2	3.426	0.593	8.48e-06	18/36	0
VIKDFMIQGGDFTR	sp|P23284|PPIB_HUMAN	2	813.919	1625.82	0.003598	2.2103	5193.3	3.012	0.51	8.5e-06	18/26	0
VVDLMAHMASKE	sp|P04406|G3P_HUMAN	2	665.828	1329.64	0.00116	0.8711	4593.9	2.58	0.567	8.52e-06	17/22	0
SNNSETSSVAQSGSESK	sp|P49792|RBP2_HUMAN	2	849.874	1697.73	0.006428	3.7817	2805.6	2.928	0.627	8.53e-06	14/32	0
GESDPAYQQYQDAANNLR	sp|P13667|PDIA4_HUMAN	2	1020.46	2038.9	0.987424	483.815	4701	3.813	0.652	8.57e-06	18/34	0
TPMSVLQQAGGSMMDGPGPR	sp|Q9UQ35|SRRM2_HUMAN	2	1008.97	2015.92	0.003519	1.7439	5677.4	3.735	0.638	8.61e-06	16/38	0
NQKDDVAQTDLLQIDPNFGSK	sp|P08195|4F2_HUMAN	2	1173.58	2345.15	-0.001879	-0.8005	5545.8	3.992	0.606	8.63e-06	20/40	0
AHDGGIYAISWSPDSTHLLSASGDK	sp|O75083|WDR1_HUMAN	3	862.414	2584.22	1.00692	389.185	5550.8	3.808	0.617	8.72e-06	23/96	0
SAWLSGYENPVVSR	sp|P13674|P4HA1_HUMAN	2	782.891	1563.77	0.007729	4.9362	5352	3.252	0.553	8.73e-06	16/26	0
TQTSDPAMLPTMIGLLAEAGVR	sp|O43175|SERA_HUMAN	3	758.061	2271.16	0.006079	2.673	7743	3.795	0.617	8.73e-06	29/84	0
HTGPNSPDTANDGFVR	sp|P31943|HNRH1_HUMAN	2	842.887	1683.76	0.002911	1.7268	3612.1	2.684	0.624	8.78e-06	14/30	0
YVEPIEDVPC[160.03]GNIVGLVGVDQFLVK	sp|P13639|EF2_HUMAN	2	1380.22	2758.43	0.009542	3.4567	7271.3	2.796	0.587	8.79e-06	17/48	0
VLAVNQENEQLMEDYEK	sp|P12814|ACTN1_HUMAN	2	1026.48	2050.95	0.015169	7.3888	5070.3	3.468	0.608	8.81e-06	19/32	0
YNVLGAETVLNQMR	sp|Q1KMD3|HNRL2_HUMAN	2	804.414	1606.81	0.003389	2.1065	5895	3.389	0.593	8.83e-06	19/26	0
SSSQPSSC[160.03]C[160.03]SDPSKPGGNVEGATQSLAEQMR	sp|Q13501|SQSTM_HUMAN	3	1080.47	3238.39	0.025647	7.9123	4595.6	3.59	0.693	8.84e-06	24/120	0
EAYMGNVLQGGEGQAPTR	sp|P24752|THIL_HUMAN	2	939.444	1876.87	-0.002046	-1.0889	4695.3	3.348	0.585	8.92e-06	18/34	0
SKPGAAMVEMADGYAVDR	sp|P14866|HNRPL_HUMAN	2	934.438	1866.86	0.000634	0.3392	4805	2.892	0.653	8.95e-06	15/34	0
MLSQPYLLDPSITLGQYVQPQGVSVVDFVR	sp|P43897|EFTS_HUMAN	2	1675.38	3348.74	0.997506	297.696	7498.1	2.481	0.635	8.95e-06	1958-12-01	0
C[160.03]LYASVLTAQPR	sp|P13639|EF2_HUMAN	2	689.861	1377.71	-1.00567	-728.892	5083.3	3.123	0.556	8.96e-06	17/22	0
TREGNDLYHEMIESGVINLK	sp|P06576|ATPB_HUMAN	2	1159.58	2317.14	1.02059	440.069	5775.8	3.824	0.45	8.97e-06	17/38	0
LEGLTDEINFLR	sp|P05787|K2C8_HUMAN	2	710.378	1418.74	0.003835	2.6993	6254.5	3.166	0.529	9.01e-06	16/22	0
NINDAWVC[160.03]TNDMFR	sp|P61970|NTF2_HUMAN	2	878.383	1754.75	0.00714	4.0643	5836.3	2.73	0.623	9.02e-06	16/26	0
SALQSINEWAAQTTDGKLPEVTK	sp|P50454|SERPH_HUMAN	2	1244.14	2486.27	0.004547	1.8274	5881.3	3.127	0.488	9.03e-06	17/44	0
ASGPGLNTTGVPASLPVEFTIDAK	sp|P21333|FLNA_HUMAN	2	1171.62	2341.22	0.018679	7.9715	6377.1	3.227	0.554	9.03e-06	16/46	0
GPSAAGEQEPDKESGASVDEVAR	sp|P50579|AMPM2_HUMAN	2	1143.53	2285.04	-0.014261	-6.2355	3608.4	2.765	0.65	9.04e-06	15/44	0
DLNSQADSLMTSSAFDTSQVK	sp|Q13813|SPTA2_HUMAN	2	1123.02	2244.02	1.00948	449.449	5700.8	3.507	0.647	9.04e-06	13/40	0
SMMQDREDQSILC[160.03]TGESGAGK	sp|P35579|MYH9_HUMAN	2	1150.5	2298.99	0.989467	430.016	4352.2	3.285	0.615	9.1e-06	16/40	0
TYGADLASVDFQHASEDAR	sp|P30740|ILEU_HUMAN	2	1026.97	2051.92	-0.012976	-6.3176	4912.4	3.306	0.608	9.12e-06	13/36	0
IGQQPQQPGAPPQQDYTK	sp|Q92945|FUBP2_HUMAN	2	990.992	1979.97	-1.04468	-527.086	3731.5	3.138	0.592	9.15e-06	18/34	0
FTNLLTSILDSAETKN	sp|Q16719|KYNU_HUMAN	2	883.962	1765.91	0.004701	2.6591	7150.7	3.522	0.584	9.19e-06	16/30	0
LDPIQPSDVLSLLDNR	sp|Q6ZRP7|QSOX2_HUMAN	2	897.983	1793.95	0.01701	9.4712	7105.1	2.75	0.488	9.21e-06	15/30	0
GQGVYLGMPGC[160.03]LPVYDALAGEFIR	sp|P30040|ERP29_HUMAN	2	1292.14	2582.27	0.005456	2.1112	7497.2	3.593	0.603	9.24e-06	20/46	0
WTSQDSLLGMEFSGR	sp|P49327|FAS_HUMAN	2	857.399	1712.78	-0.00453	-2.6417	5968.4	3.197	0.669	9.33e-06	20/28	0
GPLMMYISK	sp|P13639|EF2_HUMAN	2	520.269	1038.52	0.001018	0.9783	5240.3	2.372	0.56	9.39e-06	13/16	0
IVAERPGTNSTGPAPMAPPR	sp|Q13263|TIF1B_HUMAN	3	673.686	2018.04	1.00145	495.506	3998	3.646	0.564	9.4e-06	22/76	0
LAQQQAALLMQQEER	sp|Q13435|SF3B2_HUMAN	2	878.954	1755.89	0.003467	1.9722	4834	3.438	0.564	9.42e-06	18/28	0
SAAPSTLDSSSTAPAQLGK	sp|Q9Y5M8|SRPRB_HUMAN	2	894.952	1787.89	0.003038	1.6973	4206.6	3.209	0.647	9.43e-06	17/36	0
EEEKDKGDEEEEGEEK	sp|P27824|CALX_HUMAN	2	954.895	1907.78	-0.003067	-1.6059	2548.8	3.271	0.657	9.45e-06	2012-12-30	0
YTLNVLEDLGDGQK	sp|P13797|PLST_HUMAN	2	782.896	1563.78	-0.000951	-0.6074	6010.5	3.471	0.442	9.49e-06	17/26	0
IMDPDVITGYNIQNFDLPYLISR	sp|P28340|DPOD1_HUMAN	2	1349.18	2696.35	1.99939	740.963	7381	3.593	0.512	9.52e-06	19/44	0
MPVWYIMDEFGSR	sp|Q14166|TTL12_HUMAN	2	815.873	1629.73	0.002669	1.6357	6877.5	2.364	0.607	9.55e-06	14/24	0
LC[160.03]DVGEAIQEVMESYEVEIDGK	sp|P50579|AMPM2_HUMAN	2	1257.07	2512.13	-0.009476	-3.7691	7703.3	3.532	0.491	9.58e-06	17/42	0
DSLLQDGEFSMDLR	sp|P07737|PROF1_HUMAN	2	813.377	1624.74	0.006598	4.0559	8022.4	3.06	0.578	9.62e-06	17/26	0
VLGEAMTGISQNAK	sp|Q9Y490|TLN1_HUMAN	2	709.869	1417.72	-0.002237	-1.5756	4459	3.391	0.554	9.66e-06	19/26	0
VEQIAAIAQELNELDYYDSHNVNTR	sp|O43707|ACTN4_HUMAN	2	1453.2	2904.39	0.016424	5.651	6522.7	3.356	0.639	9.66e-06	15/48	0
TPAQSGAWDPNNPNTPSR	sp|O00267|SPT5H_HUMAN	2	955.443	1908.87	1.00917	528.114	3938.3	3.362	0.562	9.68e-06	15/34	0
VLAGDKNFITAEELR	sp|O43707|ACTN4_HUMAN	2	838.454	1674.89	-1.02868	-613.436	4943.7	3.311	0.622	9.72e-06	17/28	0
ITAEEMYDIFGK	sp|Q9Y3B4|PM14_HUMAN	2	708.839	1415.66	0.000301	0.2123	6165.3	2.702	0.614	9.73e-06	15/22	0
ALNVEPDGTGLTC[160.03]SLAPNIISQL	sp|P30044|PRDX5_HUMAN	2	1192.11	2382.21	0.013849	5.8086	7209	3.009	0.548	9.74e-06	16/44	0
TSTTGVATTQSPTPR	sp|Q8WWI1|LMO7_HUMAN	2	752.884	1503.75	0.000956	0.6349	3315.2	2.671	0.593	9.75e-06	14/28	0
NPDDITNEEYGEFYK	sp|P07900|HS90A_HUMAN	2	917.394	1832.77	-0.00352	-1.9185	4967	2.888	0.649	9.8e-06	15/28	0
LHIIEVGTPPTGNQPFPK	sp|Q00610|CLH1_HUMAN	2	973.031	1944.05	0.002244	1.1531	5202.5	3.079	0.598	9.8e-06	16/34	0
ATGATQQDANASSLLDIYSFWLK	sp|Q14978|NOLC1_HUMAN	2	1250.62	2499.23	0.008788	3.5135	7552.6	3.3	0.627	9.84e-06	21/44	0
SSGPPPPSGSSGSEAAAGAGAAAPASQHPATGTGAVQTEAMK	sp|Q14444|CAPR1_HUMAN	3	1235.25	3702.72	-0.019853	-5.3574	3990	3.774	0.624	9.85e-06	32/164	0
MVMIQDGPQNTGADKPLR	sp|Q96AE4|FUBP1_HUMAN	2	985.993	1969.97	1.01119	512.779	4372.8	3.306	0.542	9.85e-06	15/34	0
LMEPIYLVEIQC[160.03]PEQVVGGIYGVLNR	sp|P13639|EF2_HUMAN	3	997.189	2988.55	1.0136	338.818	7779.7	4.032	0.583	9.89e-06	23/100	0
VLDNYLTSPLPEEVDETSAEDEGVSQR	sp|O00299|CLIC1_HUMAN	2	1496.7	2991.38	0.0052	1.7372	5821.5	3.167	0.627	9.97e-06	16/52	0
AEPPQC[160.03]TSLAWSADGQTLFAGYTDNLVR	sp|P63244|GBLP_HUMAN	2	1534.72	3067.43	1.01943	332.121	6640.3	2.646	0.568	1e-05	18/54	0
HVISYSLSPFEQR	sp|O14949|QCR8_HUMAN	2	781.902	1561.79	-0.005869	-3.753	5037.4	2.769	0.584	1.02e-05	15/24	0
FFQPTEMAAQDFFQR	sp|O95782|AP2A1_HUMAN	2	931.93	1861.85	-0.020276	-10.8785	6305.4	2.863	0.641	1.02e-05	15/28	0
LFIGGLSFETTDESLR	sp|Q32P51|RA1L2_HUMAN	2	892.957	1783.9	-1.01378	-567.651	6431.3	3.45	0.594	1.02e-05	22/30	0
HWPFMVVNDAGRPK	sp|P11142|HSP7C_HUMAN	3	551.949	1652.82	0.00112	0.6764	5009.9	3.517	0.495	1.03e-05	24/52	0
AANDAGYFNDEMAPIEVK	sp|P42765|THIM_HUMAN	2	977.946	1953.88	0.006183	3.1612	5488.9	3.204	0.616	1.03e-05	17/34	0
SYSPYDMLESIR	sp|P07355|ANXA2_HUMAN	2	730.84	1459.67	0.002252	1.5407	6124.8	2.728	0.622	1.03e-05	15/22	0
GEAAAERPGEAAVASSPSK	sp|P29966|MARCS_HUMAN	2	892.942	1783.87	-0.003717	-2.0813	3220.2	3.313	0.541	1.04e-05	18/36	0
YGDGGSTFQSTTGHC[160.03]VHMR	sp|P31943|HNRH1_HUMAN	2	1049.45	2096.88	0.002708	1.2902	3665.2	2.989	0.647	1.04e-05	15/36	0
VMEMYQPSAVVLQC[160.03]GADSLSGDR	sp|Q92769|HDAC2_HUMAN	2	1257.08	2512.14	0.005824	2.3165	5928.5	2.943	0.594	1.04e-05	18/44	0
LHFFMPGFAPLTSR	sp|Q9BVA1|TBB2B_HUMAN	2	810.921	1619.83	0.003293	2.0304	6403.4	2.36	0.651	1.04e-05	15/26	0
ELVFQTGPENPWLVQAYVSAAK	sp|Q7Z2K6|ERMP1_HUMAN	2	1224.13	2446.25	0.012224	4.9929	6869.9	3.303	0.603	1.04e-05	13/42	0
TQLASWSDPTEETGPVAGILDTETLEK	sp|Q15149|PLEC_HUMAN	2	1444.71	2887.4	-0.017789	-6.1566	6468.3	3.203	0.481	1.04e-05	17/52	0
SIYYITGESK	sp|Q58FF8|H90B2_HUMAN	2	580.795	1159.58	0.00112	0.9642	4444.7	2.401	0.495	1.05e-05	15/18	0
ETVSEESNVLC[160.03]LSK	sp|P13639|EF2_HUMAN	2	797.885	1593.76	0.002407	1.5084	4804.5	3.528	0.538	1.05e-05	17/26	0
VGAVDADKHHSLGGQYGVQGFPTIK	sp|Q15084|PDIA6_HUMAN	3	861.11	2580.31	0.007843	3.036	4694.1	4.113	0.619	1.05e-05	24/96	0
IIDVVYNASNNELVR	sp|P62241|RS8_HUMAN	2	859.957	1717.9	-1.03448	-601.469	5376.4	3.848	0.588	1.05e-05	17/28	0
TLSPGDSFSTFDTPYC[160.03]R	sp|Q9NQR4|NIT2_HUMAN	2	975.931	1949.85	0.990852	507.645	5467.3	3.291	0.636	1.05e-05	1932-12-01	0
LQLEYC[160.03]SLSAASC[160.03]EPLASVLR	sp|P13489|RINI_HUMAN	2	1184.09	2366.16	0.014853	6.2719	6524.7	3.145	0.528	1.05e-05	17/40	0
SINTEVVAC[160.03]SVDSQFTHLAWINTPR	sp|Q13162|PRDX4_HUMAN	2	1423.2	2844.39	0.021287	7.4786	6493.4	2.866	0.505	1.05e-05	14/48	0
TQSSASLAASYAAQQHPQAAASYR	sp|Q96PK6|RBM14_HUMAN	2	1233.09	2464.17	0.984687	399.275	4244.9	2.946	0.597	1.06e-05	17/46	0
DTLVQGLNEAGDDLEAVAK	sp|Q9Y6E2|BZW2_HUMAN	2	979.489	1956.96	0.00531	2.7106	6199.1	3.765	0.603	1.06e-05	14/36	0
NATNVEQSFMTMAAEIK	sp|P62820|RAB1A_HUMAN	2	942.945	1883.88	-0.970276	-514.492	6505.1	3.243	0.598	1.06e-05	17/32	0
ASITPGTILIILTGR	sp|Q02878|RL6_HUMAN	2	763.469	1524.92	0.002441	1.5986	7654.4	3.338	0.516	1.06e-05	17/28	0
GFGFVTFDDHDPVDKIVLQK	sp|P22626|ROA2_HUMAN	2	1139.08	2276.15	1.02522	450.022	6048.4	3.52	0.486	1.07e-05	16/38	0
NFGEEVDDESLKELFSQFGK	sp|Q13310|PABP4_HUMAN	2	1159.54	2317.07	-0.002174	-0.9374	6751.2	3.34	0.64	1.07e-05	16/38	0
YDDMAAC[160.03]MK	sp|P63104|1433Z_HUMAN	2	552.712	1103.41	4.1e-05	0.0371	3799.8	2.279	0.72	1.08e-05	14/16	0
ALAAAGYDVEK	sp|Q02539|H11_HUMAN	2	554.288	1106.56	0.000673	0.6071	3997.2	2.493	0.602	1.08e-05	15/20	0
AIAGVINQPYYNYEAGPDAVLGR	sp|O95861|BPNT1_HUMAN	2	1226.12	2450.22	1.02292	417.138	5931.2	3.294	0.594	1.08e-05	18/44	0
SLADELALVDVLEDK	sp|P07195|LDHB_HUMAN	2	815.433	1628.85	0.003298	2.0222	7117.6	3.371	0.538	1.08e-05	17/28	0
LQLPVFLQQMQNPESLSILTNPR	sp|Q9NRR5|UBQL4_HUMAN	2	1333.72	2665.43	1.01538	380.656	7443.7	3.568	0.609	1.08e-05	19/44	0
APVQPQQSPAAAPGGTDEKPSGK	sp|Q13200|PSMD2_HUMAN	2	1109.56	2217.1	-0.017176	-7.74	3333	3.202	0.649	1.09e-05	18/44	0
TFSYAGFEMQPK	sp|Q99832|TCPH_HUMAN	2	703.327	1404.64	0.000344	0.2446	5292.1	2.701	0.623	1.09e-05	14/22	0
FFEDYGLFMR	sp|Q12931|TRAP1_HUMAN	2	662.805	1323.6	-0.001246	-0.9399	6366	2.475	0.641	1.09e-05	16/18	0
SNMDNMFESYINNLR	sp|P05787|K2C8_HUMAN	2	924.406	1846.8	-0.000487	-0.2634	6539.5	3.324	0.656	1.09e-05	13/28	0
QLTVQMMQNPQILAALQER	sp|P55209|NP1L1_HUMAN	3	738.057	2211.15	0.997747	450.618	6432.2	4.138	0.6	1.09e-05	18/72	0
AILVDLEPGTMDSVR	sp|Q13885|TBB2A_HUMAN	2	808.422	1614.83	0.002793	1.7274	5849.9	2.78	0.637	1.1e-05	19/28	0
IIGATDSSGELMFLMK	sp|P83916|CBX1_HUMAN	2	856.933	1711.85	0.013417	7.8285	6445.5	3.451	0.472	1.1e-05	2012-11-30	0
SPPYTAFLGNLPYDVTEESIK	sp|P23588|IF4B_HUMAN	2	1171.08	2340.15	1.02921	439.428	6789	3.321	0.608	1.1e-05	16/40	0
GISEETTTGVHNLYK	sp|P23526|SAHH_HUMAN	2	824.913	1647.81	-1.02498	-621.264	4105.8	2.85	0.542	1.11e-05	15/28	0
DATNVGDEGGFAPNILENKEGLELLK	sp|P06733|ENOA_HUMAN	2	1372.19	2742.37	-0.01981	-7.2184	6289.5	3.441	0.611	1.11e-05	14/50	0
EQSELDQDLDDVEEVEEEETGEETK	sp|P55209|NP1L1_HUMAN	2	1462.61	2923.21	1.02059	348.891	6014	2.664	0.708	1.11e-05	1948-12-01	0
LC[160.03]YGLNMDFVDPAQITMK	sp|P23921|RIR1_HUMAN	2	1058.5	2114.98	-0.006045	-2.8555	6642	3.182	0.589	1.11e-05	14/34	0
FPVFNMSYNPAENAVLLC[160.03]TR	sp|P53621|COPA_HUMAN	2	1172.07	2342.12	0.992212	423.275	6768.4	3.059	0.574	1.11e-05	14/38	0
FSGNLLVSLLGTWSDTSSGGPAR	sp|P61619|S61A1_HUMAN	2	1161.59	2321.17	1.00504	432.613	7722.8	3.421	0.633	1.11e-05	1944-12-01	0
SVVPGGGAVEAALSIYLENYATSMGSR	sp|P17987|TCPA_HUMAN	2	1350.17	2698.33	1.01687	376.569	7729.7	3.325	0.599	1.11e-05	14/52	0
QC[160.03]PIMDPAWEAPEGVPIDAIIFGGR	sp|Q16822|PCKGM_HUMAN	2	1370.17	2738.32	1.01324	369.749	7486.4	2.864	0.549	1.11e-05	14/48	0
ATQQQHDFTLTQTADGR	sp|P78527|PRKDC_HUMAN	2	959.456	1916.9	0.00921	4.7996	3925.8	3.278	0.606	1.12e-05	14/32	0
DSGAASEQATAAPNPC[160.03]SSSSR	sp|Q9BU23|LMF2_HUMAN	2	1025.94	2049.87	0.982905	479.026	3394.8	3.321	0.689	1.12e-05	14/40	0
AIDIYEQVGTNAMDSPLLK	sp|P54920|SNAA_HUMAN	2	1039.53	2077.04	2.0005	962.216	6167.7	3.602	0.56	1.13e-05	20/36	0
NTFVGTPFWMAPEVIQQSAYDSK	sp|Q9P289|MST4_HUMAN	2	1308.63	2615.24	0.011031	4.2147	7022.3	2.971	0.554	1.13e-05	15/44	0
DVPWGVDSLITLAFQDQR	sp|Q16658|FSCN1_HUMAN	2	1030.53	2059.04	0.005153	2.5002	7907.2	3.491	0.606	1.13e-05	20/34	0
IPTAKPELFAYPLDWSIVDSILMER	sp|P49756|RBM25_HUMAN	3	968.845	2903.51	0.007731	2.6599	7907.5	3.993	0.52	1.13e-05	25/96	0
GDC[160.03]VEC[160.03]MAC[160.03]SDNTVR	sp|P34949|MPI_HUMAN	2	887.337	1772.66	0.006824	3.8452	3951.8	3.207	0.716	1.14e-05	17/28	0
EEEAIQLDGLNASQIR	sp|P14625|ENPL_HUMAN	2	893.452	1784.89	-0.010934	-6.119	5359	3.294	0.483	1.14e-05	21/30	0
YQPLASTASDNDFVTPEPR	sp|Q15021|CND1_HUMAN	2	1054.5	2106.99	-0.004283	-2.0308	5050	2.814	0.468	1.14e-05	14/36	0
ETVVEVPQVTWEDIGGLEDVKR	sp|P55072|TERA_HUMAN	2	1249.64	2497.27	0.033295	13.3218	6272.3	2.901	0.617	1.14e-05	1942-12-01	0
LFDHPESPTPNPTEPLFLAQAEVYK	sp|P49327|FAS_HUMAN	2	1420.71	2839.41	1.0276	361.649	6268.9	3.232	0.63	1.14e-05	14/48	0
LEAELGNMQGLVEDFK	sp|P05787|K2C8_HUMAN	2	896.943	1791.87	1.99412	1111.62	6337	3.663	0.605	1.14e-05	15/30	0
AQENYEGSEEVSPPQTK	sp|Q93008|USP9X_HUMAN	2	946.929	1891.84	0.006425	3.3925	3704.4	3.566	0.661	1.15e-05	13/32	0
GILEQGWQADSTTR	sp|Q99627|CSN8_HUMAN	2	781.384	1560.75	-0.000687	-0.4396	4845.7	2.915	0.599	1.15e-05	13/26	0
KAAAPAPEEEMDEC[160.03]EQALAAEPK	sp|P26641|EF1G_HUMAN	2	1243.06	2484.11	-0.009376	-3.7713	4692.2	2.963	0.618	1.15e-05	15/44	0
VTAEVVLAHLGGGSTSR	sp|P04843|RPN1_HUMAN	2	827.45	1652.88	0.004144	2.5041	5168.3	2.818	0.498	1.15e-05	13/32	0
AEEYEFLTPVEEAPK	sp|P52565|GDIR1_HUMAN	2	876.422	1750.83	0.005665	3.2319	5588.3	3.395	0.6	1.15e-05	16/28	0
FLEFQYLTGGLVDPEVHGR	sp|P15924|DESP_HUMAN	3	726.372	2176.1	3.02285	1387.19	6520	3.369	0.601	1.15e-05	24/72	0
AQTEGINISEEALNHLGEIGTK	sp|Q9Y265|RUVB1_HUMAN	2	1162.59	2323.17	1.0106	434.632	5757.2	3.397	0.546	1.16e-05	13/42	0
GVIQVYDLGQDGQGMSR	sp|O75694|NU155_HUMAN	2	911.941	1821.87	0.006684	3.6647	5265	3.237	0.503	1.17e-05	17/32	0
VTGDEWGDNYFLVGPYTEQGVR	sp|P13807|GYS1_HUMAN	2	1251.58	2501.15	1.02473	409.375	6330.8	2.99	0.596	1.17e-05	14/42	0
TETVEEPMEEEEAAKEEK	sp|P14625|ENPL_HUMAN	2	1054.46	2106.92	0.010324	4.8954	3859.8	3.685	0.539	1.19e-05	18/34	0
ESTGAQVQVAGDMLPNSTER	sp|Q15365|PCBP1_HUMAN	2	1045.49	2088.97	-0.025553	-12.2205	4828.2	3.701	0.612	1.19e-05	16/38	0
FTDEEVDELYR	sp|P19105|ML12A_HUMAN	2	708.32	1414.63	0.000224	0.1581	4939.5	3.362	0.459	1.19e-05	18/20	0
IPDEFDNDPILVQQLR	sp|Q3ZCQ8|TIM50_HUMAN	2	956.494	1910.97	0.011379	5.9483	6055.8	3.47	0.536	1.19e-05	16/30	0
SQNVMAAASIANIVK	sp|P17987|TCPA_HUMAN	2	758.911	1515.81	0.002841	1.8718	5681.4	4.013	0.547	1.2e-05	20/28	0
EVQGNESDLFMSYFPR	sp|P40121|CAPG_HUMAN	2	959.936	1917.86	0.004944	2.5752	6379.9	2.974	0.6	1.2e-05	15/30	0
DGSC[160.03]GVAYVVQEPGDYEVSVK	sp|P21333|FLNA_HUMAN	2	1129.52	2257.02	0.005783	2.5599	5363.2	3.405	0.596	1.21e-05	15/40	0
GQELAFPLSPDWQVDYESYTWR	sp|P26641|EF1G_HUMAN	2	1344.12	2686.23	-0.028576	-10.63	7034.3	3.003	0.669	1.21e-05	16/42	0
EEASGSSVTAEEAKK	sp|P13010|XRCC5_HUMAN	2	761.865	1521.72	-0.970376	-636.842	2860	2.895	0.549	1.22e-05	14/28	0
AAYLQETGKPLDETLKK	sp|P04083|ANXA1_HUMAN	2	953.02	1904.03	0.004357	2.2859	4222.2	3.572	0.486	1.22e-05	16/32	0
QAHLC[160.03]VLASNC[160.03]DEPMYVK	sp|P25398|RS12_HUMAN	2	1067.99	2133.96	0.000924	0.4326	4816.7	3.062	0.639	1.22e-05	1934-12-01	0
YDGQVAVFGSDLQEK	sp|P22314|UBA1_HUMAN	2	828.399	1654.78	0.004114	2.4831	5124.3	3.238	0.526	1.22e-05	17/28	0
AFTGFIVEADTPGIQIGR	sp|P11310|ACADM_HUMAN	2	946.499	1890.98	0.010435	5.5124	6324.4	3.563	0.582	1.22e-05	17/34	0
SPAAEC[160.03]LSEKETEELMAWMR	sp|Q12931|TRAP1_HUMAN	3	790.025	2367.05	0.013647	5.758	6381.3	3.401	0.607	1.22e-05	13/76	0
DADSQNPDAPEGK	sp|P53621|COPA_HUMAN	2	672.289	1342.56	0.003144	2.3383	2833.7	2.436	0.385	1.23e-05	14/24	0
VDIQTEDLEDGTC[160.03]K	sp|O75369|FLNB_HUMAN	2	811.864	1621.71	8.3e-05	0.0511	4329.7	2.839	0.667	1.23e-05	15/26	0
FGQGGAGPVGGQGPR	sp|P23246|SFPQ_HUMAN	2	671.337	1340.66	0.001118	0.8327	3649.4	2.745	0.558	1.24e-05	13/28	0
IVSGKDYNVTANSK	sp|P00338|LDHA_HUMAN	2	748.391	1494.77	0.005954	3.9779	3309	3.075	0.594	1.24e-05	16/26	0
LALVTGGEIASTFDHPELVK	sp|P78371|TCPB_HUMAN	2	1049.06	2096.12	1.01012	481.44	5999.9	3.764	0.565	1.24e-05	16/38	0
DLYANTVLSGGTTM[147.04]YPGIADR	sp|P60709|ACTB_HUMAN	3	744.36	2230.06	0.001052	0.4711	5700.4	3.605	0.599	1.24e-05	20/80	0
VWAHYEEQPVEEVMPVLEEK	sp|Q7KZF4|SND1_HUMAN	2	1221.09	2440.16	0.993345	406.746	5776.3	3.558	0.628	1.24e-05	21/38	0
VFTTQELVQAFTHAPATLEADR	sp|O95433|AHSA1_HUMAN	2	1223.12	2444.23	-0.008176	-3.3423	6808.9	3.433	0.537	1.24e-05	1942-12-01	0
TLSSSTQASIEIDSLYEGIDFYTSITR	sp|P11142|HSP7C_HUMAN	2	1499.23	2996.45	1.03522	345.251	8042.8	2.873	0.618	1.24e-05	16/52	0
AQPAQPADEPAEKADEPMEH	sp|P25786|PSA1_HUMAN	2	1080.98	2159.94	0.982524	454.46	3567.6	2.543	0.665	1.25e-05	13/38	0
FADQVVSFWDLLSSPYFTEDR	sp|P58107|EPIPL_HUMAN	2	1261.6	2521.18	1.06532	422.212	8063.2	3.202	0.529	1.25e-05	19/40	0
IIDFLSALEGFK	sp|P52701|MSH6_HUMAN	2	676.877	1351.74	0.006001	4.4329	7527.4	3.26	0.53	1.25e-05	18/22	0
SLLSMLSDLQIYQDSFEQR	sp|Q13620|CUL4B_HUMAN	2	1137.06	2272.1	0.013248	5.8256	7677.5	3.185	0.57	1.25e-05	1936-11-01	0
IATLDMSSDQIAANLQAVINEVC[160.03]R	sp|Q9BYD6|RM01_HUMAN	3	878.107	2631.3	1.01815	386.493	7636.4	3.619	0.53	1.25e-05	17/92	0
KLAYVAAGDLAPINAFIGGLAAQEVMK	sp|P22314|UBA1_HUMAN	3	911.167	2730.48	0.010347	3.7853	7232.9	3.662	0.558	1.25e-05	24/104	0
TEDGGEFEEGASENNAK	sp|O43719|HTSF1_HUMAN	2	892.366	1782.72	-0.000887	-0.497	3457.9	3.721	0.68	1.27e-05	18/32	0
STSAPQMSPGSSDNQSSSPQPAQQK	sp|Q14157|UBP2L_HUMAN	2	1266.57	2531.12	1.0169	401.441	3422.6	3.026	0.587	1.28e-05	17/48	0
DAGEGLLAVQITDQEGKPK	sp|O75369|FLNB_HUMAN	2	985.015	1968.02	0.011382	5.7776	5197.8	3.803	0.539	1.28e-05	17/36	0
VDENFDC[160.03]VEADDVEGK	sp|O14929|HAT1_HUMAN	2	920.881	1839.75	0.004637	2.5177	4543.4	3.876	0.678	1.3e-05	19/30	0
TLEAEFNSPSPPTPEPGEGPR	sp|A0MZ66|SHOT1_HUMAN	2	1105.02	2208.03	0.997334	451.272	4952.8	3.039	0.576	1.3e-05	15/40	0
TIGGGDDSFTTFFC[160.03]ETGAGK	sp|P68366|TBA4A_HUMAN	2	1034.45	2066.89	1.00843	487.424	6087.3	3.428	0.694	1.3e-05	1938-10-01	0
SQTIYEIIDNSQGFYVC[160.03]PVEPQNR	sp|Q9Y617|SERC_HUMAN	2	1429.18	2856.34	0.006624	2.3174	6417.9	2.91	0.619	1.3e-05	15/46	0
GVPAGNSDTEGGQPGR	sp|Q9UKV3|ACINU_HUMAN	2	749.848	1497.68	-0.004336	-2.8913	3026	2.7	0.63	1.31e-05	13/30	0
GFTDADNTWEPEENLDC[160.03]PELIEAFLNSQK	sp|Q13185|CBX3_HUMAN	2	1691.76	3381.5	1.00712	297.656	7358.1	2.442	0.687	1.31e-05	13/56	0
AAVEEGIVLGGGC[160.03]ALLR	sp|P10809|CH60_HUMAN	2	842.956	1683.9	0.003273	1.9414	5874.7	4.425	0.593	1.32e-05	20/32	0
ILTVEDHYYEGGIGEAVSSAVVGEPGITVTHLAVNR	sp|P29401|TKT_HUMAN	3	1251.64	3751.91	2.02679	539.769	6226.8	4.698	0.58	1.32e-05	19/140	0
TPMGIVLDALEQQEEGINR	sp|O75915|PRAF3_HUMAN	3	705.025	2112.05	0.027487	12.9958	6976	3.823	0.582	1.32e-05	24/72	0
LAATNALLNSLEFTK	sp|Q14974|IMB1_HUMAN	2	803.446	1604.88	0.007538	4.691	6323.7	3.363	0.597	1.33e-05	16/28	0
TDC[160.03]SPIQFESAWALTNIASGTSEQTK	sp|P52292|IMA2_HUMAN	2	1421.66	2841.31	0.015253	5.3645	6644.3	3.088	0.562	1.33e-05	13/50	0
AIADTGANVVVTGGK	sp|P50990|TCPQ_HUMAN	2	686.875	1371.74	0.002553	1.8584	4239.8	3.418	0.576	1.34e-05	20/28	0
EGPYDVVVLPGGNLGAQNLSESAAVK	sp|Q99497|PARK7_HUMAN	2	1292.67	2583.32	0.014103	5.455	6071.4	2.999	0.58	1.35e-05	14/50	0
QLASGLLLVTGPLVLNR	sp|Q02878|RL6_HUMAN	2	882.541	1763.07	0.008123	4.6021	6996.4	3.898	0.565	1.36e-05	18/32	0
AETPTAAEDDNEGDK	sp|O60841|IF2P_HUMAN	2	781.826	1561.64	1.02742	657.067	2995.9	2.35	0.691	1.37e-05	16/28	0
ETADTDTADQVMASFK	sp|P12814|ACTN1_HUMAN	2	865.383	1728.75	0.001191	0.6881	5277.6	3.283	0.613	1.38e-05	16/30	0
LPNFGFVVFDDSEPVQR	sp|Q9UN86|G3BP2_HUMAN	2	983.489	1964.96	0.007331	3.727	6753.9	3.18	0.6	1.38e-05	15/32	0
AFADAMEVIPSTLAENAGLNPISTVTELR	sp|P50991|TCPD_HUMAN	2	1515.78	3029.54	-0.015611	-5.1495	7504.1	3.238	0.59	1.38e-05	19/56	0
YGDSGEQIAGFVK	sp|P10619|PPGB_HUMAN	2	685.833	1369.65	0.000894	0.6518	4835.6	3.138	0.562	1.39e-05	17/24	0
GAGM[147.04]PGQHGQITQQELDTVVK	sp|P49257|LMAN1_HUMAN	2	1105.55	2209.08	-0.004677	-2.1152	4531.6	3.432	0.646	1.39e-05	16/40	0
KGVNLPGAAVDLPAVSEK	sp|P14618|KPYM_HUMAN	2	882.996	1763.98	0.001586	0.8981	5174.7	3.21	0.644	1.39e-05	19/34	0
QAWFIENEEQEYVQTVK	sp|P04083|ANXA1_HUMAN	2	1071.01	2140.01	1.01856	475.511	5810.8	3.474	0.576	1.39e-05	21/32	0
LLGQFTLIGIPPAPR	sp|P38646|GRP75_HUMAN	2	796.98	1591.94	0.003192	2.0026	6735.9	2.345	0.653	1.39e-05	15/28	0
EGSRGEEDTGQEEGGSR	sp|Q7Z6Z7|HUWE1_HUMAN	2	890.372	1778.73	-0.00513	-2.8808	2600.7	3.45	0.603	1.4e-05	19/32	0
KGADIMYTGTVDC[160.03]WR	sp|P12235|ADT1_HUMAN	2	886.908	1771.8	0.001583	0.8924	4903.3	3.448	0.626	1.4e-05	18/28	0
AFYPEEISSMVLTK	sp|P34931|HS71L_HUMAN	2	807.908	1613.8	0.005124	3.1712	6252.3	2.926	0.622	1.4e-05	15/26	0
VVIGMDVAASEFFR	sp|P06733|ENOA_HUMAN	2	770.895	1539.78	0.008019	5.2011	6701.1	3.319	0.658	1.4e-05	19/26	0
SILIDESTQATEPEC[160.03]MVPVVLGAK	sp|Q92900|RENT1_HUMAN	2	1294.15	2586.29	1.00412	387.943	6452.1	3.008	0.595	1.4e-05	14/46	0
EQALQEAMEQLEQLELER	sp|Q9UH65|SWP70_HUMAN	2	1094.03	2186.05	1.01325	463.078	7181.6	3.256	0.553	1.4e-05	17/34	0
SVSTPSEAGSQDSGDGAVGSR	sp|Q13409|DC1I2_HUMAN	2	975.935	1949.86	0.003369	1.726	3361.4	2.736	0.624	1.41e-05	16/40	0
LVDQALLTMDTYLGQFPDIK	sp|O00499|BIN1_HUMAN	2	1141.09	2280.17	1.00866	441.971	7303.4	3.302	0.595	1.41e-05	16/38	0
IVSWSQVGVEPSIMGIGPIPAIK	sp|Q9BWD1|THIC_HUMAN	2	1189.66	2377.31	0.002719	1.1428	7057	3.263	0.693	1.41e-05	18/44	0
EDLNC[160.03]QEEEDPMNK	sp|O75821|EIF3G_HUMAN	2	875.848	1749.68	-0.002196	-1.2536	3805.2	3.185	0.525	1.42e-05	2012-12-26	0
IPSAVGYQPTLATDMGTMQER	sp|P06576|ATPB_HUMAN	2	1133.55	2265.08	0.006424	2.8336	5483.6	3.353	0.569	1.42e-05	19/40	0
C[160.03]EFQDAYVLLSEK	sp|P10809|CH60_HUMAN	2	801.379	1600.74	0.001622	1.012	5872	2.792	0.621	1.42e-05	18/24	0
GLTAVSNNAGVDNFGLGLLLR	sp|P55809|SCOT1_HUMAN	2	1051.07	2100.13	0.010927	5.198	7019.1	3.819	0.58	1.42e-05	17/40	0
NYGILADATEQVGQHK	sp|Q9BZZ5|API5_HUMAN	2	872.437	1742.86	0.005141	2.9463	4837.9	3.412	0.593	1.43e-05	16/30	0
ESTGAQVQVAGDM[147.04]LPNSTER	sp|Q15365|PCBP1_HUMAN	2	1053.49	2104.97	-0.004076	-1.9345	4290.9	3.196	0.607	1.43e-05	15/38	0
GLVAVITGGASGLGLATAER	sp|Q99714|HCD2_HUMAN	2	907.013	1812.01	1.00825	555.808	6338.9	3.786	0.606	1.43e-05	21/38	0
IDASKNEEDEGHSNSSPR	sp|Q14103|HNRPD_HUMAN	2	986.436	1970.86	0.000772	0.3913	2709.4	3.303	0.572	1.44e-05	18/34	0
STNC[160.03]FGDNDPIDVC[160.03]EIGSK	sp|Q9H2U2|IPYR2_HUMAN	2	1064.45	2126.89	0.999023	469.267	5194	3.148	0.674	1.44e-05	14/36	0
VIGNQSLVNELAFTAR	sp|Q13011|ECH1_HUMAN	2	866.473	1730.93	0.00595	3.4335	5964.8	2.806	0.633	1.44e-05	16/30	0
DIAQQLQATC[160.03]TSLGSSIQGLPTNVKDQVQQAR	sp|O60664|PLIN3_HUMAN	3	1152.59	3454.75	2.01187	581.842	6153.8	3.917	0.595	1.44e-05	26/124	0
AAHSEGNTTAGLDMR	sp|P78371|TCPB_HUMAN	2	765.852	1529.69	0.002034	1.3279	3436.4	2.716	0.634	1.45e-05	17/28	0
YKLDEDEDEDDADLSK	sp|O95218|ZRAB2_HUMAN	2	950.403	1898.79	-0.005394	-2.8377	3915.2	4.444	0.636	1.45e-05	22/30	0
GNAGQSNYGFANSAMER	sp|P49327|FAS_HUMAN	2	887.384	1772.75	-0.010608	-5.9771	4302.3	3.118	0.661	1.45e-05	1932-12-01	0
DENSVELTMAEGPYK	sp|Q14697|GANAB_HUMAN	2	841.883	1681.75	-0.010438	-6.1992	5105.2	3.257	0.62	1.45e-05	18/28	0
ELAQQVQQVAAEYC[160.03]R	sp|P17844|DDX5_HUMAN	2	896.936	1791.86	0.008024	4.473	5303.9	3.188	0.621	1.45e-05	15/28	0
LTKEEILENWNMFVGSQATNYGEDLTK	sp|Q15293|RCN1_HUMAN	3	1044.17	3129.5	0.03133	10.0015	6533.7	4.077	0.481	1.45e-05	20/104	0
TYGGC[160.03]EGPDAMYVK	sp|Q15369|ELOC_HUMAN	2	774.329	1546.64	0.000671	0.4333	4295.6	2.748	0.594	1.46e-05	13/26	0
VWGNVGTVEWADPIEDPDPEVMAK	sp|O60506|HNRPQ_HUMAN	2	1327.63	2653.24	0.014049	5.291	6448	2.955	0.589	1.46e-05	17/46	0
NSQDDYDEER	sp|O76094|SRP72_HUMAN	2	635.745	1269.47	0.00067	0.5269	2892.6	2.384	0.708	1.47e-05	15/18	0
LEEAEKAADESER	sp|P09493|TPM1_HUMAN	2	738.844	1475.67	-1.00858	-682.536	3015.2	2.765	0.624	1.47e-05	15/24	0
DPVQEAWAEDVDLR	sp|P14618|KPYM_HUMAN	2	821.889	1641.76	0.000954	0.5804	5699.7	2.854	0.641	1.47e-05	15/26	0
LPC[160.03]IYLVDSGGAYLPR	sp|Q9HCC0|MCCB_HUMAN	2	897.466	1792.92	0.003259	1.8157	6276.2	3.273	0.593	1.47e-05	17/30	0
LLGASELPIVTPALR	sp|P52292|IMA2_HUMAN	2	775.469	1548.92	0.003296	2.1252	6361.1	2.802	0.633	1.47e-05	15/28	0
EGGLGPLNIPLLADVTR	sp|P32119|PRDX2_HUMAN	2	867.991	1733.97	0.00464	2.6728	7258.7	2.971	0.61	1.47e-05	16/32	0
NLLHVTDTGVGMTR	sp|P14625|ENPL_HUMAN	2	757.393	1512.77	-0.012695	-8.3807	4671.5	2.905	0.511	1.48e-05	13/26	0
VNDGVC[160.03]DC[160.03]C[160.03]DGTDEYNSGVIC[160.03]ENTC[160.03]K	sp|P14314|GLU2B_HUMAN	2	1521.07	3040.12	0.009694	3.1866	4375.3	2.817	0.838	1.48e-05	17/50	0
NNSNDIVNAIMELTM[147.04]	sp|Q13765|NACA_HUMAN	2	847.89	1693.77	0.000231	0.1362	7727.5	2.807	0.566	1.48e-05	15/28	0
LLNNAFEELVAFQR	sp|P25205|MCM3_HUMAN	2	832.444	1662.87	0.004613	2.7708	6718	3.265	0.552	1.49e-05	17/26	0
LTSFIGAIAIGDLVK	sp|P78371|TCPB_HUMAN	2	759.451	1516.89	0.004075	2.6829	7088.9	3.104	0.626	1.49e-05	17/28	0
SGGGGDIHQGFQSLLTEVNK	sp|P35237|SPB6_HUMAN	2	1022.51	2043	-0.016676	-8.1545	5523.2	3.567	0.564	1.5e-05	17/38	0
SLEEGEGPIAVIMTPTR	sp|Q7L014|DDX46_HUMAN	2	900.464	1798.91	0.007592	4.2156	6056.1	3.434	0.641	1.5e-05	17/32	0
WMEAC[160.03]LGEDLPPTTELEEGLR	sp|P46940|IQGA1_HUMAN	2	1223.57	2445.12	0.006224	2.5434	6417.7	3.026	0.612	1.5e-05	1940-12-01	0
GGQLQEQLTQQLSQALSSAVAGR	sp|Q6P2E9|EDC4_HUMAN	2	1185.62	2369.23	-0.024017	-10.1284	7060.2	3.315	0.66	1.5e-05	14/44	0
IFYPEIEEVQALDDTER	sp|P33316|DUT_HUMAN	2	1034	2065.98	-0.009474	-4.5812	6148.4	3.883	0.547	1.51e-05	17/32	0
IYNLGTGTGYSVLQMVQAMEK	sp|Q14376|GALE_HUMAN	2	1152.07	2302.13	0.011724	5.0882	7169.1	3.238	0.47	1.51e-05	15/40	0
AIGSASEGAQSSLQEVYHK	sp|P28066|PSA5_HUMAN	2	981.482	1960.95	0.017869	9.1031	4265.7	3.533	0.533	1.52e-05	16/36	0
IDNSQVESGSLEDDWDFLPPKK	sp|P27797|CALR_HUMAN	2	1260.1	2518.19	-0.003122	-1.2388	5754.1	3.149	0.582	1.52e-05	18/42	0
C[160.03]ELSSSVQTDINLPYLTMDSSGPK	sp|P38646|GRP75_HUMAN	2	1321.62	2641.23	1.01545	384.169	6282	2.934	0.594	1.52e-05	1946-12-01	0
GAMPPAPVPAGTPAPPGPATMMPDGTLGLTPPTTER	sp|Q15233|NONO_HUMAN	2	1726.36	3450.7	0.006924	2.0054	6341.4	1.956	0.628	1.52e-05	1970-12-01	0
SDAGLESDTAMK	sp|Q9NR30|DDX21_HUMAN	2	612.774	1223.53	0.000618	0.5043	3632.9	2.941	0.633	1.53e-05	17/22	0
ILGLGDLGVYGMGIPVGK	sp|P23368|MAOM_HUMAN	2	879.995	1757.97	0.00847	4.8125	7007.4	2.765	0.549	1.53e-05	17/34	0
LLQQVSQIYQSIEFSR	sp|Q14152|EIF3A_HUMAN	2	970.018	1938.02	0.007536	3.8845	6383.1	3.187	0.627	1.53e-05	16/30	0
LLEPLVTQVTTLVNTNSK	sp|P35221|CTNA1_HUMAN	2	985.562	1969.11	0.011544	5.8566	6666.7	3.288	0.591	1.53e-05	16/34	0
ALAPTWEQLALGLEHSETVK	sp|Q8NBS9|TXND5_HUMAN	2	1097.08	2192.15	0.003495	1.5929	6506.3	3.343	0.653	1.53e-05	15/38	0
GYFDQMLNLILLDPSDDTK	sp|P58107|EPIPL_HUMAN	2	1099.54	2197.06	5.1e-05	0.0232	7935.3	2.763	0.65	1.54e-05	14/36	0
QDENDDDDDWNPC[160.03]K	sp|Q14974|IMB1_HUMAN	2	883.316	1764.62	-0.000373	-0.2111	3982.8	2.922	0.786	1.55e-05	2012-11-26	0
EEFASTC[160.03]PDDEEIELAYEQVAK	sp|O00299|CLIC1_HUMAN	2	1287.07	2572.12	0.006575	2.5543	6004.8	3.027	0.657	1.55e-05	18/42	0
AKVDEFPLC[160.03]GHMVSDEYEQLSSEALEAAR	sp|P27635|RL10_HUMAN	3	1094.51	3280.5	-0.005875	-1.7892	6133.3	3.738	0.505	1.55e-05	21/112	0
GIYAYGFEKPSAIQQR	sp|Q14240|IF4A2_HUMAN	2	914.473	1826.93	0.003753	2.052	4733.7	2.811	0.613	1.56e-05	15/30	0
FEPSSQMIEVQEGQNLK	sp|Q15155|NOMO1_HUMAN	2	982.475	1962.94	0.00529	2.6922	4985.4	3.287	0.538	1.56e-05	18/32	0
VDIDAPDVDVHGPDWHLK	sp|Q09666|AHNK_HUMAN	2	1014.49	2026.97	0.010624	5.2361	5216.3	3.037	0.543	1.57e-05	13/34	0
TGTITTFEHAHNMR	sp|P13639|EF2_HUMAN	2	808.386	1614.76	-0.011876	-7.3455	3723.1	3.209	0.58	1.58e-05	14/26	0
WNSPAEEGSSDC[160.03]EVFSK	sp|P34932|HSP74_HUMAN	2	964.902	1927.79	-0.001486	-0.77	4563.5	2.943	0.661	1.58e-05	15/32	0
RFGVPVIADGGIQNVGHIAK	sp|P12268|IMDH2_HUMAN	3	683.385	2047.13	0.00304	1.4828	5231	4.598	0.585	1.58e-05	24/76	0
TVYGGGC[160.03]SEMLMAHAVTQLANR	sp|P78371|TCPB_HUMAN	2	1183.56	2365.1	1.01248	427.728	5708.5	3.504	0.661	1.58e-05	18/42	0
SQSAAVTPSSTTSSTR	sp|Q16186|ADRM1_HUMAN	2	784.381	1566.75	0.000107	0.0682	3079.1	2.687	0.575	1.59e-05	13/30	0
VDVAVNC[160.03]AGIAVASK	sp|Q99714|HCD2_HUMAN	2	737.39	1472.77	0.005124	3.4744	4788.5	3.07	0.537	1.59e-05	17/28	0
LPEDPLLSGLLDSPALK	sp|P49327|FAS_HUMAN	2	889.501	1776.99	0.003373	1.896	7086.5	3.053	0.611	1.59e-05	21/32	0
GMDGSTNETASSR	sp|Q9Y3B9|RRP15_HUMAN	2	656.775	1311.54	-0.000261	-0.1987	2780.1	2.26	0.731	1.6e-05	16/24	0
SLQEEHVAVAQLR	sp|Q15149|PLEC_HUMAN	2	740.399	1478.78	0.003936	2.658	4213.1	3.092	0.611	1.6e-05	16/24	0
SEPVKEESSELEQPFAQDTSSVGPDR	sp|Q15424|SAFB1_HUMAN	2	1424.66	2847.3	1.00358	352.217	4749.6	3.209	0.59	1.6e-05	15/50	0
VNNSSLIGVGYTQTLRPGVK	sp|P45880|VDAC2_HUMAN	2	1052.08	2102.15	0.005481	2.6048	4993.9	3.277	0.595	1.6e-05	13/38	0
FGIVTSSAGTGTTEDTEAK	sp|P82979|SARNP_HUMAN	2	936.447	1870.88	-1.01418	-541.502	4446.2	3.398	0.592	1.61e-05	1936-11-01	0
AAFGLSEAGFNTAC[160.03]VTK	sp|P31040|DHSA_HUMAN	2	872.422	1742.83	0.005699	3.2662	5441.6	3.063	0.563	1.63e-05	20/32	0
HNDDEQYAWESSAGGSFTVR	sp|Q14568|HS902_HUMAN	2	1128.48	2254.95	0.015857	7.0258	8566.1	3.162	0.698	1.63e-05	17/38	0
MLLC[160.03]EAVAAVMAK	sp|P54136|SYRC_HUMAN	2	703.864	1405.71	0.001205	0.856	6662.5	2.99	0.596	1.65e-05	18/24	0
VASMPLISSTC[160.03]DMVSAAYASTK	sp|O60664|PLIN3_HUMAN	2	1145.54	2289.07	1.00031	436.609	6365.4	2.754	0.6	1.65e-05	15/42	0
LALSQNQQSSGAAGPTGK	sp|O95232|LC7L3_HUMAN	2	857.94	1713.86	1.00351	584.84	3637.4	3.219	0.539	1.66e-05	16/34	0
VLISDSLDPC[160.03]C[160.03]R	sp|O43175|SERA_HUMAN	2	717.839	1433.66	0.002642	1.8402	4993.6	2.554	0.618	1.66e-05	13/22	0
DEDDEDGDGDGDGATGK	sp|P50579|AMPM2_HUMAN	2	834.293	1666.57	0.000449	0.2691	2687.1	3.352	0.817	1.67e-05	18/32	0
FDTGNLC[160.03]MVTGGANLGR	sp|P62701|RS4X_HUMAN	2	891.917	1781.82	-0.013042	-7.3112	5456.2	3.525	0.567	1.67e-05	18/32	0
AVTGYKDPYTGQQISLFQAMQK	sp|Q15149|PLEC_HUMAN	3	825.418	2473.23	0.008277	3.3426	5636.5	3.745	0.503	1.67e-05	23/84	0
LLFSAESFC[160.03]WPEWGLAEQYPEVGTGK	sp|O60568|PLOD3_HUMAN	2	1501.21	3000.4	1.04502	348.061	7391	2.724	0.627	1.67e-05	15/50	0
GDRSEDFGVNEDLADSDAR	sp|P04083|ANXA1_HUMAN	2	1034.45	2066.88	-0.018985	-9.1764	4418.3	2.525	0.613	1.68e-05	14/36	0
TQETPSAQMEGFLNR	sp|Q01082|SPTB2_HUMAN	2	854.902	1707.79	0.001267	0.741	5184.3	3.135	0.537	1.68e-05	18/28	0
YNVYGYTGQGVFSNVVR	sp|Q13523|PRP4B_HUMAN	2	961.973	1921.93	0.033224	17.2687	5695.3	3.001	0.62	1.68e-05	1932-12-01	0
IYLTADNLVLNLQDESFTR	sp|Q99623|PHB2_HUMAN	2	1113.08	2224.14	0.011254	5.0554	6754.9	2.959	0.645	1.68e-05	15/36	0
AGAISASGPELQGAGHSK	sp|Q09666|AHNK_HUMAN	2	819.416	1636.82	-0.006525	-3.9815	3668.2	2.975	0.551	1.69e-05	13/34	0
DGTTHQTSLELFMYLNEVAGK	sp|P00966|ASSY_HUMAN	2	1177.57	2353.13	0.990039	420.374	6812.6	3.348	0.575	1.69e-05	15/40	0
FTASAGIQVVGDDLTVTNPK	sp|P06733|ENOA_HUMAN	2	1017.03	2032.05	0.010478	5.1513	5821.1	3.37	0.528	1.7e-05	1938-12-01	0
HGGYKPSDEHK	sp|P12277|KCRB_HUMAN	2	627.797	1253.58	0.001128	0.8984	918.2	2.74	0.362	1.71e-05	15/20	0
QTQIFTTYSDNQPGVLIQVYEGER	sp|P34931|HS71L_HUMAN	2	1393.69	2785.36	0.999397	358.545	6250.4	3.289	0.554	1.71e-05	15/46	0
VGEAGLLSVDC[160.03]SEAGPGALGLEAVSDSGTK	sp|O75369|FLNB_HUMAN	2	1423.69	2845.37	1.01095	355.045	6175.7	2.831	0.572	1.71e-05	14/58	0
NHDGEC[160.03]TAAPTNR	sp|Q12769|NU160_HUMAN	2	721.808	1441.6	0.003066	2.1238	2688.4	2.528	0.655	1.72e-05	2012-12-24	0
VSGAQEMVSSAK	sp|O60664|PLIN3_HUMAN	2	597.295	1192.58	0.000688	0.5759	3546.7	2.773	0.605	1.73e-05	18/22	0
QTSGGPVDASSEYQQELER	sp|P18859|ATP5J_HUMAN	2	1040.97	2079.93	-0.001078	-0.5178	4468.9	3.464	0.632	1.73e-05	1936-11-01	0
AIPQLQGYLR	sp|Q02878|RL6_HUMAN	2	579.835	1157.66	1.2e-05	0.0103	5344.3	2.035	0.615	1.73e-05	14/18	0
GQPAIIDGELYNEVK	sp|Q9Y266|NUDC_HUMAN	2	823.425	1644.84	0.002917	1.7713	5318.3	2.815	0.545	1.73e-05	19/28	0
VLQHYQESDKGEELGPGNVQK	sp|Q9Y6C9|MTCH2_HUMAN	2	1178.08	2354.15	0.013202	5.6032	3643.7	3.547	0.504	1.75e-05	19/40	0
LVLEVAQHLGESTVR	sp|P06576|ATPB_HUMAN	2	825.962	1649.91	0.005966	3.6115	5208.7	3.168	0.637	1.75e-05	14/28	0
LQFHDVAGDIFHQQC[160.03]K	sp|P11413|G6PD_HUMAN	3	648.312	1941.92	0.00271	1.3934	5133.2	3.156	0.589	1.75e-05	18/60	0
LGVC[160.03]FDVPTASVTEIQEK	sp|Q9NR30|DDX21_HUMAN	2	997.001	1991.99	-1.02198	-512.525	5931.4	2.776	0.595	1.75e-05	15/34	0
MYGISLC[160.03]QAILDETK	sp|P04083|ANXA1_HUMAN	2	871.429	1740.84	0.010621	6.094	6296.3	3.057	0.656	1.76e-05	16/28	0
VDIGDTIIYLVH	sp|Q9P2J5|SYLC_HUMAN	2	679.372	1356.73	0.006157	4.5314	6914.5	3.007	0.551	1.76e-05	14/22	0
AVLSAEQLRDEEVHAGLGELLR	sp|P50454|SERPH_HUMAN	3	802.431	2404.27	1.01715	422.527	5765.5	3.665	0.587	1.77e-05	24/84	0
APLATGEDDDDEVPDLVENFDEASKNEAN	sp|P20290|BTF3_HUMAN	2	1560.18	3118.34	1.01863	326.447	6120.9	3.201	0.576	1.77e-05	16/56	0
LVSQDNFGFDLPAVEAATK	sp|Q01082|SPTB2_HUMAN	2	1011.51	2021.01	0.011178	5.5254	6329.1	3.273	0.495	1.77e-05	1936-12-01	0
VAGSVTELIQAAEAMK	sp|Q9Y490|TLN1_HUMAN	2	809.429	1616.84	0.016856	10.4123	6606.9	3.461	0.556	1.78e-05	16/30	0
NPVTIFSLATNEMWR	sp|Q04837|SSBP_HUMAN	2	889.948	1777.88	-1.01668	-571.199	7040.5	3.471	0.629	1.78e-05	16/28	0
GGGGGQDNGLEGLGNDSR	sp|P08621|RU17_HUMAN	2	830.37	1658.72	-0.009362	-5.6372	3953.2	3.042	0.634	1.79e-05	17/34	0
APWVEQEGPEYWDR	sp|P30492|1B54_HUMAN	2	881.397	1760.78	-0.007111	-4.0339	5366.6	2.932	0.596	1.79e-05	15/26	0
SENQEFYQDTFGQQWK	sp|O60506|HNRPQ_HUMAN	2	1017.95	2033.88	-0.010076	-4.9492	5356.4	3.516	0.576	1.79e-05	16/30	0
VIAINVDDPDAANYNDINDVKR	sp|Q15181|IPYR_HUMAN	2	1222.61	2443.2	0.005053	2.0665	5069.4	3.047	0.562	1.79e-05	14/42	0
EALLGVQEDVDEYVK	sp|Q14257|RCN2_HUMAN	2	853.928	1705.84	1.01088	591.9	5727.7	3.086	0.544	1.79e-05	15/28	0
STGEAFVQFASQEIAEK	sp|P31943|HNRH1_HUMAN	2	921.449	1840.88	0.002857	1.5503	5938.8	4.136	0.532	1.79e-05	21/32	0
ALLVTASQC[160.03]QQPAENK	sp|Q01518|CAP1_HUMAN	2	879.446	1756.88	-0.003338	-1.8978	4174.8	3.317	0.519	1.8e-05	17/30	0
DQSAVVVQGLPEGVAFK	sp|P78347|GTF2I_HUMAN	2	872.467	1742.92	0.009337	5.3509	5812.1	3.224	0.504	1.81e-05	15/32	0
LAQEPLGLEVDQFLEDVR	sp|Q9NZM5|GSCR2_HUMAN	2	1036.04	2070.06	0.002124	1.0251	7267.9	3.065	0.648	1.82e-05	21/34	0
LLQVVEEPQALAAFLR	sp|Q9BQ67|GRWD1_HUMAN	2	899.017	1796.02	0.005008	2.7853	7052.1	3.11	0.526	1.83e-05	16/30	0
HELQANC[160.03]YEEVKDR	sp|P23528|COF1_HUMAN	3	597.609	1789.81	-0.003789	-2.1134	3419.9	3.714	0.538	1.84e-05	20/52	0
VYAILTHGIFSGPAISR	sp|P60891|PRPS1_HUMAN	2	901.502	1800.99	0.002805	1.5557	5847.3	3.204	0.637	1.84e-05	16/32	0
WQPDTEEEYEDSSGNVVNK	sp|Q12874|SF3A3_HUMAN	2	1113.48	2224.94	-0.001296	-0.582	4401.6	3.071	0.694	1.85e-05	14/36	0
LYIGLAGLATDVQTVAQR	sp|P49720|PSB3_HUMAN	2	945.028	1888.04	0.009053	4.7898	6655.8	4.03	0.599	1.85e-05	20/34	0
DAGEGLLAVQITDPEGKPK	sp|P21333|FLNA_HUMAN	2	969.513	1937.01	0.003854	1.9876	5372.1	3.476	0.586	1.86e-05	16/36	0
TDLEKDIISDTSGDFRK	sp|P07355|ANXA2_HUMAN	3	647.325	1938.95	0.004178	2.1514	4934.1	3.687	0.561	1.86e-05	25/64	0
EQFGNNPFSSLAGNSDSSSSQPLR	sp|Q9NRR5|UBQL4_HUMAN	2	1263.58	2525.14	1.99426	789.131	5623.8	3.181	0.628	1.86e-05	14/46	0
EELLAEFGSGTLDLPALTR	sp|P58107|EPIPL_HUMAN	2	1016.53	2031.05	0.007609	3.7426	6998.9	3.271	0.51	1.86e-05	18/36	0
VYC[160.03]ENQPMLPIGLSDIPGEAMVK	sp|P67870|CSK2B_HUMAN	2	1281.13	2560.24	-0.001832	-0.715	6692.1	2.759	0.434	1.86e-05	17/44	0
SSQSSSQQFSGIGR	sp|Q92841|DDX17_HUMAN	2	728.345	1454.67	-0.000123	-0.0844	3761.4	2.762	0.589	1.87e-05	16/26	0
ELAKVEEEIQTLSQVLAAK	sp|P55327|TPD52_HUMAN	2	1050.08	2098.15	0.001781	0.848	6963.8	3.142	0.565	1.87e-05	14/36	0
LLASANLEEVTMK	sp|P35659|DEK_HUMAN	2	709.882	1417.75	0.001594	1.1227	5252.3	3.11	0.577	1.89e-05	13/24	0
LQPTWNDLGDKYNSMEDAK	sp|Q8NBS9|TXND5_HUMAN	2	1113.01	2224.01	0.017548	7.8831	4960.1	2.802	0.635	1.89e-05	1936-11-01	0
NSYVAGQYDDAASYQR	sp|P11413|G6PD_HUMAN	2	904.398	1806.78	-0.008855	-4.8955	4110.6	3.603	0.651	1.91e-05	22/30	0
TSIDAYDNFDNISLAQR	sp|Q00610|CLH1_HUMAN	2	971.961	1941.91	0.002696	1.3869	5607	3.383	0.554	1.91e-05	19/32	0
RAEDGSVIDYELIDQDAR	sp|P07355|ANXA2_HUMAN	2	1033	2063.98	0.005273	2.5523	5188.6	3.224	0.48	1.91e-05	14/34	0
HVEASGGSGPGDSGPSDPR	sp|Q9UPT8|ZC3H4_HUMAN	2	883.39	1764.77	0.992195	561.583	2927.7	2.623	0.676	1.92e-05	1936-11-01	0
TFESLVDFSK	sp|Q16836|HCDH_HUMAN	2	586.795	1171.58	2.00932	1712.12	5641.3	2.008	0.448	1.92e-05	13/18	0
GDLLIDIGSGPTIYQLLSAC[160.03]ESFK	sp|P40261|NNMT_HUMAN	2	1299.16	2596.31	1.03602	398.728	7726	3.261	0.605	1.92e-05	16/46	0
LPDGSSFTNQFPSDAPLEEAR	sp|Q92575|UBXN4_HUMAN	2	1139.53	2277.05	0.008649	3.795	5634.4	3.274	0.609	1.93e-05	1940-12-01	0
SKAPASSSSNPEEVQK	sp|Q9BWU0|NADAP_HUMAN	2	823.405	1644.8	0.009748	5.9193	2812.8	2.993	0.604	1.95e-05	17/30	0
HYGPGWVSMANAGK	sp|P23284|PPIB_HUMAN	2	737.848	1473.68	0.001366	0.9257	4468.4	2.448	0.517	1.95e-05	15/26	0
IINEPTAAAIAYGLDKR	sp|P11021|GRP78_HUMAN	2	908.502	1814.99	-3.6e-05	-0.0198	5331.6	2.899	0.537	1.95e-05	20/32	0
FSGWYDADLSPAGHEEAK	sp|P18669|PGAM1_HUMAN	2	990.442	1978.87	0.005982	3.0199	5014.9	3.183	0.599	1.96e-05	1934-12-01	0
SGSLSLTQFADMISLK	sp|P15924|DESP_HUMAN	2	849.442	1696.87	0.010553	6.2117	6990.1	3.555	0.482	1.96e-05	17/30	0
LDQGSGASAEDAAVQEER	sp|Q96Q06|PLIN4_HUMAN	2	916.917	1831.82	0.999421	544.99	3686.2	3.173	0.61	1.97e-05	17/34	0
IIEVVDAIMTTAQSHQR	sp|Q01813|K6PP_HUMAN	2	956.501	1910.99	0.015456	8.0794	6101.7	3.509	0.566	1.97e-05	1932-12-01	0
GSTEGSESYEEDPYLVVNPNYLLED	sp|Q14566|MCM6_HUMAN	2	1410.12	2818.23	0.990924	351.361	6869.7	2.971	0.588	1.97e-05	15/48	0
HSQFLGYPITLYLEK	sp|Q58FF8|H90B2_HUMAN	2	904.983	1807.95	0.000566	0.3127	6169.2	3.107	0.508	1.98e-05	15/28	0
DDIIENAPTTHTEEYSGEEK	sp|O14744|ANM5_HUMAN	2	1139.5	2276.99	1.01332	444.634	4170.9	3.015	0.612	1.99e-05	13/38	0
KKAEGGGGGGRPGAPAAGDGK	sp|Q00839|HNRPU_HUMAN	2	897.964	1793.91	-0.005169	-2.8782	2537.6	2.914	0.623	2e-05	15/40	0
NEGSESAPEGQAQQR	sp|P67809|YBOX1_HUMAN	2	794.353	1586.69	0.00182	1.1456	2803.3	2.957	0.633	2e-05	13/28	0
NLQEAEEWYK	sp|P41219|PERI_HUMAN	2	655.307	1308.6	-0.000628	-0.4792	4728.2	2.598	0.622	2e-05	14/18	0
SPFEVYVDKSQGDASK	sp|P21333|FLNA_HUMAN	2	878.923	1755.83	-0.000251	-0.1428	4481.5	3.425	0.52	2e-05	18/30	0
LASEPQDPAAVSLPTSSVPETR	sp|Q6P582|MZT2A_HUMAN	2	1126.57	2251.13	0.005056	2.244	5093.7	2.838	0.624	2e-05	14/42	0
VGC[160.03]LQLINALITPAEELDFR	sp|O60610|DIAP1_HUMAN	2	1136.6	2271.19	0.995493	437.924	7623.8	3.131	0.582	2e-05	13/38	0
MQQYDLQGQPYGTR	sp|Q969V3|NCLN_HUMAN	2	842.891	1683.77	0.001127	0.6685	4290.2	2.767	0.467	2.01e-05	17/26	0
LHPVILASIVDSYER	sp|O00303|EIF3F_HUMAN	2	856.472	1710.93	0.006073	3.5454	6007.8	3.497	0.637	2.01e-05	18/28	0
SQSPAASDC[160.03]SSSSSSASLPSSGR	sp|O95817|BAG3_HUMAN	2	1100.47	2198.93	-0.007526	-3.4194	3459.3	3.202	0.698	2.02e-05	15/44	0
TFC[160.03]QLILDPIFK	sp|P13639|EF2_HUMAN	2	747.905	1493.8	0.003334	2.2289	6868.4	3.211	0.579	2.02e-05	17/22	0
GHYTEGAELVDSVLDVVRK	sp|Q13885|TBB2A_HUMAN	2	1044.04	2086.07	0.038238	18.3125	6327.4	3.791	0.491	2.02e-05	19/36	0
AEGDSAGTAGTPGGTPAGDK	sp|Q92925|SMRD2_HUMAN	2	858.887	1715.76	1.00614	585.724	3081.2	3.326	0.59	2.03e-05	14/38	0
IDINMSGFNETDDLKR	sp|P13797|PLST_HUMAN	2	934.446	1866.88	1.01347	542.286	5169.9	3.706	0.583	2.03e-05	19/30	0
GVTIASGGVLPNIHPELLAK	sp|O75367|H2AY_HUMAN	2	993.573	1985.13	0.991853	499.135	5899.7	3.623	0.602	2.03e-05	17/38	0
LGLGIDEDEVAAEEPNAAVPDEIPPLEGDEDASR	sp|P08238|HS90B_HUMAN	2	1766.83	3531.64	0.007824	2.2141	6306.6	2.437	0.637	2.05e-05	16/66	0
QWLIDTLYAFNSGNVER	sp|Q9UNM6|PSD13_HUMAN	2	1013.51	2025	-0.007613	-3.7558	6970.2	3.511	0.537	2.06e-05	1932-12-01	0
AGDWQC[160.03]PNPGC[160.03]GNQNFAWR	sp|Q01844|EWS_HUMAN	2	1117.97	2233.92	0.000308	0.1378	5122.1	2.622	0.717	2.07e-05	16/36	0
ADRDESSPYAAMLAAQDVAQR	sp|P62263|RS14_HUMAN	2	1133.03	2264.05	0.000533	0.2352	5284.1	2.927	0.593	2.07e-05	20/40	0
TPKEEAQSLEDLAGFK	sp|P46013|KI67_HUMAN	2	881.947	1761.88	0.005239	2.9701	5273.5	3.083	0.562	2.09e-05	2012-12-30	0
VINEPTAAALAYGLDKSEDK	sp|P38646|GRP75_HUMAN	2	1053.04	2104.07	1.01843	483.566	5284.4	3.296	0.498	2.09e-05	1938-12-01	0
SAEPSPTVMSTSLGSNLSELDR	sp|P49023|PAXI_HUMAN	2	1139.55	2277.08	-0.017316	-7.5978	5730	2.686	0.592	2.09e-05	13/42	0
ELAPAVSVLQLFC[160.03]SSPK	sp|Q9Y678|COPG1_HUMAN	2	923.493	1844.97	0.008598	4.6552	7230.6	3.016	0.549	2.09e-05	16/32	0
NVFFSPMSMSC[160.03]ALAMVYMGAK	sp|P35237|SPB6_HUMAN	2	1171.53	2341.04	-0.018276	-7.8001	7799.8	3.121	0.667	2.11e-05	18/40	0
KMMADEALGSGLVSR	sp|Q13011|ECH1_HUMAN	2	782.895	1563.77	1.00056	639.015	4654.9	3.438	0.557	2.12e-05	16/28	0
VASNPYTWFTMEALEETWR	sp|Q13813|SPTA2_HUMAN	2	1166.04	2330.07	0.014403	6.176	7483.8	3.122	0.635	2.12e-05	1936-12-01	0
KAEGGGGGGRPGAPAAGDGKTEQK	sp|Q00839|HNRPU_HUMAN	4	539.023	2152.06	0.002765	1.2824	2599.1	3.57	0.496	2.13e-05	33/138	0
VTHAVVTVPAYFNDAQR	sp|P11021|GRP78_HUMAN	2	944.489	1886.96	-0.001792	-0.9487	4984.9	2.999	0.503	2.13e-05	18/32	0
TPVGFIGLGNMGNPMAK	sp|P31937|3HIDH_HUMAN	2	852.434	1702.85	0.014736	8.6435	6110.5	2.94	0.573	2.13e-05	13/32	0
GFFDPNTEENLTYLQLK	sp|P15924|DESP_HUMAN	2	1015	2027.98	0.010213	5.031	6386.6	3.311	0.523	2.14e-05	17/32	0
FQSAAIGALQEASEAYLVGLFEDTNLC[160.03]AIHAK	sp|P84243|H33_HUMAN	3	1146.57	3436.7	0.002405	0.6992	8071.5	4.484	0.601	2.14e-05	23/124	0
LQETSSQSYVEEQK	sp|Q8N9T8|KRI1_HUMAN	2	828.392	1654.77	-0.00034	-0.2052	3548.6	3.051	0.557	2.15e-05	20/26	0
ELQELVQYPVEHPDK	sp|P55072|TERA_HUMAN	2	912.462	1822.91	0.00257	1.4083	4881.6	3.63	0.547	2.15e-05	14/28	0
GTVPDDAVEALADSLGK	sp|P20810|ICAL_HUMAN	2	829.418	1656.82	1.01138	609.693	6377.9	2.946	0.607	2.15e-05	13/32	0
YEDAYQYQNIFGPLVK	sp|Q92900|RENT1_HUMAN	2	974.478	1946.94	0.013506	6.9299	6327.8	3.404	0.606	2.16e-05	17/30	0
AQELDALDNSHPIEVSVGHPSEVDEIFDAISYSK	sp|A6NEC2|PSAL_HUMAN	3	1237.93	3710.76	1.99913	538.301	6484.5	4.175	0.439	2.16e-05	19/132	0
ADDADEFGYSR	sp|Q7KZF4|SND1_HUMAN	2	623.255	1244.49	0.00606	4.8616	3949.2	2.425	0.663	2.17e-05	17/20	0
EIEELQSQAQALSQEGK	sp|Q01082|SPTB2_HUMAN	2	944.468	1886.92	-0.001008	-0.5336	4799.4	3.187	0.524	2.18e-05	16/32	0
DVAWAPSIGLPTSTIASC[160.03]SQDGR	sp|P55735|SEC13_HUMAN	2	1195.08	2388.14	-0.006092	-2.5488	6250.2	2.728	0.614	2.18e-05	13/44	0
LQLLNPEIEAEQILMSPNSYIK	sp|Q8TEM1|PO210_HUMAN	2	1272.17	2542.34	-0.005638	-2.2159	7346.9	3.485	0.577	2.18e-05	19/42	0
MGPGATAGGAEK	sp|P62820|RAB1A_HUMAN	2	523.75	1045.49	0.001299	1.2401	2958.9	2.271	0.623	2.2e-05	16/22	0
IREDLPNLESSEETEQINK	sp|Q96QK1|VPS35_HUMAN	2	1122.55	2243.09	0.009446	4.2074	4616.6	3.515	0.574	2.2e-05	19/36	0
THVADFAPEVAWVTR	sp|P07814|SYEP_HUMAN	2	849.933	1697.85	-0.007076	-4.1627	5673.9	3.111	0.586	2.2e-05	13/28	0
LQGQLEQGDDTAAER	sp|Q8NE71|ABCF1_HUMAN	2	815.887	1629.76	-1.01555	-622.362	3538	2.795	0.536	2.22e-05	2012-11-28	0
TAAELLQSQGSQAGGSQTLK	sp|Q14141|SEPT6_HUMAN	2	988.008	1974	0.00462	2.338	4404.5	3.66	0.548	2.22e-05	19/38	0
MTEEPLMC[160.03]AYC[160.03]VTEPGAGSDVAGIK	sp|P11310|ACADM_HUMAN	2	1343.6	2685.18	-0.019416	-7.2254	5804.3	2.916	0.606	2.23e-05	17/48	0
LAFLNVQAAEEALPR	sp|P43304|GPDM_HUMAN	2	821.452	1640.89	0.002707	1.6477	6349.6	3.529	0.57	2.23e-05	21/28	0
VGLTNYAAAYC[160.03]TGLLLAR	sp|P46777|RL5_HUMAN	2	964.009	1926	0.008124	4.2137	6358.1	3.576	0.54	2.23e-05	19/34	0
ILLSVVSMLAEPNDESGANVDASK	sp|P60604|UB2G2_HUMAN	2	1230.12	2458.23	1.0081	409.758	6734.6	2.874	0.622	2.23e-05	1946-09-01	0
TNNVSEHEDTDKYR	sp|P53618|COPB_HUMAN	2	854.382	1706.75	-0.004176	-2.4439	2838	2.57	0.632	2.24e-05	14/26	0
YKPAVNQIEC[160.03]HPYLTQEK	sp|P15121|ALDR_HUMAN	2	1109.55	2217.09	1.00991	455.096	4165.6	3.426	0.588	2.24e-05	13/34	0
EQLWLANEGLITR	sp|P46940|IQGA1_HUMAN	2	771.917	1541.82	0.004457	2.887	5946.9	2.782	0.559	2.24e-05	14/24	0
VFGAPNVVEDEIDQYLSK	sp|Q8TAT6|NPL4_HUMAN	2	1012	2021.99	0.00242	1.1956	6913.5	3.072	0.608	2.24e-05	18/34	0
STAISLFYELSENDLNFIK	sp|P13639|EF2_HUMAN	2	1102.56	2203.1	0.006112	2.7717	7646	3.232	0.661	2.24e-05	18/36	0
GQSPAGDGSPEPPTPR	sp|Q9H6R4|NOL6_HUMAN	2	775.366	1548.72	0.00483	3.1147	3545.6	2.951	0.619	2.26e-05	2012-12-30	0
QAVLGAGLPISTPC[160.03]TTINK	sp|P24752|THIL_HUMAN	2	971.027	1940.04	0.011364	5.8515	5651.4	2.725	0.622	2.26e-05	1936-11-01	0
TVGALQVLGTEAQSSLLK	sp|P78527|PRKDC_HUMAN	2	908.015	1814.01	0.008365	4.6062	6260.6	3.969	0.619	2.27e-05	1934-12-01	0
SEIIPMFSNLASDEQDSVR	sp|P30153|2AAA_HUMAN	2	1069.51	2137	0.005724	2.676	6316	2.476	0.647	2.27e-05	14/36	0
LLSSLLLTMSNNNPELFSPPQK	sp|Q9UJX3|APC7_HUMAN	2	1222.15	2442.28	0.026598	10.8817	6927	3.108	0.555	2.27e-05	14/42	0
HLVYESDQNKDGK	sp|O43852|CALU_HUMAN	3	511.583	1531.73	0.000654	0.4261	2921.8	2.886	0.526	2.28e-05	20/48	0
SSQTSGTNEQSSAIVSAR	sp|O60763|USO1_HUMAN	2	905.432	1808.85	-0.004576	-2.527	3512.1	3.341	0.596	2.28e-05	15/34	0
SVPTSTVFYPSDGVATEK	sp|P29401|TKT_HUMAN	2	942.965	1883.92	0.011896	6.3078	5020.6	2.817	0.64	2.28e-05	16/34	0
FSHQGVQLIDFSPC[160.03]ER	sp|P55884|EIF3B_HUMAN	2	960.457	1918.9	-0.014176	-7.3798	5290.2	3.347	0.552	2.28e-05	16/30	0
LYIGNLNESVTPADLEK	sp|Q9NZI8|IF2B1_HUMAN	2	938.489	1874.96	0.002416	1.2872	5701.9	3.453	0.571	2.29e-05	17/32	0
EPFTLEAYYSSPQDLPYPDPAIAQFSVQK	sp|P34932|HSP74_HUMAN	2	1651.3	3300.59	0.97929	296.521	6850.4	2.364	0.538	2.29e-05	1956-07-01	0
AQVEEFLAQHGSEYQSVK	sp|Q02809|PLOD1_HUMAN	2	1025.5	2048.98	1.00341	489.233	4782.5	3.444	0.546	2.31e-05	16/34	0
M[147.04]QQQLDEYQELLDIK	sp|P02545|LMNA_HUMAN	2	955.464	1908.91	0.987417	516.721	5963.2	3.493	0.549	2.31e-05	18/28	0
GQNLLLTNLQTIQGILER	sp|P12270|TPR_HUMAN	2	1012.58	2023.14	0.011403	5.6307	7618.2	3.24	0.62	2.31e-05	16/34	0
MGGMEGPFGGGMENMGR	sp|P52272|HNRPM_HUMAN	2	857.844	1713.67	0.001044	0.6085	5325.9	3.241	0.715	2.32e-05	17/32	0
YESQEPLAGQESPLPLATR	sp|Q9C0C2|TB182_HUMAN	2	1043.53	2085.04	-0.003792	-1.8169	5360.9	3.396	0.518	2.32e-05	14/36	0
VNQAIWLLC[160.03]TGAR	sp|P46782|RS5_HUMAN	2	751.401	1500.79	0.005452	3.6279	5935.9	3.288	0.454	2.34e-05	17/24	0
VVNQLAAAYEQDLLPGGC[160.03]TLR	sp|Q9H078|CLPB_HUMAN	2	1144.59	2287.16	0.993566	434.027	6108.6	3.039	0.582	2.34e-05	17/40	0
IINEPTAAAIAYGLDKK	sp|P54652|HSP72_HUMAN	2	894.499	1786.98	0.005697	3.1845	5249.8	3.405	0.533	2.35e-05	16/32	0
NYMSNPSYNYEIVNR	sp|Q14204|DYHC1_HUMAN	2	932.42	1862.83	0.004816	2.5825	4829.1	3.232	0.553	2.37e-05	17/28	0
QAFTPSSTMMEVFLQEK	sp|Q14157|UBP2L_HUMAN	2	987.471	1972.93	2.01627	1020.93	6621.4	3.058	0.635	2.37e-05	13/32	0
VDQALHTQTDADPAEEYAR	sp|P52888|THOP1_HUMAN	2	1065.49	2128.97	0.009802	4.5998	4027.5	3.252	0.625	2.38e-05	15/36	0
ALAAPAAEEKEEAR	sp|Q01650|LAT1_HUMAN	2	728.375	1454.74	-0.000832	-0.5711	3328	2.385	0.61	2.39e-05	14/26	0
VQDLSAGGQGSLTDSGPER	sp|P40222|TXLNA_HUMAN	2	937.448	1872.88	0.00842	4.4909	4071.7	3.118	0.563	2.39e-05	15/36	0
AIEDEGGNPDEIEITSEGNKK	sp|Q15424|SAFB1_HUMAN	2	1123.03	2244.04	-1.03508	-460.843	4202	2.479	0.641	2.39e-05	14/40	0
SLLVIPNTLAVNAAQDSTDLVAK	sp|P17987|TCPA_HUMAN	2	1177.15	2352.29	0.007679	3.2617	6638	2.736	0.609	2.39e-05	16/44	0
VLALELFEQITK	sp|P19525|E2AK2_HUMAN	2	702.411	1402.81	0.001199	0.8535	7194.6	3.212	0.369	2.4e-05	16/22	0
ADKDYHFKVDNDENEHQLSLR	sp|P06748|NPM_HUMAN	3	858.405	2572.19	1.01271	393.251	4083.5	3.814	0.535	2.42e-05	25/80	0
TGQATVASGIPAGWMGLDC[160.03]GPESSKK	sp|P00558|PGK1_HUMAN	2	1303.12	2604.23	-0.00188	-0.7213	5519.5	3.088	0.561	2.42e-05	1950-12-01	0
NLPIENTTDC[160.03]LSTMASVC[160.03]R	sp|Q9NUQ9|FA49B_HUMAN	2	1091.5	2180.99	-0.013916	-6.3747	5671.4	2.746	0.667	2.42e-05	1936-12-01	0
MYGISLC[160.03]QAILDETKGDYEK	sp|P04083|ANXA1_HUMAN	2	1167.55	2333.09	1.99045	852.401	6057.4	3.078	0.569	2.42e-05	17/38	0
SEAANGNLDFVLSFLK	sp|P42704|LPPRC_HUMAN	2	862.946	1723.88	0.007324	4.2436	7374.7	3.136	0.543	2.42e-05	13/30	0
AAAYSAQVQPVDGATR	sp|Q9H7E9|CH033_HUMAN	2	802.905	1603.8	0.003744	2.3315	3952.7	3.299	0.573	2.43e-05	15/30	0
DGTYAVTYVPLTAGMYTLTMK	sp|O75369|FLNB_HUMAN	2	1148.57	2295.12	0.010081	4.3885	6989.8	2.84	0.373	2.43e-05	14/40	0
GSETDSAQDQPVK	sp|P30419|NMT1_HUMAN	2	681.313	1360.61	0.001777	1.3041	2907.4	3.115	0.591	2.44e-05	17/24	0
QLSSSVTGLTNIEEENC[160.03]QR	sp|P46940|IQGA1_HUMAN	2	1083.01	2164.01	0.010806	4.9889	4947	3.015	0.608	2.44e-05	1936-12-01	0
DINQEVYNFLATAGAK	sp|Q99798|ACON_HUMAN	2	877.441	1752.87	0.997224	568.257	6973.6	3.01	0.563	2.44e-05	16/30	0
IWC[160.03]FGPDGTGPNILTDITK	sp|P13639|EF2_HUMAN	2	1053.02	2104.03	0.012408	5.8916	6820.5	3.217	0.592	2.44e-05	18/36	0
ATNIEVLSNTFQFTNEAR	sp|O75534|CSDE1_HUMAN	2	1028.01	2054.01	-0.008537	-4.1522	6019.3	3.481	0.57	2.45e-05	15/34	0
QAVTNPNNTFYATK	sp|P38646|GRP75_HUMAN	2	784.889	1567.76	-1.01758	-648.229	4067.4	2.421	0.591	2.46e-05	2012-11-26	0
SSVLIAQQTDTSDPEK	sp|P46060|RAGP1_HUMAN	2	859.926	1717.84	1.00842	586.344	4133.7	3.606	0.503	2.46e-05	18/30	0
TNLIVNYLPQNMTQDELR	sp|Q15717|ELAV1_HUMAN	2	1081.55	2161.08	0.012563	5.8079	6167.5	3.307	0.553	2.46e-05	16/34	0
AFAGDIANQLATDAVQILGGNGFNTEYPVEK	sp|P11310|ACADM_HUMAN	3	1075.2	3222.58	-0.035153	-10.8981	7967	3.5	0.589	2.47e-05	21/120	0
LGANSLLDLVVFGR	sp|P31040|DHSA_HUMAN	2	737.425	1472.84	0.010309	6.9899	7449	2.726	0.624	2.47e-05	15/26	0
DGEDQTQDTELVETRPAGDGTFQK	sp|P30443|1A01_HUMAN	2	1319.1	2636.18	0.001624	0.6156	4405.4	3.035	0.548	2.48e-05	1946-11-01	0
RFDEILEASDGIMVAR	sp|P14618|KPYM_HUMAN	3	607.977	1820.91	0.00203	1.113	5966.9	3.576	0.534	2.48e-05	19/60	0
TNISDEESEQATEMLVHNAQNLMQSVK	sp|P18206|VINC_HUMAN	2	1523.71	3045.4	1.00352	329.303	6827.5	2.71	0.594	2.48e-05	1952-11-01	0
VDEFPLC[160.03]GHMVSDEYEQLSSEALEAAR	sp|P27635|RL10_HUMAN	3	1028.13	3081.37	0.99146	321.444	6426.2	4	0.628	2.48e-05	24/104	0
QLAEFVPLDYSVPIEIPTIK	sp|Q9NP92|RT30_HUMAN	2	1136.63	2271.24	0.006454	2.8391	7293.9	2.932	0.59	2.49e-05	14/38	0
GVEIEGPLSTETNWDIAHMISGFE	sp|P28070|PSB4_HUMAN	2	1316.62	2631.22	-0.00822	-3.1216	7445.3	3.14	0.649	2.5e-05	1946-11-01	0
TC[160.03]NC[160.03]ETEDYGEK	sp|Q00839|HNRPU_HUMAN	2	753.28	1504.54	0.002103	1.3959	3006.1	2.438	0.718	2.51e-05	14/22	0
EKEHASGSGAQSEAAGR	sp|Q14980|NUMA1_HUMAN	2	836.388	1670.76	0.006362	3.8033	932	2.353	0.659	2.52e-05	13/32	0
VDVEC[160.03]PDVNIEGPEGK	sp|Q09666|AHNK_HUMAN	2	878.907	1755.8	-0.005581	-3.175	4743.9	3.098	0.552	2.53e-05	17/30	0
ASAFNSWFENAEEDLTDPVR	sp|Q13813|SPTA2_HUMAN	2	1149.52	2297.02	1.00845	438.642	6890.7	3.216	0.607	2.54e-05	18/38	0
EEIQSSISGVTAAYNR	sp|P46940|IQGA1_HUMAN	2	862.926	1723.84	0.98598	571.3	4818.7	3.023	0.476	2.55e-05	15/30	0
LFIGGLSFETTEESLR	sp|P22626|ROA2_HUMAN	2	899.965	1797.91	0.004972	2.7623	6467.2	3.298	0.572	2.55e-05	16/30	0
GFQQILAGEYDHLPEQAFYMVGPIEEAVAK	sp|P06576|ATPB_HUMAN	2	1675.82	3349.63	0.992524	296.13	7374.6	2.786	0.623	2.55e-05	16/58	0
EVTDTQMPLVAPVILPEMYK	sp|Q96P70|IPO9_HUMAN	2	1137.59	2273.17	0.009839	4.3245	6970	2.967	0.564	2.56e-05	15/38	0
HGEEVTPEDVLSAAMYPDVFAHFK	sp|P11498|PYC_HUMAN	3	897.092	2688.25	1.01677	377.803	6884.4	3.764	0.441	2.56e-05	19/92	0
NC[160.03]SETQYESK	sp|P61981|1433G_HUMAN	2	623.256	1244.5	0.000341	0.2736	2796.2	2.188	0.63	2.57e-05	14/18	0
DSGSFVAFQNIPGSELMSSFAK	sp|P42166|LAP2A_HUMAN	2	1160.05	2318.09	0.011514	4.9627	7107.7	3.104	0.629	2.57e-05	14/42	0
SIQLDGLVWGASK	sp|P29692|EF1D_HUMAN	2	687.375	1372.73	0.003475	2.5277	6036.9	3.667	0.555	2.58e-05	20/24	0
LASGETVAAFC[160.03]LTEPSSGSDAASIR	sp|P49748|ACADV_HUMAN	2	1249.1	2496.18	0.009325	3.7327	5614.5	2.83	0.579	2.58e-05	13/48	0
NTNDANSC[160.03]QIIIPQNQVNR	sp|P31150|GDIA_HUMAN	2	1100.03	2198.05	-1.04438	-474.702	4556.7	2.481	0.631	2.59e-05	14/36	0
VGDSTPVSEKPVSAAVDANASESP	sp|Q9H8Y8|GORS2_HUMAN	2	1157.56	2313.1	0.998819	431.435	4436	3.431	0.544	2.59e-05	1946-11-01	0
LVGQGASAVLLDLPNSGGEAQAK	sp|Q99714|HCD2_HUMAN	2	1098.09	2194.16	-0.000781	-0.3556	5768.7	3.153	0.588	2.59e-05	13/44	0
VALTGLTVAEYFR	sp|P06576|ATPB_HUMAN	2	720.398	1438.78	0.00213	1.4783	6421.3	2.766	0.478	2.59e-05	14/24	0
AEPPKAPEQEQAAPGPAAGGEAPK	sp|P80723|BASP1_HUMAN	2	1149.57	2297.13	-0.003728	-1.6215	3559.7	2.517	0.583	2.6e-05	16/46	0
HPHDIIDDINSGAVEC[160.03]PAS	sp|P30050|RL12_HUMAN	2	1023.96	2045.91	0.000127	0.062	4999.4	3.058	0.581	2.6e-05	15/36	0
TAVDGPDLEMLTGQER	sp|Q14318|FKBP8_HUMAN	2	866.414	1730.81	-9.7e-05	-0.056	5571.8	3.238	0.569	2.61e-05	14/30	0
NITGTDDQVQQAMNSLK	sp|Q96PZ0|PUS7_HUMAN	2	931.949	1861.88	0.003889	2.0865	5206	3.325	0.54	2.61e-05	13/32	0
EALAQC[160.03]VLAEIPQQVVGYFNTYK	sp|O75131|CPNE3_HUMAN	2	1321.17	2640.33	1.00728	381.207	7688.4	3.188	0.53	2.61e-05	15/44	0
KDPSKNQGGGLSSSGAGEGQGPK	sp|P07814|SYEP_HUMAN	2	1072.02	2142.03	-0.004676	-2.1809	2834.3	2.974	0.553	2.62e-05	21/44	0
IVADKDYSVTANSK	sp|P07195|LDHB_HUMAN	2	755.891	1509.77	0.000394	0.2606	3471.3	2.233	0.607	2.63e-05	16/26	0
ATENDIANFFSPLNPIR	sp|P31942|HNRH3_HUMAN	2	959.986	1917.96	0.001777	0.9255	6807.6	2.959	0.575	2.63e-05	15/32	0
SGGGGGGGGSSWGGR	sp|Q13151|ROA0_HUMAN	2	596.758	1191.5	0.002644	2.2153	2996.1	3.097	0.587	2.64e-05	14/28	0
TC[160.03]DISFSDPDDLLNFK	sp|P61081|UBC12_HUMAN	2	943.928	1885.84	0.003544	1.8773	6391.7	3.615	0.613	2.64e-05	17/30	0
EKPYFPIPEEYTFIQNVPLEDR	sp|Q00839|HNRPU_HUMAN	3	908.79	2723.35	0.008387	3.0763	6518.4	3.702	0.489	2.64e-05	22/84	0
IGFFNQQYAEQLR	sp|Q8NE71|ABCF1_HUMAN	2	807.407	1612.8	-0.014376	-8.9026	5652.6	2.973	0.349	2.65e-05	17/24	0
ATGYLELSNWPEVAPDPSVR	sp|O00203|AP3B1_HUMAN	2	1101.05	2200.08	0.985424	447.494	6235.9	3.024	0.549	2.65e-05	1938-12-01	0
NNLAGAEELFAR	sp|Q00610|CLH1_HUMAN	2	652.833	1303.65	0.001026	0.7858	5343.1	2.713	0.48	2.66e-05	18/22	0
VGSAADIPINISETDLSLLTATVVPPSGR	sp|P21333|FLNA_HUMAN	2	1447.28	2892.54	-0.020158	-6.9641	7469.1	3.042	0.535	2.66e-05	13/56	0
ATAGDTHLGGEDFDNR	sp|P34931|HS71L_HUMAN	2	838.369	1674.72	-0.000428	-0.2553	3758.4	3.006	0.608	2.67e-05	15/30	0
IRLESEEEGVPSTAIR	sp|P06493|CDK1_HUMAN	2	893.471	1784.93	0.013335	7.4625	4426.6	3.236	0.494	2.67e-05	15/30	0
VQSGSESVIQEYVDLR	sp|Q15149|PLEC_HUMAN	2	904.955	1807.9	0.008192	4.5262	5761.1	3.443	0.588	2.67e-05	15/30	0
SMENYYQESGR	sp|P46063|RECQ1_HUMAN	2	682.283	1362.55	-0.000391	-0.2865	3740.5	2.342	0.664	2.68e-05	13/20	0
GLGTDEDSLIEIIC[160.03]SR	sp|P07355|ANXA2_HUMAN	2	889.436	1776.86	0.004634	2.605	6559.2	3.091	0.565	2.68e-05	15/30	0
FSPNSSNPIIVSC[160.03]GWDK	sp|P63244|GBLP_HUMAN	2	954.451	1906.89	0.005693	2.9823	5440.1	3.007	0.543	2.69e-05	14/32	0
QQEVVVAGSSLPTSSK	sp|Q9H3P7|GCP60_HUMAN	2	808.928	1615.84	-0.003615	-2.2344	4345.5	2.999	0.515	2.7e-05	14/30	0
MIELLADNINLGDPSSMLK	sp|Q9H583|HEAT1_HUMAN	2	1037.53	2073.05	0.011531	5.5569	6877.8	3.367	0.535	2.7e-05	13/36	0
IIENAENEYQTAISENYQTMSDTTFK	sp|P52907|CAZA1_HUMAN	2	1520.69	3039.37	0.019924	6.551	5746.8	2.81	0.658	2.71e-05	16/50	0
TIEEYAVC[160.03]PDLK	sp|P36871|PGM1_HUMAN	2	719.35	1436.69	0.003337	2.3195	4878.6	3.436	0.485	2.72e-05	16/22	0
ILQEAQNLMALTNVDTPLK	sp|Q99459|CDC5L_HUMAN	2	1056.57	2111.13	0.025013	11.8369	6448.2	3.766	0.575	2.72e-05	16/36	0
TKEVYELLDSPGK	sp|P22234|PUR6_HUMAN	2	739.89	1477.77	0.002593	1.7523	4702.1	2.684	0.507	2.73e-05	18/24	0
YAVDDVPFSIPAASEIADLSNIINK	sp|Q9GZL7|WDR12_HUMAN	2	1331.68	2661.35	1.02015	383.03	7702.3	3.24	0.482	2.74e-05	14/48	0
LAVEALSSLDGDLAGR	sp|P12277|KCRB_HUMAN	2	793.923	1585.83	0.019314	12.1637	5962.4	3.168	0.514	2.75e-05	15/30	0
NPWSMDENLMHISYEAGILENPK	sp|P00966|ASSY_HUMAN	3	896.753	2687.24	1.0104	375.576	6541.2	3.863	0.587	2.75e-05	22/88	0
MYVFGGWVPLVMDDVK	sp|P51610|HCFC1_HUMAN	2	928.46	1854.9	-0.012028	-6.4774	7489.6	2.828	0.571	2.75e-05	13/30	0
APDFVFYAPR	sp|P15311|EZRI_HUMAN	2	591.801	1181.59	-0.000158	-0.1335	5645.9	2.665	0.535	2.76e-05	13/18	0
LVQAAQMLQSDPYSVPAR	sp|P18206|VINC_HUMAN	2	987.509	1973	0.000589	0.2982	5363.7	3.353	0.367	2.79e-05	15/34	0
TLTLVDTGIGMTK	sp|P08238|HS90B_HUMAN	2	675.371	1348.73	0.001754	1.2985	5427.6	2.524	0.428	2.81e-05	17/24	0
TQMLDQEELLASTR	sp|P33176|KINH_HUMAN	2	817.906	1633.8	0.007324	4.4773	5212.2	3.034	0.569	2.81e-05	17/26	0
FWEVISDEHGIDPTGTYHGDSDLQLDR	sp|P07437|TBB5_HUMAN	3	1034.81	3101.4	0.010686	3.4422	5728.5	3.587	0.627	2.81e-05	19/104	0
GQLTTDQVFPYPSVLNEEQTQFLK	sp|P49748|ACADV_HUMAN	2	1391.7	2781.39	-0.008831	-3.1727	6587.6	3.143	0.501	2.81e-05	15/46	0
GAIQFVTQYQHSSGQR	sp|Q15436|SC23A_HUMAN	2	903.948	1805.88	0.005158	2.853	4569.2	3.508	0.597	2.82e-05	15/30	0
TFTTQETITNAETAK	sp|P06744|G6PI_HUMAN	2	828.41	1654.81	0.003422	2.0654	4254.2	2.58	0.567	2.84e-05	15/28	0
VVVLMGSTSDLGHC[160.03]EK	sp|P22234|PUR6_HUMAN	2	866.424	1730.83	-0.009053	-5.2243	4628.6	2.963	0.647	2.84e-05	17/30	0
ILGLLDAYLK	sp|P26641|EF1G_HUMAN	2	559.845	1117.67	0.000665	0.5939	6658.5	2.443	0.433	2.84e-05	16/18	0
TMLEDLGMDDEGDDDPVPLPNVNAAILK	sp|P63208|SKP1_HUMAN	2	1499.21	2996.4	0.006024	2.0091	6891.2	2.567	0.661	2.85e-05	14/54	0
IAEGVNSLLQMAGLLAR	sp|P35250|RFC2_HUMAN	2	878.493	1754.97	0.009851	5.6068	7557.6	3.662	0.584	2.86e-05	22/32	0
ASGNYATVISHNPETK	sp|P62917|RL8_HUMAN	2	844.915	1687.82	0.008523	5.0437	3831.8	3.254	0.482	2.87e-05	15/30	0
SEDYVDIVQGR	sp|Q02809|PLOD1_HUMAN	2	640.809	1279.6	-0.001667	-1.3007	4796.1	2.826	0.536	2.87e-05	15/20	0
YAFGQETNVPLNNFSADQVTR	sp|O43678|NDUA2_HUMAN	2	1186.07	2370.12	0.99741	420.469	5605.7	3.156	0.539	2.87e-05	1940-11-01	0
TGASFQQAQEEFSQGIFSSR	sp|O15127|SCAM2_HUMAN	2	1103.01	2204.01	1.01011	457.886	5943	3.267	0.624	2.87e-05	14/38	0
ILLANFLAQTEALMR	sp|P06744|G6PI_HUMAN	2	852.479	1702.94	0.007854	4.6066	7654.6	3.296	0.526	2.87e-05	17/28	0
YMLLPNQVWDSIIQQATK	sp|O14980|XPO1_HUMAN	2	1074.56	2147.11	0.014131	6.5752	7648.3	3.112	0.471	2.87e-05	15/34	0
NQVAM[147.04]NPTNTVFDAK	sp|P11142|HSP7C_HUMAN	2	833.399	1664.78	-0.015028	-9.0161	4393.2	2.772	0.651	2.89e-05	16/28	0
FQDLGAAYEVLSDSEK	sp|Q9UBS4|DJB11_HUMAN	2	886.423	1770.83	-0.004224	-2.3826	5829.6	3.429	0.518	2.89e-05	19/30	0
TDGSQKTESSTEGKEQEEK	sp|P43243|MATR3_HUMAN	2	1049.47	2096.93	0.004293	2.0453	941.3	2.935	0.61	2.9e-05	17/36	0
AFVHWYVGEGMEEGEFSEAR	sp|Q71U36|TBA1A_HUMAN	2	1165.51	2329.01	0.98834	423.994	8550	2.788	0.599	2.9e-05	17/38	0
ELAAEMAAAFLNENLPESIFGAPK	sp|Q15393|SF3B3_HUMAN	2	1267.14	2532.26	1.00796	397.734	7893.4	3.257	0.556	2.9e-05	17/46	0
LLLQGEADQSLLTFIDK	sp|P78527|PRKDC_HUMAN	2	952.522	1903.03	0.006859	3.6004	6893.5	3.238	0.596	2.91e-05	20/32	0
MGESWIPEDLFTFSPILR	sp|Q7KZN9|COX15_HUMAN	2	1069.54	2137.06	-0.007965	-3.7236	7911.9	3.531	0.57	2.91e-05	19/34	0
SMVAVMDSDTTGK	sp|P04632|CPNS1_HUMAN	2	671.305	1340.6	-0.000279	-0.2078	4343.2	2.503	0.561	2.92e-05	19/24	0
SGAAQGLAEVMAGLGVEK	sp|Q92616|GCN1L_HUMAN	2	844.438	1686.86	1.00442	594.729	6455.7	3.465	0.557	2.93e-05	18/34	0
VDLGGFAGLFDLK	sp|P22102|PUR2_HUMAN	2	676.366	1350.72	-0.012876	-9.5185	7197.9	3.412	0.532	2.93e-05	20/24	0
YQFVREPEDEEEEEEEEEEDEDEDLEELEVLER	sp|Q9NQC3|RTN4_HUMAN	3	1396.25	4185.72	0.992856	237.03	6117.3	4.289	0.725	2.94e-05	26/128	0
SIQEIQELDKDDESLR	sp|P52565|GDIR1_HUMAN	2	959.474	1916.93	-0.007276	-3.7917	4756.3	3.623	0.52	2.95e-05	17/30	0
ELDQWVEQLNEC[160.03]K	sp|P62714|PP2AB_HUMAN	2	845.891	1689.77	0.001705	1.0078	5650.9	3.108	0.506	2.95e-05	15/24	0
AGAGSATLSMAYAGAR	sp|P40926|MDHM_HUMAN	2	727.856	1453.7	0.0027	1.8548	4574.1	2.749	0.65	2.96e-05	14/30	0
DNLTLWTSENQGDEGDAGEGEN	sp|P31946|1433B_HUMAN	2	1175.98	2349.95	-0.041476	-17.6346	5531.9	3.055	0.708	2.96e-05	15/42	0
AEASSGDHPTDTEMKEEQK	sp|Q02790|FKBP4_HUMAN	2	1045.45	2088.89	0.011328	5.4177	2841.8	3.003	0.58	2.97e-05	17/36	0
GPFVEAEVPDVDLEC[160.03]PDAK	sp|Q09666|AHNK_HUMAN	2	1043.99	2085.96	0.009881	4.7323	5743.4	3.123	0.628	2.97e-05	17/36	0
LSENNIQTIFAVTEEFQPVYK	sp|P05556|ITB1_HUMAN	2	1235.63	2469.24	0.012987	5.2552	7146.6	2.834	0.646	2.98e-05	16/40	0
SVAPAAPTSC[160.03]DFSPGDLVWAK	sp|P52701|MSH6_HUMAN	2	1088.52	2175.03	0.000722	0.3316	6035.4	2.827	0.607	2.99e-05	14/40	0
GTGLQPGEEELPDIAPPLVTPDEPK	sp|P45974|UBP5_HUMAN	2	1300.16	2598.31	1.01315	389.626	6195.2	2.878	0.621	2.99e-05	15/48	0
DAVVYPILVEFTR	sp|Q9Y4L1|HYOU1_HUMAN	2	761.419	1520.82	0.006128	4.0241	7133	2.101	0.541	2.99e-05	2012-12-24	0
EC[160.03]HLNADTVSSK	sp|P63010|AP2B1_HUMAN	2	680.812	1359.61	-0.000308	-0.2262	3141.6	2.328	0.643	3e-05	13/22	0
DPETLVGYSMVGC[160.03]QR	sp|P49327|FAS_HUMAN	2	856.393	1710.77	-0.005076	-2.9636	5364	3.08	0.564	3e-05	13/28	0
GFFIC[160.03]DQPYEPVSPYSC[160.03]K	sp|P07814|SYEP_HUMAN	2	1097.48	2192.95	-0.004921	-2.2419	5847.9	3.324	0.596	3e-05	16/34	0
ERVEAVNMAEGIIHDTETK	sp|P38646|GRP75_HUMAN	3	714.688	2141.04	0.00384	1.791	5317.5	3.919	0.507	3.01e-05	24/72	0
AGAIAPC[160.03]EVTVPAQNTGLGPEK	sp|P05388|RLA0_HUMAN	2	1090.55	2179.09	-0.002431	-1.1146	4973.9	3.057	0.555	3.01e-05	1942-12-01	0
TC[160.03]DGVQC[160.03]AFEELVEK	sp|Q9NP72|RAB18_HUMAN	2	892.895	1783.78	-0.012444	-6.9683	6059.9	3.406	0.605	3.01e-05	19/28	0
HLVMGDIPAAVNAFQEAASLLGK	sp|P49321|NASP_HUMAN	3	784.751	2351.23	0.004405	1.8711	7617.3	3.207	0.619	3.02e-05	19/88	0
VSETQMC[160.03]ESNSSK	sp|Q9UKJ3|GPTC8_HUMAN	2	743.811	1485.61	0.005853	3.9345	2997.8	2.745	0.675	3.03e-05	13/24	0
FQDLGAAYEVLSDSEKR	sp|Q9UBS4|DJB11_HUMAN	2	964.473	1926.93	0.013124	6.8037	5544	3.475	0.586	3.03e-05	1932-12-01	0
AAAAAAAAVPSAGPAGPAPTSAAGR	sp|Q9Y4H2|IRS2_HUMAN	2	1016.53	2031.05	-0.004706	-2.3147	4259.8	2.959	0.554	3.04e-05	18/48	0
LISLTDENALSGNEELTVK	sp|P14625|ENPL_HUMAN	2	1023.53	2045.05	0.017462	8.5303	5677.5	3.647	0.495	3.04e-05	1936-12-01	0
MSVQPTVSLGGFEITPPVVLR	sp|P06748|NPM_HUMAN	2	1114.11	2226.21	0.003054	1.3706	7019.2	2.799	0.537	3.05e-05	14/40	0
LYPAAVDTIVAIMAEGK	sp|Q9ULC4|MCTS1_HUMAN	2	881.476	1760.94	-0.002581	-1.464	7442.8	2.723	0.591	3.05e-05	17/32	0
YAPTEAQLNAVDALIDSMSLAK	sp|P13010|XRCC5_HUMAN	2	1161.09	2320.16	0.010191	4.3886	7517.5	3.1	0.572	3.05e-05	19/42	0
NYTDEAIETDDLTIK	sp|O14818|PSA7_HUMAN	2	870.912	1739.81	0.001373	0.7883	5115.6	3.219	0.455	3.06e-05	17/28	0
FIFDC[160.03]VSQEYGINPER	sp|A6NDG6|PGP_HUMAN	2	987.457	1972.9	0.006524	3.3034	6017.8	2.88	0.616	3.06e-05	17/30	0
DFVAEPMGEKPVGSLAGIGEVLGK	sp|O75531|BAF_HUMAN	2	1200.63	2399.24	1.01948	424.562	6268.7	2.94	0.56	3.06e-05	13/46	0
HTAMVSWGGVSIPNSPFR	sp|P21333|FLNA_HUMAN	2	971.983	1941.95	1.0052	517.089	5885.1	3.028	0.572	3.08e-05	14/34	0
GPASTPTYSPAPTQPAPR	sp|Q6P1N0|C2D1A_HUMAN	2	898.452	1794.89	1.01473	564.713	3972	2.761	0.522	3.09e-05	14/34	0
VEFEELC[160.03]ADLFER	sp|Q9Y4L1|HYOU1_HUMAN	2	828.882	1655.75	0.008395	5.064	6414	3.189	0.624	3.1e-05	18/24	0
NQVALNPQNTVFDAK	sp|P08107|HSP71_HUMAN	2	829.928	1657.84	0.003741	2.2538	4950.7	3.38	0.52	3.11e-05	19/28	0
VNIEGGAIALGHPLGASGC[160.03]R	sp|Q9BWD1|THIC_HUMAN	2	975.005	1947.99	0.002608	1.3374	5044.2	3.28	0.575	3.11e-05	13/38	0
AQDEIPALSVSRPQTGLSFLGPEPEDLEDLYSR	sp|P43686|PRS6B_HUMAN	3	1210.6	3628.79	0.018447	5.0793	6681.4	3.914	0.613	3.11e-05	21/128	0
ASFITPVPGGVGPMTVAMLMQSTVESAK	sp|P11586|C1TC_HUMAN	3	936.144	2805.41	-0.000675	-0.2403	7883.5	3.46	0.633	3.11e-05	24/108	0
VASSDLVNMGISVVSYTLK	sp|O75955|FLOT1_HUMAN	3	661.687	1982.04	0.008747	4.4064	7235.5	4.009	0.494	3.11e-05	22/72	0
LQHVEDGVLSMQVASAR	sp|Q07065|CKAP4_HUMAN	2	920.473	1838.93	2.01452	1094.29	4800.7	3.069	0.583	3.13e-05	18/32	0
LLGGVTIAQGGVLPNIQAVLLPK	sp|Q96QV6|H2A1A_HUMAN	2	1136.19	2270.37	0.003937	1.7325	7352.9	3.309	0.715	3.13e-05	14/44	0
VLELVSITANK	sp|P34897|GLYM_HUMAN	2	593.856	1185.7	0.001536	1.2932	5433.3	3.292	0.617	3.14e-05	17/20	0
VVAPTISSPVC[160.03]QEQLVEAGR	sp|Q9Y490|TLN1_HUMAN	2	1070.56	2139.1	-0.007043	-3.2894	5292.3	3.054	0.543	3.14e-05	13/38	0
AAAAAAALQAK	sp|P36578|RL4_HUMAN	2	478.78	955.545	0.000687	0.7174	3457.7	3.737	0.392	3.15e-05	18/20	0
FVIGGPQGDAGLTGR	sp|P31153|METK2_HUMAN	2	722.881	1443.75	0.00588	4.0671	5003.1	3.168	0.611	3.15e-05	19/28	0
LISWYDNEFGYSNR	sp|P04406|G3P_HUMAN	2	882.405	1762.8	0.007706	4.3665	5817.8	2.812	0.604	3.15e-05	14/26	0
LLQFQDLTGIESMDQC[160.03]R	sp|Q96CS3|FAF2_HUMAN	2	1027.49	2052.96	-0.001011	-0.492	6301.3	2.837	0.573	3.15e-05	16/32	0
TMLELLNQLDGFQPNTQVK	sp|P17980|PRS6A_HUMAN	2	1095.07	2188.12	0.011376	5.1942	6947.6	3.464	0.432	3.16e-05	17/36	0
AQAVSEDAGGNEGR	sp|P55884|EIF3B_HUMAN	2	680.808	1359.6	0.001355	0.9951	2868.5	2.508	0.561	3.17e-05	18/26	0
IGGDAGTSLNSNDYGYGGQK	sp|Q96AE4|FUBP1_HUMAN	2	987.445	1972.88	0.009224	4.6706	4184.8	2.778	0.488	3.17e-05	13/38	0
VNPDTGYINYDQLEENAR	sp|P34896|GLYC_HUMAN	2	1055.99	2109.96	1.00242	474.636	5102	3.137	0.593	3.17e-05	14/34	0
MMADEALGSGLVSR	sp|Q13011|ECH1_HUMAN	2	718.847	1435.68	0.005108	3.5529	5101	3.372	0.5	3.18e-05	20/26	0
TIQFVDWC[160.03]PTGFK	sp|Q71U36|TBA1A_HUMAN	2	799.887	1597.76	0.002989	1.8684	6207	2.393	0.506	3.18e-05	16/24	0
VLPLEALVTDAGEVTEAGK	sp|Q92616|GCN1L_HUMAN	2	956.517	1911.02	1.01025	528.085	7064.8	3.047	0.478	3.18e-05	18/36	0
QQLPTFLQQMQNPDTLSAMSNPR	sp|Q9UMX0|UBQL1_HUMAN	2	1323.14	2644.27	0.011724	4.4304	6351	3.191	0.594	3.2e-05	13/44	0
ETDLLLDDSLVSIFGNR	sp|P30044|PRDX5_HUMAN	2	953.991	1905.97	0.006503	3.4083	7362.4	3.06	0.586	3.2e-05	18/32	0
NVLC[160.03]SAC[160.03]SGQGGK	sp|O60884|DNJA2_HUMAN	2	669.3	1336.59	0.002883	2.1537	3330.7	2.907	0.635	3.22e-05	17/24	0
LQQQQQQQQLAQMK	sp|Q6Y7W6|PERQ2_HUMAN	2	864.447	1726.88	0.00302	1.7468	3696.2	3.648	0.558	3.22e-05	20/26	0
VIEPQYFGLAYLFR	sp|P42704|LPPRC_HUMAN	2	858.461	1714.91	0.006445	3.7538	7343.9	2.532	0.643	3.22e-05	18/26	0
TPLSEAEFEEIMNR	sp|Q16630|CPSF6_HUMAN	2	833.393	1664.77	0.000933	0.5598	5895.8	3.306	0.428	3.24e-05	17/26	0
FSDFLLDPYK	sp|Q9UIG0|BAZ1B_HUMAN	2	622.813	1243.61	0.009032	7.251	6085.7	2.339	0.454	3.27e-05	15/18	0
SALYYVDLIGGK	sp|P13798|ACPH_HUMAN	2	649.853	1297.69	0.999434	768.969	6014.4	2.809	0.575	3.27e-05	17/22	0
YSGSEGSTQTLTK	sp|P25815|S100P_HUMAN	2	679.825	1357.64	0.000935	0.6877	3214.9	2.975	0.472	3.28e-05	18/24	0
IM[147.04]QSSSEVGYDAMAGDFVNMVEK	sp|P10809|CH60_HUMAN	2	1262.56	2523.1	0.993704	393.529	6322	3.623	0.638	3.28e-05	17/44	0
SELVAMLEEEELRK	sp|P40616|ARL1_HUMAN	2	838.432	1674.85	-0.004376	-2.6096	5623.4	2.768	0.516	3.29e-05	15/26	0
GWDENVYYTVPLVR	sp|Q9BPW8|NIPS1_HUMAN	2	855.928	1709.84	-0.015876	-9.2741	6057.5	2.841	0.615	3.29e-05	13/26	0
ELGAFGLQVPSELGGVGLC[160.03]NTQYAR	sp|P49748|ACADV_HUMAN	2	1318.66	2635.31	6.9e-05	0.0262	6658.8	3.134	0.584	3.29e-05	17/48	0
FFEGPVTGIFSGYVNSMLQEYAK	sp|P55060|XPO2_HUMAN	2	1292.62	2583.24	0.002121	0.8204	7840.7	3.002	0.529	3.3e-05	15/44	0
DSYVGDEAQSK	sp|P62736|ACTA_HUMAN	2	599.765	1197.51	6.5e-05	0.0542	3172.5	2.364	0.496	3.31e-05	16/20	0
VASVYEAPGFFLDLEPIPGALDAVR	sp|Q8TCD5|NT5C_HUMAN	2	1323.69	2645.37	1.01123	381.971	7638.2	3.121	0.608	3.32e-05	18/48	0
TAADKDRGEEDADGSK	sp|Q04637|IF4G1_HUMAN	2	832.871	1663.73	0.001674	1.005	932.1	2.668	0.525	3.35e-05	15/30	0
TLQEVTQLSQEAQR	sp|P40939|ECHA_HUMAN	2	815.923	1629.83	0.007472	4.5789	4674.2	3.911	0.569	3.36e-05	19/26	0
TFTTQETITNAETAKEWFLQAAK	sp|P06744|G6PI_HUMAN	2	1315.16	2628.31	1.00865	383.469	6207.6	3.116	0.52	3.36e-05	17/44	0
NEQDAYAINSYTR	sp|P24752|THIL_HUMAN	2	772.852	1543.69	-4.3e-05	-0.0278	4248.2	3.072	0.629	3.37e-05	16/24	0
LGAVFNQVAFPLQYTPR	sp|Q15393|SF3B3_HUMAN	2	961.02	1920.03	0.003181	1.655	6513.5	3.087	0.469	3.37e-05	1932-12-01	0
ILPTLEAVAALGNK	sp|Q12905|ILF2_HUMAN	2	705.422	1408.83	0.003081	2.1838	6268	3.016	0.651	3.38e-05	20/26	0
FC[160.03]GDLDC[160.03]PDWVLAEISTLAK	sp|Q9H0A8|COMD4_HUMAN	2	1155.54	2309.07	1.01462	439.025	7802.6	3.055	0.656	3.38e-05	16/38	0
GPDGLTAFEATDNQAIK	sp|P58546|MTPN_HUMAN	2	874.428	1746.84	-0.001508	-0.8623	5151.1	2.853	0.511	3.39e-05	1932-12-01	0
FSIQTMC[160.03]PIEGEGNIAR	sp|Q13155|AIMP2_HUMAN	2	961.959	1921.9	0.007018	3.6478	5539.2	2.961	0.542	3.39e-05	14/32	0
FWSVDDTQVHTEYSSLR	sp|P32754|HPPD_HUMAN	2	1035.48	2068.95	-0.003371	-1.6277	5169.1	3.535	0.613	3.39e-05	14/32	0
SLPSVETLGC[160.03]TSVIC[160.03]SDK	sp|O14983|AT2A1_HUMAN	2	976.969	1951.92	0.011054	5.6573	5443.3	3.255	0.514	3.4e-05	1934-12-01	0
EEEEFNTGPLSVLTQSVK	sp|P62316|SMD2_HUMAN	2	1004	2005.98	-0.998976	-497.498	6452.8	3.285	0.621	3.41e-05	13/34	0
QIVWNGPVGVFEWEAFAR	sp|P00558|PGK1_HUMAN	2	1053.03	2104.05	0.002492	1.1832	7466.2	2.763	0.57	3.41e-05	1934-09-01	0
FAEAFEAIPR	sp|P50990|TCPQ_HUMAN	2	575.798	1149.58	0.000547	0.475	5249	2.697	0.501	3.43e-05	17/18	0
LDVATDNFFQNPELYIR	sp|Q96GG9|DCNL1_HUMAN	2	1028.01	2054.01	-0.005476	-2.6634	6615.9	3.199	0.496	3.43e-05	13/32	0
NNLSFIETSALDSTNVEEAFK	sp|Q15907|RB11B_HUMAN	2	1165.06	2328.11	0.993324	426.296	6463.6	3.081	0.597	3.43e-05	13/40	0
LQQQQRPEDAEDGAEGGGK	sp|Q08J23|NSUN2_HUMAN	2	1006.97	2011.92	0.00379	1.8819	2935.9	2.363	0.523	3.44e-05	15/36	0
DDGLFSGDPNWFPK	sp|P37802|TAGL2_HUMAN	2	797.862	1593.71	0.00233	1.4602	6451	2.596	0.65	3.44e-05	16/26	0
TVPFC[160.03]STFAAFFTR	sp|P29401|TKT_HUMAN	2	826.4	1650.79	0.004321	2.6143	7028	2.146	0.527	3.44e-05	2012-12-26	0
GDAEKPEEELEEDDDEELDETLSER	sp|Q9NS69|TOM22_HUMAN	3	974.411	2920.21	-0.002353	-0.8049	5063	3.842	0.654	3.45e-05	17/96	0
RQPNISVMQSPLVGVTSTPGTGQSMFSPASIGQPR	sp|Q8NFH5|NUP53_HUMAN	3	1204.95	3611.82	2.00981	555.989	6111	4.226	0.55	3.46e-05	26/136	0
FDYSGVGSSDGNSEESTLGK	sp|Q9NUJ1|ABHDA_HUMAN	2	1018.44	2034.87	1.00271	492.279	4469.4	2.99	0.624	3.48e-05	14/38	0
GVLFYGPPGC[160.03]GK	sp|P55072|TERA_HUMAN	2	626.313	1250.61	-0.001621	-1.2941	5048.7	2.592	0.438	3.49e-05	2012-12-22	0
TFFSFPAVVAPFK	sp|P41250|SYG_HUMAN	2	729.395	1456.78	0.003381	2.3177	7039	2.306	0.53	3.49e-05	13/24	0
EALKDEYDDLSDLTAAQQETLSDWESQFTFK	sp|O00264|PGRC1_HUMAN	3	1208.56	3622.65	0.012288	3.3892	7149	4.076	0.538	3.49e-05	21/120	0
GDPQVYEELFSYSC[160.03]PK	sp|Q9Y262|EIF3L_HUMAN	2	959.93	1917.85	-7.6e-05	-0.0396	5997.5	2.913	0.478	3.5e-05	15/30	0
LSLLEVGC[160.03]GTGANFK	sp|Q9H8H3|MET7A_HUMAN	2	783.403	1564.79	1.01352	646.872	5694.1	3.364	0.578	3.53e-05	14/28	0
AVPLAVPLGQTEVFQALQR	sp|Q86W42|THOC6_HUMAN	2	1019.08	2036.14	0.00085	0.417	6754.6	2.409	0.485	3.56e-05	13/36	0
IFSPNVVNLTLVDLPGMTK	sp|O00429|DNM1L_HUMAN	2	1029.57	2057.12	0.02248	10.9172	7130.3	3.128	0.639	3.56e-05	16/36	0
ETFASTASQLHSNVVNYVQQIVAPK	sp|Q9H4A4|AMPB_HUMAN	2	1366.21	2730.4	1.00105	366.363	6516.7	3.294	0.634	3.57e-05	18/48	0
EPPPEFEFIADPPSISAFDLDVVK	sp|Q15459|SF3A1_HUMAN	2	1330.16	2658.31	-0.025076	-9.4259	7437.5	2.664	0.55	3.57e-05	15/46	0
ALAAQNIVEDMEQR	sp|Q16222|UAP1_HUMAN	2	794.393	1586.77	-0.000888	-0.5589	5550.1	3.01	0.536	3.58e-05	15/26	0
YTQQIIQGIQQLVK	sp|Q8TCS8|PNPT1_HUMAN	2	830.475	1658.94	0.01257	7.568	6217.2	3.322	0.58	3.59e-05	15/26	0
ADLDVSGPKVDIDVPDVNIEGPEGK	sp|Q09666|AHNK_HUMAN	2	1289.65	2577.28	0.987871	383	5793.6	2.973	0.537	3.59e-05	19/48	0
LQEEMLQREEAENTLQSFR	sp|P08670|VIME_HUMAN	2	1176.07	2350.12	0.009364	3.9811	5105.7	3.314	0.611	3.6e-05	15/36	0
VNPILGPQMFQPILPYVFK	sp|Q9UI26|IPO11_HUMAN	2	1101.11	2200.21	0.015567	7.0688	7747.2	2.665	0.649	3.61e-05	1936-10-01	0
AIQGGTSHHLGQNFSK	sp|P07814|SYEP_HUMAN	2	841.424	1680.83	-0.000364	-0.2163	3213.6	2.981	0.573	3.62e-05	13/30	0
SMYEEEINETR	sp|P20700|LMNB1_HUMAN	2	700.803	1399.59	0.003031	2.1625	4057.1	2.759	0.615	3.66e-05	16/20	0
WLPAGDALLQMITIHLPSPVTAQK	sp|P13639|EF2_HUMAN	4	650.862	2599.42	-0.003905	-1.4999	7805.3	4.06	0.64	3.67e-05	36/138	0
AINVLLEGNPDTHSWEMVGK	sp|Q14157|UBP2L_HUMAN	2	1105.55	2209.08	0.006948	3.1423	5732.9	2.835	0.593	3.7e-05	1938-12-01	0
VVAQSTNSEEIIEGEYNTVMLAIGR	sp|Q16881|TRXR1_HUMAN	2	1362.18	2722.35	2.00895	737.402	7017.6	2.929	0.533	3.7e-05	13/48	0
SGVISDTELQQALSNGTWTPFNPVTVR	sp|O75340|PDCD6_HUMAN	2	1459.24	2916.46	0.997356	341.739	6929	2.987	0.582	3.7e-05	17/52	0
NMAEQIIQEIYSQIQSK	sp|P29401|TKT_HUMAN	2	1012.01	2022.01	0.016224	8.0157	7834.5	3.449	0.58	3.7e-05	15/32	0
GLAEDIENEVVQITWNR	sp|Q15029|U5S1_HUMAN	3	662.669	1984.99	1.0008	503.421	7288.6	3.446	0.531	3.71e-05	25/64	0
FGIQAQMVTTDFQK	sp|P49720|PSB3_HUMAN	2	807.403	1612.79	0.009441	5.8465	5489.9	3.49	0.574	3.73e-05	16/26	0
ELMGEEILGASLSAPLTSYK	sp|Q9P2J5|SYLC_HUMAN	2	1055.04	2108.07	-0.003645	-1.7274	6742.3	3.284	0.553	3.73e-05	1938-12-01	0
MHC[160.03]C[160.03]DEVQPK	sp|Q14566|MCM6_HUMAN	2	652.265	1302.52	-0.003343	-2.5626	2880.2	2.032	0.6	3.74e-05	14/18	0
GNVGFVFTKEDLTEIR	sp|P05388|RLA0_HUMAN	3	608.988	1823.94	0.002206	1.2075	5613.6	3.113	0.575	3.74e-05	25/60	0
VGQTAFDVADEDILGYLEELQK	sp|O14974|MYPT1_HUMAN	2	1227.11	2452.2	-0.015476	-6.3059	7807.5	2.985	0.539	3.74e-05	18/42	0
GILSGTSDLLLTFDEAEVR	sp|P18206|VINC_HUMAN	2	1018.53	2035.05	0.999525	490.67	7074.9	3.068	0.52	3.76e-05	15/36	0
VMVTNVTSLLK	sp|Q9Y490|TLN1_HUMAN	2	602.852	1203.69	-5.3e-05	-0.044	5735.2	2.441	0.559	3.77e-05	14/20	0
MGVLFC[160.03]SSC[160.03]C[160.03]PDLPFIYAFGGQK	sp|Q13610|PWP1_HUMAN	2	1327.6	2653.18	1.02292	385.25	7339.4	2.753	0.606	3.77e-05	14/44	0
TLHPDLGTDKDKEQWK	sp|P00338|LDHA_HUMAN	2	955.984	1909.95	0.000529	0.2767	3741.5	2.816	0.623	3.78e-05	17/30	0
ADAEGESDLENSR	sp|Q9Y490|TLN1_HUMAN	2	696.797	1391.58	0.001027	0.7369	3250.6	3.06	0.5	3.79e-05	18/24	0
NLATTVTEEILEK	sp|O43390|HNRPR_HUMAN	2	730.896	1459.78	-1.01158	-692.011	6241.5	3.12	0.586	3.79e-05	17/24	0
TREEEC[160.03]HFYAGGQVYPGEASR	sp|Q13162|PRDX4_HUMAN	2	1222.04	2442.07	0.979624	400.815	4085.6	3.277	0.487	3.8e-05	15/40	0
VPAFEGDDGFC[160.03]VFESNAIAYYVSNEELR	sp|P26641|EF1G_HUMAN	2	1599.72	3197.43	2.03294	635.405	8025.6	2.682	0.582	3.8e-05	14/54	0
DGSGGASGTLQPSSGGGSSNSR	sp|Q9NYV4|CDK12_HUMAN	2	961.925	1921.84	0.995537	517.471	3153.5	3.37	0.634	3.81e-05	14/42	0
GSTIETEQKEDKGEDSEPVTSK	sp|Q8N8S7|ENAH_HUMAN	3	798.71	2393.11	0.002127	0.8877	3086.6	3.69	0.558	3.82e-05	23/84	0
INNVPAEGENEVNNELANR	sp|Q9NUQ9|FA49B_HUMAN	2	1048.5	2094.99	-0.02491	-11.8788	4510.1	3.021	0.483	3.82e-05	16/36	0
ALDLFSDNAPPPELLEIINEDIAK	sp|Q15084|PDIA6_HUMAN	3	879.793	2636.36	0.019647	7.4438	7844.2	3.794	0.525	3.82e-05	22/92	0
MDATANDVPSPYEVR	sp|P30101|PDIA3_HUMAN	2	832.883	1663.75	0.002046	1.2283	4638.9	3.258	0.618	3.83e-05	17/28	0
GLSEDTTEETLKESFDGSVR	sp|P19338|NUCL_HUMAN	2	1100.52	2199.02	0.970209	440.797	5097	2.655	0.611	3.83e-05	13/38	0
TQDQDENVALEAC[160.03]EFWLTLAEQPIC[160.03]K	sp|Q92973|TNPO1_HUMAN	2	1554.72	3107.42	0.003824	1.2298	7772.4	3.032	0.655	3.83e-05	15/50	0
LYPELSQYMGLSLNEEEIR	sp|O00560|SDCB1_HUMAN	2	1142.56	2283.11	1.01612	444.669	6531	3.456	0.603	3.84e-05	13/36	0
SNLAYDIVQLPTGLTGIK	sp|P34932|HSP74_HUMAN	2	952.03	1902.05	-0.000776	-0.4076	6691.1	3.735	0.667	3.85e-05	16/34	0
LLQTC[160.03]FSSPADDSMDR	sp|Q9NZL4|HPBP1_HUMAN	2	921.904	1841.79	-0.007172	-3.8898	4926	2.706	0.586	3.86e-05	15/30	0
ELQSQISDTSVVLSM[147.04]DNSR	sp|P05787|K2C8_HUMAN	2	1063.01	2124	1.01432	477.099	4965.2	3.006	0.501	3.86e-05	1936-12-01	0
EKPSYDTETDPSEGLMNVLK	sp|Q9HB71|CYBP_HUMAN	2	1127.03	2252.05	-0.00998	-4.4276	5525.5	2.597	0.582	3.86e-05	1938-09-01	0
SIAVAEAAC[160.03]PGITDK	sp|Q9P289|MST4_HUMAN	2	751.88	1501.74	0.004373	2.908	4523.8	2.954	0.606	3.87e-05	13/28	0
AQYYLPDGSTIEIGPSR	sp|P61163|ACTZ_HUMAN	2	933.965	1865.92	0.009524	5.0987	5851.4	2.933	0.559	3.87e-05	14/32	0
VTAADAFLDLIR	sp|P43003|EAA1_HUMAN	2	652.864	1303.71	-0.008176	-6.2616	6976.7	3.256	0.519	3.87e-05	17/22	0
FWTFETGC[160.03]TVC[160.03]DEGLR	sp|Q02809|PLOD1_HUMAN	2	989.427	1976.84	-0.003935	-1.9885	5913.2	2.944	0.622	3.88e-05	2012-11-30	0
QLTEMLPSILNQLGADSLTSLR	sp|P20290|BTF3_HUMAN	2	1200.64	2399.27	0.008078	3.364	7667.1	2.998	0.58	3.88e-05	14/42	0
MVSSYVGENAEFER	sp|P55809|SCOT1_HUMAN	2	809.364	1616.71	0.000549	0.3392	4581.7	3.246	0.569	3.91e-05	15/26	0
VFSDEVQQQAQLSTIR	sp|Q9Y262|EIF3L_HUMAN	2	924.976	1847.94	1.02746	555.398	4905	3.671	0.537	3.91e-05	16/30	0
ILATPPQEDAPSVDIANIR	sp|P29401|TKT_HUMAN	2	1010.54	2019.06	0.024729	12.2355	5534.1	3.123	0.574	3.93e-05	17/36	0
VLDSGAPIKIPVGPETLGR	sp|P06576|ATPB_HUMAN	3	640.37	1918.09	-0.003131	-1.6298	5619.3	3.262	0.638	3.93e-05	28/72	0
SREDAGDNDDTEGAIGVR	sp|Q9H0S4|DDX47_HUMAN	2	938.917	1875.82	0.012847	6.8414	3534	3.472	0.642	3.94e-05	17/34	0
IC[160.03]DQWDNLGALTQK	sp|P12814|ACTN1_HUMAN	2	831.401	1660.79	1.00795	606.174	5506.5	3.743	0.572	3.95e-05	18/26	0
NQKDDVAQTDLLQIDPNFGSKEDFDSLLQSAK	sp|P08195|4F2_HUMAN	3	1193.92	3578.74	0.000547	0.1527	6320.8	3.707	0.479	3.95e-05	26/124	0
NC[160.03]GC[160.03]LGASPNLEQLQEENLK	sp|P54136|SYRC_HUMAN	2	1137.53	2273.04	1.00266	440.719	5198	3.459	0.619	3.96e-05	16/38	0
NTDQASMPDNTAAQK	sp|P35749|MYH11_HUMAN	2	796.355	1590.69	-0.002189	-1.3744	3193.6	3.777	0.624	3.97e-05	16/28	0
YEDMAAFMK	sp|P31947|1433S_HUMAN	2	553.238	1104.46	2.00342	1810.63	5043.9	2.096	0.57	3.97e-05	14/16	0
DIVIAETLEDLDR	sp|Q96D15|RCN3_HUMAN	2	751.391	1500.77	0.000306	0.2036	6578.8	2.689	0.54	3.98e-05	16/24	0
HSQFIGYPITLFVEK	sp|Q58FG0|HS905_HUMAN	2	889.977	1777.94	0.004352	2.445	6369.9	2.788	0.575	3.98e-05	14/28	0
LGADAVGMSTVPEVIVAR	sp|P00491|PNPH_HUMAN	2	892.982	1783.95	0.007514	4.2072	5884.5	3.276	0.581	4e-05	14/34	0
ASLVALPEQTASEEETPPPLLTK	sp|Q9UKV3|ACINU_HUMAN	2	1211.14	2420.27	0.014675	6.0583	5933.3	2.736	0.574	4e-05	16/44	0
SFIKDYPVVSIEDPFDQDDWGAWQK	sp|P06733|ENOA_HUMAN	3	995.803	2984.39	0.00779	2.6076	6743.6	4.12	0.542	4e-05	27/96	0
TDLEKDIISDTSGDFR	sp|P07355|ANXA2_HUMAN	2	906.437	1810.86	0.001557	0.8589	5291.8	2.914	0.559	4.04e-05	16/30	0
SFVEFILEPLYK	sp|Q15029|U5S1_HUMAN	2	742.905	1483.8	0.001235	0.8312	7341.5	2.837	0.522	4.04e-05	14/22	0
EASDPQPEEADGGLK	sp|P52907|CAZA1_HUMAN	2	771.85	1541.68	0.001851	1.1991	3570.8	2.338	0.586	4.05e-05	13/28	0
LASEILMQNWDAAMEDLTR	sp|P60228|EIF3E_HUMAN	2	1104.03	2206.04	0.995184	450.706	7315.1	3.176	0.64	4.07e-05	17/36	0
KGAVEC[160.03]C[160.03]PNC[160.03]R	sp|P31689|DNJA1_HUMAN	2	675.789	1349.56	0.001624	1.2016	2724.7	2.671	0.635	4.08e-05	13/20	0
TTASEPVEQSEATSK	sp|Q15007|FL2D_HUMAN	2	782.87	1563.73	1.01818	650.286	3129.8	3.155	0.555	4.08e-05	15/28	0
MAGNEYVGFSNATFQSER	sp|O94925|GLSK_HUMAN	2	1004.45	2006.88	1.00198	498.77	5131.3	3.416	0.491	4.09e-05	17/34	0
YGEAGEGPGWGGAHPR	sp|P26640|SYVC_HUMAN	2	799.361	1596.71	-1.02148	-638.933	3720.3	2.64	0.597	4.11e-05	2012-11-30	0
AIAELGIYPAVDPLDSTSR	sp|P06576|ATPB_HUMAN	2	994.52	1987.03	0.003169	1.5932	6309.3	2.827	0.604	4.11e-05	14/36	0
DVWGIEGPIDAAFTR	sp|P04004|VTNC_HUMAN	2	823.912	1645.81	-0.000358	-0.2173	6738.3	2.948	0.571	4.12e-05	15/28	0
AVTNEPEEEELATLSEEEIAMAVTAWEK	sp|P56192|SYMC_HUMAN	2	1560.23	3118.45	0.051424	16.4796	7944	2.506	0.52	4.13e-05	20/54	0
EQEAEPEEQEEDSSSDPR	sp|P55081|MFAP1_HUMAN	2	1045.92	2089.82	0.987357	472.005	3148.1	2.267	0.717	4.15e-05	15/34	0
TTSSANNPNLMYQDEC[160.03]DR	sp|Q92841|DDX17_HUMAN	2	1058.44	2114.86	0.999809	472.304	4064.1	2.612	0.552	4.15e-05	1934-11-01	0
NKDQGTYEDYVEGLR	sp|P60660|MYL6_HUMAN	2	893.916	1785.82	0.002264	1.2663	4680.4	3.102	0.587	4.15e-05	15/28	0
KLAPPLVTLLSGEPEVQYVALR	sp|P63010|AP2B1_HUMAN	3	798.465	2392.37	2.02592	845.757	6864.7	3.676	0.618	4.15e-05	23/84	0
DEPDWESLIFLAR	sp|P49915|GUAA_HUMAN	2	795.894	1589.77	0.004549	2.8578	7407.4	2.66	0.552	4.17e-05	13/24	0
VSDKVMIPQDEYPEINFVGLLIGPR	sp|Q15637|SF01_HUMAN	3	943.833	2828.48	0.021309	7.5257	7302.3	3.705	0.555	4.17e-05	21/96	0
AQAAAPASVPAQAPK	sp|P47914|RL29_HUMAN	2	689.378	1376.74	0.004224	3.0636	3671.9	2.808	0.574	4.19e-05	19/28	0
QREELGQGLQGVEQK	sp|Q07065|CKAP4_HUMAN	2	849.942	1697.87	0.002908	1.7107	3910.4	3.388	0.523	4.19e-05	17/28	0
GSPLNAAPYGIESMSQDTEVR	sp|P18031|PTN1_HUMAN	2	1111.52	2221.03	0.00679	3.0544	5449.3	2.733	0.607	4.19e-05	1940-12-01	0
DGYYIQAQC[160.03]AIIMFDVTSR	sp|P62826|RAN_HUMAN	2	1126.03	2250.04	0.999361	443.754	8026	3.28	0.535	4.19e-05	20/36	0
LTFVDFLTYDILDQNR	sp|P21266|GSTM3_HUMAN	2	987.004	1971.99	-1.00878	-511.029	7980.8	3.226	0.478	4.2e-05	14/30	0
ESTITLQQAEYEFLSFVR	sp|Q9Y3B8|ORN_HUMAN	2	1081.04	2160.07	0.995996	460.664	7722.5	3.233	0.64	4.2e-05	16/34	0
EVEELEQLTQQLMQDMEHPQR	sp|Q15942|ZYX_HUMAN	2	1306.11	2610.21	-0.019976	-7.6471	7297.2	2.908	0.613	4.2e-05	13/40	0
TSFTPVGDVFELNFMNVK	sp|P04844|RPN2_HUMAN	2	1023.01	2044	-0.0111	-5.4252	7135.6	2.967	0.594	4.21e-05	16/34	0
TQAYQDQKPGTSGLR	sp|P36871|PGM1_HUMAN	2	825.416	1648.82	0.003484	2.1105	3264.4	2.876	0.565	4.23e-05	14/28	0
NLDKEYLPIGGLAEFC[160.03]K	sp|P00505|AATM_HUMAN	3	656.336	1965.99	0.002622	1.3316	5964.7	3.586	0.603	4.23e-05	26/64	0
AAEAAAAPAESAAPAAGEEPSKEEGEPK	sp|P80723|BASP1_HUMAN	2	1318.62	2635.22	-0.019476	-7.385	3620	2.843	0.533	4.24e-05	16/54	0
SPDTNYLFMGDYVDR	sp|P67775|PP2AA_HUMAN	2	896.896	1791.78	0.990982	552.451	5890.8	3.138	0.637	4.24e-05	14/28	0
SFYPEEVSSMVLTK	sp|P11142|HSP7C_HUMAN	2	808.897	1615.78	0.001999	1.2356	5897.8	2.479	0.632	4.27e-05	18/26	0
SQDDEIGDGTTGVVVLAGALLEEAEQLLDR	sp|P48643|TCPE_HUMAN	2	1557.28	3112.54	-0.031362	-10.0695	8127.5	2.754	0.596	4.28e-05	1958-12-01	0
ILEPGLNILIPVLDR	sp|Q9UJZ1|STML2_HUMAN	2	838.011	1674.01	0.002448	1.4606	7431.9	2.225	0.57	4.28e-05	14/28	0
GLGTDEDTLIEILASR	sp|P04083|ANXA1_HUMAN	2	851.947	1701.88	0.001699	0.9971	6959	3.321	0.476	4.29e-05	17/30	0
DQELYFFHELSPGSC[160.03]FFLPK	sp|P26639|SYTC_HUMAN	2	1231.08	2460.15	-0.020576	-8.3569	7023.2	3.138	0.566	4.29e-05	14/38	0
KYAVLYQPLFDKR	sp|P55209|NP1L1_HUMAN	3	547.644	1639.91	1.99955	1217.06	4929.1	3.036	0.408	4.3e-05	20/48	0
NFLYDIAGC[160.03]SGTFTVQNR	sp|P49915|GUAA_HUMAN	2	1031.99	2061.96	0.004186	2.0281	6101.5	3.46	0.597	4.3e-05	14/34	0
DYPVVSIEDPFDQDDWGAWQK	sp|P06733|ENOA_HUMAN	2	1255.56	2509.11	-0.003324	-1.3237	6935.5	3.263	0.624	4.3e-05	18/40	0
SGTQDIQPGPLFNNNADGVATDITSTR	sp|Q7Z2W4|ZCCHV_HUMAN	2	1395.17	2788.33	0.01791	6.4186	5659.6	2.664	0.596	4.33e-05	15/52	0
LYSPSQIGAFVLMK	sp|P38646|GRP75_HUMAN	2	777.423	1552.83	0.004076	2.6215	6521.3	2.847	0.554	4.34e-05	19/26	0
SVPLAATSMLITQGLISK	sp|Q9NX40|OCAD1_HUMAN	2	915.524	1829.03	1.02412	559.31	6794.6	3.961	0.459	4.34e-05	16/34	0
SLAEDFAEQPIKDAVITVPVFFNQAER	sp|Q9Y4L1|HYOU1_HUMAN	2	1517.78	3033.54	0.014454	4.7616	7036.2	2.825	0.412	4.34e-05	1952-12-01	0
NYQQNYQNSESGEK	sp|P67809|YBOX1_HUMAN	2	844.861	1687.71	-0.001976	-1.1694	3019.3	3.222	0.529	4.35e-05	15/26	0
VHLVGIDIFTGK	sp|Q9GZV4|IF5A2_HUMAN	2	649.877	1297.74	0.003836	2.9513	5850.6	2.01	0.472	4.35e-05	14/22	0
NAGNC[160.03]LSPAVIVGLLK	sp|O43175|SERA_HUMAN	2	813.456	1624.9	0.003707	2.2786	6819.5	2.907	0.619	4.35e-05	17/30	0
LKHEC[160.03]GAAFTSK	sp|Q13619|CUL4A_HUMAN	3	450.227	1347.66	-0.001933	-1.4311	2901.3	3.476	0.303	4.36e-05	23/44	0
ADNFEYSDPVDGSISR	sp|P36871|PGM1_HUMAN	2	886.392	1770.77	-0.010373	-5.8512	4811.9	3.381	0.519	4.36e-05	17/30	0
GLNSESMTEETLKR	sp|P31327|CPSM_HUMAN	2	797.891	1593.77	0.00378	2.3687	3984.3	2.854	0.539	4.37e-05	13/26	0
KPTDGASSSNC[160.03]VTDISHLVR	sp|P49321|NASP_HUMAN	2	1072.52	2143.03	0.002184	1.0182	4565.9	2.896	0.589	4.37e-05	1938-12-01	0
GPILSFASTR	sp|P40937|RFC5_HUMAN	2	524.793	1047.57	-0.003845	-3.6633	5081.8	2.174	0.565	4.41e-05	2012-12-18	0
WC[160.03]NSGSQEEGYSQYQR	sp|Q6I9Y2|THOC7_HUMAN	2	989.903	1977.79	0.99657	503.368	3826.7	3.06	0.708	4.42e-05	15/30	0
SHTVAAQGGINAALGNMEEDNWR	sp|P31040|DHSA_HUMAN	3	814.38	2440.12	1.00341	410.706	5258.1	3.4	0.582	4.42e-05	21/88	0
YEQLLALC[160.03]VTDPETGLAFLPLSGGPR	sp|P58107|EPIPL_HUMAN	2	1409.23	2816.44	1.04558	370.975	7502.1	2.894	0.577	4.42e-05	17/50	0
GAGSYTIMVLFADQATPTSPIR	sp|P21333|FLNA_HUMAN	2	1148.59	2295.16	0.013826	6.0187	6907.2	2.932	0.597	4.44e-05	18/42	0
VGQAMASTEEK	sp|P46977|STT3A_HUMAN	2	575.774	1149.53	0.002116	1.8375	3002.5	2.267	0.5	4.45e-05	14/20	0
IPSAVGYQPTLATDMGTM[147.04]QER	sp|P06576|ATPB_HUMAN	2	1141.54	2281.07	1.01299	443.693	5200.3	2.989	0.479	4.46e-05	14/40	0
LDNLVAILDINR	sp|P29401|TKT_HUMAN	2	684.896	1367.78	0.003512	2.5639	6592	3.335	0.455	4.46e-05	17/22	0
SIPAYLAETLYYAMK	sp|P08758|ANXA5_HUMAN	2	867.445	1732.87	0.008162	4.7046	7310.7	3.053	0.479	4.47e-05	14/28	0
MALDIEIATYR	sp|P41219|PERI_HUMAN	2	648.337	1294.66	0.003325	2.5643	6256.2	2.543	0.578	4.48e-05	15/20	0
YGAFVKPAVVTVGDFPEEDYGLDEI	sp|Q99426|TBCB_HUMAN	2	1365.66	2729.31	-0.00229	-0.8384	6718.5	3.001	0.563	4.48e-05	15/48	0
LFNDSSPVVLEESWDALNAITK	sp|Q92616|GCN1L_HUMAN	2	1224.62	2447.22	0.005123	2.0917	7463.3	2.984	0.435	4.48e-05	14/42	0
SHESNAPGSAGGQASEKPR	sp|Q6PJG2|CN043_HUMAN	3	622.961	1865.86	-0.003453	-1.8476	2620.7	3.198	0.604	4.52e-05	22/72	0
SAGLAFSLYQAMAK	sp|P50454|SERPH_HUMAN	2	729.376	1456.74	0.00508	3.4824	6277.1	3.062	0.577	4.52e-05	14/26	0
VEQLFQVMNGILAQDSAC[160.03]SQR	sp|P78527|PRKDC_HUMAN	2	1197.58	2393.15	-0.003317	-1.3849	6848.4	3.185	0.582	4.52e-05	15/40	0
KLDYGQHVVAGTPGR	sp|P38919|IF4A3_HUMAN	2	799.426	1596.84	-0.013398	-8.3798	3628	3.262	0.566	4.54e-05	17/28	0
VGEVTYVELLMDAEGK	sp|P52272|HNRPM_HUMAN	2	876.94	1751.87	0.00631	3.5977	6736.1	2.778	0.571	4.54e-05	15/30	0
VVALSMSPVDDTFISGSLDK	sp|Q6UXN9|WDR82_HUMAN	2	1041.03	2080.04	0.007879	3.7842	6368.5	3.23	0.49	4.54e-05	15/38	0
FTQAGSEVSALLGR	sp|P06576|ATPB_HUMAN	2	718.381	1434.75	0.002884	2.0073	5506	2.595	0.582	4.55e-05	17/26	0
AVLVDLEPGTMDSVR	sp|P04350|TBB4A_HUMAN	2	801.414	1600.81	0.001403	0.8753	5645	2.694	0.487	4.55e-05	16/28	0
ISQTAPEWTAQAMEAQMAQ	sp|Q9BT78|CSN4_HUMAN	2	1046.48	2090.94	-0.002772	-1.3244	5912.9	2.849	0.656	4.55e-05	14/36	0
SAYDSTMETMNYAQIR	sp|P53396|ACLY_HUMAN	2	940.911	1879.81	-0.000799	-0.4246	5102.5	3.126	0.506	4.56e-05	16/30	0
AQHEDQVEQYKK	sp|P02545|LMNA_HUMAN	2	751.865	1501.72	-0.001306	-0.8685	2767.4	3.063	0.6	4.57e-05	17/22	0
LVQAFQFTDK	sp|Q06830|PRDX1_HUMAN	2	598.819	1195.62	0.001616	1.3493	5091.5	2.487	0.523	4.57e-05	14/18	0
IQELENLPGSLAGDLR	sp|P51532|SMCA4_HUMAN	2	862.962	1723.91	0.010326	5.9829	5947.5	3.146	0.569	4.57e-05	13/30	0
IEAINQAIANEYEVR	sp|Q8NCA5|FA98A_HUMAN	2	866.947	1731.88	0.006324	3.6473	5240.6	3.193	0.488	4.59e-05	15/28	0
ILLTQENPFFR	sp|Q08J23|NSUN2_HUMAN	2	689.38	1376.75	0.001698	1.2315	6131.6	2.886	0.465	4.6e-05	14/20	0
LPAAGVGDMVMATVK	sp|P62829|RL23_HUMAN	2	730.386	1458.76	0.001583	1.0837	5737.6	2.612	0.435	4.6e-05	2012-12-28	0
AFLTLAEDILR	sp|P61026|RAB10_HUMAN	2	631.361	1260.71	0.001623	1.2853	6908.8	3.006	0.493	4.6e-05	17/20	0
GNFGGSFAGSFGGAGGHAPGVAR	sp|P52272|HNRPM_HUMAN	2	1017.98	2033.95	0.001127	0.5535	4834.4	3.09	0.655	4.61e-05	13/44	0
IIGAVDQIQLTQAQLEER	sp|Q6NZI2|PTRF_HUMAN	2	1013.05	2024.09	0.011557	5.704	5657.5	3.468	0.518	4.61e-05	17/34	0
SLYVAEYHSEPVEDEKP	sp|P26196|DDX6_HUMAN	2	996.465	1990.92	-0.004917	-2.4672	4432.1	2.937	0.585	4.62e-05	15/32	0
VQANLGAPDINIEGLDAK	sp|Q09666|AHNK_HUMAN	2	919.486	1836.96	0.007324	3.9827	5653.5	2.638	0.426	4.62e-05	1934-09-01	0
DLSTLLTMFGLPQ	sp|P50542|PEX5_HUMAN	2	718.379	1434.74	0.004586	3.1919	8074.7	2.578	0.487	4.62e-05	17/24	0
VDC[160.03]TAHSDVC[160.03]SAQGVR	sp|Q8NBS9|TXND5_HUMAN	2	881.386	1760.76	0.011382	6.4569	3199.6	2.736	0.607	4.63e-05	2012-12-30	0
AEGPEVDVNLPK	sp|Q09666|AHNK_HUMAN	2	634.33	1266.65	0.000712	0.5612	4709.2	2.814	0.536	4.63e-05	19/22	0
NVLIVEDIIDTGK	sp|P00492|HPRT_HUMAN	2	714.901	1427.79	-0.005778	-4.0411	6318	2.708	0.499	4.65e-05	17/24	0
VGGYILGEFGNLIAGDPR	sp|O94973|AP2A2_HUMAN	2	924.486	1846.96	0.017592	9.5145	6886.8	3.035	0.53	4.65e-05	17/34	0
YLLQYQEPIPC[160.03]EQLVTALC[160.03]DIK	sp|P25789|PSA4_HUMAN	2	1347.68	2693.34	0.014559	5.4015	7024.7	2.588	0.501	4.67e-05	13/42	0
SNLVGMGVIPLEYLPGENADALGLTGQER	sp|P21399|ACOC_HUMAN	2	1507.27	3012.52	1.0241	339.721	7197	3.074	0.644	4.67e-05	17/56	0
NELESYAYSLK	sp|P11021|GRP78_HUMAN	2	658.822	1315.63	0.001942	1.4738	5007.6	2.953	0.609	4.68e-05	16/20	0
QLQEQHYQQYMQQLYQVQLAQQQAALQK	sp|Q9H3P7|GCP60_HUMAN	3	1154.91	3461.72	0.98385	283.961	5819.4	3.787	0.508	4.68e-05	19/108	0
KVEQLQQEYTEMK	sp|Q14258|TRI25_HUMAN	2	827.411	1652.81	-0.003629	-2.193	3986	3.517	0.521	4.69e-05	17/24	0
AVQFGTGELC[160.03]DAISAVEEK	sp|Q96EK5|KBP_HUMAN	2	1012.49	2022.96	1.99835	986.854	6169.7	3.45	0.54	4.7e-05	1936-11-01	0
IGEEQSAEDAEDGPPELLFIHGGHTAK	sp|Q16576|RBBP7_HUMAN	3	949.786	2846.34	0.006688	2.3472	5302.8	3.542	0.491	4.71e-05	20/104	0
NALESYAFNMK	sp|P34931|HS71L_HUMAN	2	644.306	1286.6	0.002083	1.6165	5202.6	2.414	0.435	4.72e-05	13/20	0
VQQMIGQIDGLISQLEMDQQAGK	sp|O95202|LETM1_HUMAN	3	844.093	2529.26	-0.001698	-0.6705	7191.3	4.048	0.514	4.73e-05	18/88	0
AASSSSPGSPVASSPSR	sp|Q92538|GBF1_HUMAN	2	766.371	1530.73	0.008878	5.7922	3197.5	3.385	0.619	4.75e-05	17/32	0
GPLQSVQVFGR	sp|P62249|RS16_HUMAN	2	594.33	1186.65	0.003442	2.8957	5209	2.616	0.574	4.77e-05	16/20	0
FQMPDQGMTSADDFFQGTK	sp|Q16555|DPYL2_HUMAN	2	1075.96	2149.91	0.008076	3.7529	5944.8	3.183	0.613	4.78e-05	18/36	0
DLEKPFLLPVEAVYSVPGR	sp|P49411|EFTU_HUMAN	2	1065.09	2128.16	0.019297	9.0589	6691.9	3.07	0.582	4.81e-05	14/36	0
FISDKDASIVGFFDDSFSEAHSEFLK	sp|P30101|PDIA3_HUMAN	3	980.131	2937.37	0.987413	335.81	6820.2	3.903	0.531	4.82e-05	18/100	0
YMNSGPVVAMVWEGLNVVK	sp|O60361|NDK8_HUMAN	3	698.357	2092.05	0.004842	2.3111	7468.8	3.468	0.491	4.82e-05	25/72	0
ELDQWIEQLNEC[160.03]K	sp|P67775|PP2AA_HUMAN	2	852.899	1703.78	0.000165	0.0967	5991.7	3.158	0.634	4.83e-05	15/24	0
EESDDEAAVEEEEEEK	sp|P14625|ENPL_HUMAN	2	933.866	1865.72	0.002032	1.088	3662.1	3.479	0.544	4.84e-05	17/30	0
SGDAAIVDMVPGKPM[147.04]C[160.03]VESFSDYPPLGR	sp|P68104|EF1A1_HUMAN	2	1506.2	3010.39	2.0011	664.287	5937.6	2.291	0.467	4.84e-05	1954-11-01	0
VYNVTQHAVGIVVNK	sp|P46778|RL21_HUMAN	2	820.96	1639.9	0.005994	3.6506	4554.1	3.43	0.356	4.85e-05	19/28	0
AEGAATEEEGTPK	sp|P80723|BASP1_HUMAN	2	645.296	1288.58	0.002216	1.717	2892.4	2.921	0.625	4.87e-05	16/24	0
NLFEDQNTLTSIC[160.03]EK	sp|P55060|XPO2_HUMAN	2	906.428	1810.84	-0.006644	-3.6649	5389.1	3.3	0.611	4.87e-05	18/28	0
ASAGHAVSIAQDDAGADDWETDPDFVNDVSEK	sp|Q14247|SRC8_HUMAN	3	1111.49	3331.44	1.00678	301.931	5369.5	3.908	0.601	4.87e-05	21/124	0
SVEEPTQPGGTGLSDSR	sp|Q9H0B6|KLC2_HUMAN	2	858.905	1715.8	-0.005601	-3.2605	3803.9	2.987	0.586	4.9e-05	16/32	0
SFNLPMLMLGGGGYTIR	sp|Q13547|HDAC1_HUMAN	2	913.968	1825.92	0.004075	2.2293	7191.7	3.253	0.588	4.91e-05	18/32	0
IWSEPFYQETYLPYMIR	sp|P78527|PRKDC_HUMAN	2	1118.54	2235.07	-0.000615	-0.2749	6913.6	2.481	0.592	4.92e-05	1932-12-01	0
VMIPQDEYPEINFVGLLIGPR	sp|Q15637|SF01_HUMAN	2	1200.64	2399.26	0.009524	3.9662	7767.1	2.799	0.487	4.92e-05	15/40	0
RAAEDDEDDDVDTKK	sp|P06454|PTMA_HUMAN	3	574.587	1720.74	0.000739	0.4287	2668.8	3.686	0.56	4.93e-05	24/56	0
KTVTAMDVVYALKR	sp|P62805|H4_HUMAN	3	532.304	1593.89	0.002841	1.7791	5224.8	3.539	0.561	4.93e-05	23/52	0
KLSVAC[160.03]FYGGTPYGGQFER	sp|Q9NR30|DDX21_HUMAN	2	1069.01	2136.01	1.00858	471.736	5282.1	3.31	0.623	4.93e-05	14/36	0
AASAAGAAGSAGGSSGAAGAAGGGAGAGTRPGDGGTASAGAAGPGAATK	sp|Q9UKY7|CDV3_HUMAN	3	1223.91	3668.71	1.0001	272.378	3513.5	3.602	0.581	4.96e-05	23/192	0
SYEAQDPEIASLSGK	sp|Q99622|C10_HUMAN	2	797.883	1593.75	1.01521	636.187	4603.1	2.955	0.459	4.96e-05	14/28	0
TPPLLENSLPQC[160.03]YQR	sp|Q8NEW0|ZNT7_HUMAN	2	908.457	1814.9	-0.000723	-0.3979	5277.8	3.013	0.566	4.96e-05	14/28	0
EAVQC[160.03]VQELASPSLLFIFVR	sp|Q04637|IF4G1_HUMAN	2	1153.61	2305.21	-0.001281	-0.5552	7828.3	3.208	0.518	4.97e-05	15/38	0
YLALQDLMLLSQYSPSR	sp|Q9BTX1|NDC1_HUMAN	2	999.522	1997.03	-0.003776	-1.8889	7226.1	2.933	0.525	4.99e-05	16/32	0
TDDYLDQPC[160.03]YETINR	sp|P50395|GDIB_HUMAN	2	951.912	1901.81	0.002106	1.1062	4795.8	2.812	0.629	5e-05	16/28	0
ERQEAEEAKEALLQASR	sp|P26038|MOES_HUMAN	3	653.336	1956.99	9e-06	0.0046	4288.4	3.193	0.528	5.05e-05	19/64	0
EFLSAKEETPGAGQK	sp|Q8NBI5|S43A3_HUMAN	2	796.402	1590.79	-0.003476	-2.1823	3774.4	3.506	0.489	5.06e-05	15/28	0
LVTMQIWDTAGQER	sp|P51149|RAB7A_HUMAN	2	824.412	1646.81	-0.003176	-1.9262	5656.9	3.314	0.465	5.06e-05	18/26	0
EADIDGDGQVNYEEFVQMMTAK	sp|P62158|CALM_HUMAN	2	1245.54	2489.07	0.000714	0.2866	6724.6	3.348	0.606	5.06e-05	16/42	0
MTTETASEDDNFGTAQSNK	sp|Q92616|GCN1L_HUMAN	2	1023.93	2045.85	1.01702	496.627	3754	3.272	0.642	5.09e-05	18/36	0
LLDAQLATGGIVDPR	sp|Q15149|PLEC_HUMAN	2	769.931	1537.85	0.002183	1.4177	5511	3.368	0.508	5.09e-05	18/28	0
C[160.03]IPALDSLTPANEDQK	sp|P10809|CH60_HUMAN	2	886.43	1770.85	0.004125	2.3267	5311.4	3.052	0.53	5.12e-05	2012-10-30	0
LVEEHLDSEIQKLDQMDEDELER	sp|O14530|TXND9_HUMAN	3	938.443	2812.31	1.01368	360.058	5554	3.261	0.574	5.12e-05	20/88	0
LTNVAATSGDGYR	sp|Q32P28|P3H1_HUMAN	2	662.828	1323.64	0.001116	0.8418	3690.8	3.032	0.611	5.13e-05	16/24	0
SAILGLPQPLLELNDSPVFK	sp|Q9HAV4|XPO5_HUMAN	2	1076.11	2150.2	-0.006978	-3.2422	7311.6	2.717	0.332	5.13e-05	17/38	0
VKIEPGVDPDDTYNETPYEK	sp|Q9H4A4|AMPB_HUMAN	2	1155.04	2308.07	0.979815	424.146	4503.7	2.945	0.584	5.14e-05	15/38	0
VVVAENFDEIVNNENK	sp|P30101|PDIA3_HUMAN	2	916.955	1831.9	1.01022	550.858	5355	3.738	0.547	5.14e-05	16/30	0
LMVPVTVVFTR	sp|Q96S52|PIGS_HUMAN	2	631.37	1260.73	0.00292	2.3124	6387	2.136	0.555	5.14e-05	13/20	0
NPAVLSAASFDGR	sp|O94979|SC31A_HUMAN	2	652.833	1303.65	-0.000439	-0.3362	4903.4	2.818	0.564	5.15e-05	15/24	0
IDNSQVESGSLEDDWDFLPPK	sp|P27797|CALR_HUMAN	2	1196.05	2390.09	0.998272	417.319	6296	3.186	0.57	5.15e-05	14/40	0
YTAESSDTLC[160.03]PR	sp|Q9NSE4|SYIM_HUMAN	2	700.312	1398.61	0.007905	5.6439	3711.4	2.813	0.598	5.16e-05	16/22	0
TSSAQVEGGVHSLHSYEK	sp|P12268|IMDH2_HUMAN	2	958.461	1914.91	-0.013595	-7.0921	3595.2	3.296	0.567	5.17e-05	14/34	0
VVDLMAHMASK	sp|P04406|G3P_HUMAN	2	601.307	1200.6	0.004942	4.1094	4507.5	2.82	0.588	5.17e-05	16/20	0
ILASPVELALVVMK	sp|Q9NYU2|UGGG1_HUMAN	2	741.952	1481.89	0.002574	1.7346	7468.6	2.508	0.638	5.17e-05	17/26	0
SLETENSALQLQVTER	sp|P20700|LMNB1_HUMAN	2	909.466	1816.92	1.00828	554.324	5003.8	3.602	0.419	5.2e-05	14/30	0
EDFDSLLQSAK	sp|P08195|4F2_HUMAN	2	626.806	1251.6	0.007124	5.6828	5469.1	3.033	0.557	5.21e-05	14/20	0
QLSQSLLPAIVELAEDAK	sp|P30154|2AAB_HUMAN	3	642.358	1924.05	1.00176	519.837	7469.4	3.515	0.493	5.21e-05	27/68	0
VLPMNTGVEAGETAC[160.03]K	sp|P04181|OAT_HUMAN	2	838.903	1675.79	0.976384	581.941	4416.9	2.595	0.623	5.23e-05	13/30	0
YINENLIVNTDELGR	sp|P17987|TCPA_HUMAN	2	881.952	1761.89	-0.024276	-13.7627	5502.3	3.474	0.484	5.23e-05	14/28	0
IAAGLPMAGIPFLTTDLTYR	sp|Q9H061|T126A_HUMAN	2	1061.07	2120.13	0.031424	14.8076	7457.6	3.131	0.567	5.27e-05	15/38	0
ALHSVLQAVPLNELR	sp|Q16401|PSMD5_HUMAN	2	830.481	1658.95	1.00396	604.443	5610.7	3.075	0.552	5.28e-05	13/28	0
TPALIVYGDQDPMGQTSFEHLK	sp|Q96IU4|ABHEB_HUMAN	3	816.402	2446.18	0.002111	0.8619	5668.9	3.537	0.486	5.28e-05	21/84	0
KREPEDEGEDDD	sp|P39687|AN32A_HUMAN	2	717.287	1432.56	0.001985	1.3837	2567.7	2.379	0.671	5.31e-05	2012-12-22	0
DMESDYSGQGVDQLQR	sp|P04818|TYSY_HUMAN	2	914.394	1826.77	-0.00352	-1.9248	4423.5	3.198	0.613	5.31e-05	17/30	0
MLVVLLQANRDPDAGIDEAQVEQDAQALFQAGELK	sp|P08758|ANXA5_HUMAN	3	1265.98	3794.91	1.02325	269.422	7176.5	3.969	0.569	5.31e-05	23/136	0
DSGRGDSVSDSGSDALR	sp|Q53EL6|PDCD4_HUMAN	2	840.875	1679.73	0.002432	1.4461	3305.3	2.848	0.469	5.32e-05	19/32	0
MPPYDEQTQAFIDAAQEAR	sp|P14314|GLU2B_HUMAN	2	1091	2179.98	1.00957	462.681	5775.9	3.369	0.526	5.35e-05	20/36	0
HQGVMVGMGQK	sp|P62736|ACTA_HUMAN	2	586.289	1170.56	0.000115	0.0981	3462.9	2.575	0.564	5.36e-05	18/20	0
GGQVIQIPVADITVGDIAQVK	sp|P20020|AT2B1_HUMAN	2	1061.1	2120.18	0.00689	3.2466	6655.5	2.884	0.572	5.37e-05	14/40	0
IQDVGLVPMGGVMSGAVPAAAAQEAVEEDIPIAK	sp|P52815|RM12_HUMAN	2	1667.36	3332.7	-0.007633	-2.289	7037	3.003	0.598	5.37e-05	14/66	0
FISNPNSIILAVTAANTDMATSEALK	sp|O00429|DNM1L_HUMAN	2	1346.7	2691.38	1.03719	385.086	7116.7	2.974	0.544	5.37e-05	13/50	0
VPPAINQFTQALDR	sp|P62424|RL7A_HUMAN	2	785.423	1568.83	0.007351	4.6796	5860.7	2.571	0.565	5.38e-05	15/26	0
SPLTQEQLIPNLAMK	sp|Q9UNE7|CHIP_HUMAN	2	841.961	1681.91	0.004393	2.6088	5939.3	3.153	0.599	5.38e-05	2012-12-28	0
AGKPVIC[160.03]ATQMLESMIK	sp|P14618|KPYM_HUMAN	3	626.328	1875.96	1.99692	1062.77	6281.2	4.04	0.512	5.39e-05	23/64	0
TPGPGAQSALR	sp|P62263|RS14_HUMAN	2	527.786	1053.56	0.000135	0.1279	3444	2.151	0.55	5.41e-05	2012-11-20	0
AVC[160.03]M[147.04]LSNTTAIAEAWAR	sp|Q71U36|TBA1A_HUMAN	2	940.953	1879.89	0.00126	0.6695	5658.3	3.221	0.534	5.41e-05	16/32	0
HEEAPGHRPTTNPNASK	sp|P21291|CSRP1_HUMAN	2	921.946	1841.88	0.00523	2.8364	2614.3	2.634	0.595	5.43e-05	1932-12-01	0
VALVYGQMNEPPGAR	sp|P06576|ATPB_HUMAN	2	801.409	1600.8	0.000927	0.5784	4861.2	3.107	0.593	5.43e-05	17/28	0
IGNTGGMLDNILASK	sp|P53396|ACLY_HUMAN	2	752.395	1502.78	0.001848	1.2281	5783	2.903	0.543	5.43e-05	2012-12-28	0
VAYVSFGPHAGK	sp|P50914|RL14_HUMAN	2	616.825	1231.63	-0.009476	-7.6813	4219.1	2.636	0.458	5.45e-05	18/22	0
TAEHEAAQQDLQSK	sp|Q86UP2|KTN1_HUMAN	2	778.371	1554.73	0.006681	4.2917	2876.1	2.61	0.611	5.46e-05	16/26	0
AKPYEGSILEADC[160.03]DILIPAASEK	sp|P00367|DHE3_HUMAN	2	1245.63	2489.24	1.011	405.82	5781.9	3.226	0.468	5.46e-05	16/44	0
VLDLVEVLVTK	sp|Q9BQG0|MBB1A_HUMAN	2	614.382	1226.75	0.002937	2.3902	6794.8	3.093	0.653	5.46e-05	17/20	0
KDGNASGTTLLEALDC[160.03]ILPPTRPTDKPLR	sp|P68104|EF1A1_HUMAN	4	788.171	3148.66	0.995871	315.88	6411.5	4.315	0.501	5.46e-05	25/168	0
DFTVSAMHGDMDQK	sp|P60842|IF4A1_HUMAN	2	791.337	1580.66	0.000939	0.5933	4458.6	3.375	0.652	5.47e-05	19/26	0
VPVDVAYR	sp|P58107|EPIPL_HUMAN	2	459.756	917.497	0.000203	0.2208	4074.6	2.024	0.576	5.49e-05	13/14	0
AALETDENLLLC[160.03]APTGAGK	sp|O75643|U520_HUMAN	2	972.491	1942.97	0.014761	7.5893	5585.2	3.243	0.472	5.49e-05	14/36	0
IGPILDNSTLQSEVKPILEK	sp|P30153|2AAA_HUMAN	2	1097.62	2193.23	0.007382	3.3627	5904.2	3.319	0.555	5.49e-05	16/38	0
LPEEWSQWLGGSSWPGYVRPLPPAAIESPAVAAPAYSR	sp|P04792|HSPB1_HUMAN	3	1365.03	4092.05	1.01239	247.222	6984.8	3.305	0.621	5.49e-05	29/148	0
DVDEAYMNKVELESR	sp|P05787|K2C8_HUMAN	2	899.42	1796.83	0.000324	0.1801	4680.9	2.798	0.625	5.5e-05	15/28	0
LDKSQIHDIVLVGGSTR	sp|P11142|HSP7C_HUMAN	2	919.51	1837.01	0.01549	8.423	4705.9	3.184	0.506	5.5e-05	17/32	0
ISMSEVDLNVAAPK	sp|Q09666|AHNK_HUMAN	2	737.385	1472.75	0.001309	0.8876	5323.2	3.177	0.565	5.5e-05	15/26	0
QLGEVASFGGSNIEPSVR	sp|P11532|DMD_HUMAN	2	923.968	1845.92	0.000579	0.3133	5201.1	3.127	0.533	5.5e-05	14/34	0
SMMQSLSQNPDLAAQMMLNNPLFAGNPQLQEQMR	sp|Q9UMX0|UBQL1_HUMAN	3	1278.6	3832.78	0.004529	1.1807	7314.2	3.572	0.621	5.51e-05	27/132	0
LREDENAEPVGTTYQK	sp|Q16643|DREB_HUMAN	2	925.45	1848.89	-0.000218	-0.1178	3485	2.854	0.527	5.52e-05	17/30	0
VPSENVLGEVGSGFK	sp|P49748|ACADV_HUMAN	2	759.894	1517.77	0.002596	1.7081	5428	2.659	0.494	5.52e-05	16/28	0
TYLSEGPYYVKPVSTTAVEGAE	sp|Q16401|PSMD5_HUMAN	2	1181.08	2360.14	1.00302	424.622	5329.5	3.348	0.627	5.52e-05	13/42	0
DIEQYYSTQIDEMPMNVADLI	sp|P38919|IF4A3_HUMAN	2	1244.57	2487.12	-0.001485	-0.5966	7876.5	2.861	0.493	5.52e-05	16/40	0
YGVSGYPTLK	sp|P30101|PDIA3_HUMAN	2	542.787	1083.56	0.001107	1.0197	4511.3	2.407	0.564	5.56e-05	13/18	0
DALNQATSQVESK	sp|Q9P2E9|RRBP1_HUMAN	2	695.844	1389.67	0.003352	2.4086	4000.1	2.801	0.595	5.57e-05	17/24	0
TIQVDNTDAEGR	sp|P28838|AMPL_HUMAN	2	659.815	1317.62	0.005532	4.1921	3464.4	2.652	0.473	5.58e-05	15/22	0
TAVDSGIPLLTNFQVTK	sp|P31327|CPSM_HUMAN	2	902.496	1802.98	0.005182	2.8709	6480.9	3.376	0.507	5.58e-05	17/32	0
HIMGQNVADYMR	sp|P46777|RL5_HUMAN	2	717.835	1433.65	-0.002351	-1.6376	4505.1	2.362	0.606	5.59e-05	2012-12-22	0
YSEEANNLIEEC[160.03]EQAER	sp|Q96HE7|ERO1A_HUMAN	2	1042.45	2082.88	-0.014576	-6.9912	4700.8	3.413	0.532	5.59e-05	14/32	0
VGGTKPAGGDFGEVLNSAANASATTTEPLPEKTQESL	sp|P55327|TPD52_HUMAN	3	1215.6	3643.79	-0.007153	-1.9614	5604	3.754	0.574	5.62e-05	19/144	0
YKVEGFPTIYFAPSGDK	sp|P13667|PDIA4_HUMAN	2	959.983	1917.95	0.004072	2.1209	5787.1	2.842	0.414	5.63e-05	14/32	0
SYLYFTQFK	sp|Q969H8|CS010_HUMAN	2	598.803	1195.59	0.001545	1.2901	5685.5	2.093	0.57	5.65e-05	13/16	0
TC[160.03]GFDFTGAVEDISK	sp|P00505|AATM_HUMAN	2	823.872	1645.73	-0.005695	-3.4562	5895.7	3.092	0.586	5.66e-05	19/28	0
GAGTNEDALIEILTTR	sp|P12429|ANXA3_HUMAN	2	837.439	1672.86	0.013337	7.963	6607.3	3.521	0.478	5.66e-05	17/30	0
DKPELQFPFLQDEDTVATLLEC[160.03]K	sp|P09543|CN37_HUMAN	3	912.786	2735.34	0.997704	364.344	7284.6	3.698	0.452	5.66e-05	25/88	0
TTGIVM[147.04]DSGDGVTHTVPIYEGYALPHAILR	sp|P60709|ACTB_HUMAN	3	1067.21	3198.6	0.994167	310.52	5827.1	3.681	0.582	5.67e-05	22/116	0
VMDMLHSMGPDTVVITSSDLPSPQGSNYLIVLGSQR	sp|O00764|PDXK_HUMAN	3	1282.3	3843.88	-0.006353	-1.6515	6841.7	3.876	0.554	5.67e-05	21/140	0
FYGDEEKDKGLQTSQDAR	sp|P27797|CALR_HUMAN	2	1043.99	2085.96	0.99485	476.466	3528.5	3.003	0.578	5.68e-05	15/34	0
LRGDAAAGPGPGAGAGAAAEPEPR	sp|Q6DKJ4|NXN_HUMAN	3	706.023	2115.05	0.002943	1.3895	3610.2	3.494	0.493	5.68e-05	25/92	0
YGISSMIQSQEKPDR	sp|P14868|SYDC_HUMAN	2	869.925	1737.84	1.01347	582.505	4547	3.156	0.562	5.68e-05	16/28	0
SPYTVTVGQAC[160.03]NPSAC[160.03]R	sp|P21333|FLNA_HUMAN	2	934.425	1866.84	0.002152	1.1515	4251.8	3.292	0.49	5.7e-05	13/32	0
VESVFETLVEDSAEEESTLTK	sp|Q9Y4L1|HYOU1_HUMAN	2	1171.56	2341.11	-0.000576	-0.2458	6990.6	2.793	0.586	5.72e-05	15/40	0
IFTASNVSSVPLPAENVTITAGQR	sp|Q14157|UBP2L_HUMAN	2	1236.66	2471.3	1.00715	407.208	5874	3.168	0.536	5.74e-05	13/46	0
VMTIPYQPMPASSPVIC[160.03]AGGQDR	sp|Q15365|PCBP1_HUMAN	2	1238.1	2474.18	-0.0017	-0.6865	5757	2.74	0.63	5.74e-05	13/44	0
NYILDQTNVYGSAQR	sp|Q9BUJ2|HNRL1_HUMAN	2	871.429	1740.84	0.990346	568.231	4875.9	3.298	0.315	5.75e-05	13/28	0
FLYGC[160.03]QAPTIC[160.03]FVYQDPQGR	sp|Q16531|DDB1_HUMAN	2	1210.56	2419.11	2.01739	833.247	6125.9	3.003	0.531	5.77e-05	15/38	0
LDVGNFSWGSEC[160.03]C[160.03]TR	sp|P62241|RS8_HUMAN	2	894.377	1786.74	0.008307	4.644	5518.9	2.89	0.66	5.78e-05	2012-12-28	0
EQYEQILAFVQGTVAEGAPIIPISAQLK	sp|Q2VIR3|IF2GL_HUMAN	2	1507.32	3012.62	2.013	667.743	7889.6	2.932	0.612	5.78e-05	1954-12-01	0
TPAAETLSQLGQTLQSLK	sp|Q15818|NPTX1_HUMAN	2	943.515	1885.02	-0.007105	-3.7652	6543.9	3.516	0.378	5.8e-05	14/34	0
QAGEVTYADAHKER	sp|Q13247|SRSF6_HUMAN	2	787.881	1573.75	1.00743	639.329	2932.6	2.635	0.6	5.82e-05	13/26	0
SNDPVATAFAEMLK	sp|Q9NYL9|TMOD3_HUMAN	2	747.369	1492.72	0.004655	3.1143	6718.6	2.62	0.418	5.83e-05	17/26	0
DAVLLVFANK	sp|P84077|ARF1_HUMAN	2	545.319	1088.62	0.000607	0.5566	6047.1	2.617	0.359	5.85e-05	15/18	0
NLATAYDNFVELVANLK	sp|Q8WUM4|PDC6I_HUMAN	2	947.999	1893.98	0.004143	2.1851	7859.8	3.013	0.508	5.85e-05	15/32	0
AHSPMIAVGSDDSSPNAMAK	sp|Q96EE3|SEH1_HUMAN	2	993.456	1984.9	0.006291	3.1662	4229	3.066	0.466	5.86e-05	17/38	0
NTSEQDQPMGGWEMIR	sp|P20700|LMNB1_HUMAN	2	939.909	1877.8	-0.018176	-9.669	5407.6	3.148	0.659	5.87e-05	17/30	0
KGTDIMYTGTLDC[160.03]WR	sp|P05141|ADT2_HUMAN	2	908.922	1815.83	0.000285	0.1568	5206.6	2.633	0.629	5.89e-05	16/28	0
ESVLTATSILNNPIVK	sp|Q5BKZ1|ZN326_HUMAN	2	849.985	1697.96	0.001291	0.7594	6240.2	2.883	0.579	5.91e-05	14/30	0
NSDVLQSPLDSAARDEL	sp|Q8NBJ5|GT251_HUMAN	2	915.447	1828.88	-0.002298	-1.2551	5566.2	3.109	0.507	5.93e-05	16/32	0
HVLTGSADNSC[160.03]R	sp|Q13347|EIF3I_HUMAN	2	658.804	1315.59	0.001509	1.1453	2844.3	1.975	0.615	5.94e-05	14/22	0
GLDWVKEEAPDILC[160.03]LQETK	sp|P27695|APEX1_HUMAN	2	1122.56	2243.11	0.00408	1.8173	6129.4	2.97	0.444	5.94e-05	1936-11-01	0
VHGPGIQSGTTNKPNK	sp|P21333|FLNA_HUMAN	2	817.934	1633.85	0.001086	0.6639	2832.1	2.87	0.569	5.98e-05	14/30	0
DVDEAYMNK	sp|P05787|K2C8_HUMAN	2	542.734	1083.45	1.01112	931.509	3663.7	2.401	0.603	5.99e-05	13/16	0
TSSAETPTIPLGSAVEAIK	sp|Q16891|IMMT_HUMAN	2	936.502	1870.99	0.006755	3.6065	5783.3	2.886	0.582	6.01e-05	14/36	0
ITSEAEDLVANFFPK	sp|P61289|PSME3_HUMAN	2	840.928	1679.84	0.004687	2.7868	6817.5	3.491	0.536	6.01e-05	18/28	0
DLLPSDMAVALLEAQAGTGHIIDPATSAR	sp|Q15149|PLEC_HUMAN	2	1467.26	2932.5	0.038584	13.1484	7382.8	2.926	0.429	6.02e-05	22/56	0
FQSSHHPTDITSLDQYVER	sp|P14625|ENPL_HUMAN	2	1130.54	2259.06	0.005263	2.3277	4781.5	2.435	0.601	6.04e-05	14/36	0
TVESEAASYLDQISR	sp|P61289|PSME3_HUMAN	2	834.907	1667.8	-0.001178	-0.7055	5825.5	3.225	0.425	6.04e-05	13/28	0
GLGLGANLTEAQALTPTGPSR	sp|Q92917|GPKOW_HUMAN	2	1012.54	2023.07	0.017186	8.4866	5647.1	3.397	0.562	6.04e-05	15/40	0
ADEHVIDQGDDGDNFYVIER	sp|P13861|KAP2_HUMAN	2	1154.01	2306.01	0.976724	423.186	5038.4	2.69	0.615	6.05e-05	1938-12-01	0
KVESLQEEIAFLK	sp|P08670|VIME_HUMAN	2	767.43	1532.85	0.002118	1.3799	5579.4	3.567	0.523	6.06e-05	19/24	0
YWEAFLPEAK	sp|Q13596|SNX1_HUMAN	2	627.314	1252.61	0.006413	5.1115	5857	2.848	0.544	6.07e-05	13/18	0
FITHAPPGEFNEVFNDVR	sp|P52907|CAZA1_HUMAN	3	697.009	2088.01	1.00784	481.983	5542.7	3.183	0.521	6.08e-05	19/68	0
GGQIGLQAPGLSVSGPQGHLESGSGK	sp|Q09666|AHNK_HUMAN	2	1209.62	2417.23	1.00894	417.048	4951.9	2.895	0.532	6.08e-05	13/50	0
VAVGELTDEDVK	sp|P49736|MCM2_HUMAN	2	637.827	1273.64	0.001085	0.8505	4427.3	2.492	0.545	6.09e-05	17/22	0
TAESQTPTPSATSFFSGK	sp|P55265|DSRAD_HUMAN	2	922.439	1842.86	-0.003931	-2.1308	5073	2.923	0.576	6.13e-05	1934-11-01	0
NALANPLYC[160.03]PDYR	sp|P22695|QCR2_HUMAN	2	783.872	1565.73	-0.000646	-0.4121	5082.8	2.362	0.489	6.14e-05	2012-12-24	0
SVLHEVMEQQTLSIAK	sp|P33991|MCM4_HUMAN	2	906.98	1811.95	0.006754	3.7233	5111.4	3.267	0.393	6.15e-05	14/30	0
VAAIEALNDGELQK	sp|P50502|F10A1_HUMAN	2	735.894	1469.77	-0.007076	-4.8078	4924.6	3.793	0.48	6.16e-05	18/26	0
SPASDTYIVFGEAK	sp|Q13765|NACA_HUMAN	2	742.867	1483.72	0.008599	5.7877	5257.1	2.857	0.575	6.16e-05	13/26	0
GFGTDEQAIIDC[160.03]LGSR	sp|P50995|ANX11_HUMAN	2	869.907	1737.8	-0.013606	-7.8204	5836.8	3.062	0.439	6.17e-05	15/30	0
INVYYNEATGGK	sp|P68371|TBB4B_HUMAN	2	664.828	1327.64	0.000751	0.5648	4154.5	2.766	0.558	6.18e-05	15/22	0
LGFSEVELVQMVVDGVK	sp|P12277|KCRB_HUMAN	2	924.992	1847.97	0.011461	6.1952	8071.7	3.416	0.485	6.2e-05	20/32	0
AVANYDSVEEGEK	sp|P51659|DHB4_HUMAN	2	705.823	1409.63	-0.006172	-4.3722	3655.1	2.897	0.561	6.21e-05	16/24	0
STNGDTFLGGEDFDQALLR	sp|P38646|GRP75_HUMAN	2	1028.48	2054.95	0.006754	3.2835	6209.7	3.655	0.598	6.22e-05	19/36	0
NNSELLNNLGNFINR	sp|P56192|SYMC_HUMAN	2	866.442	1730.87	0.006903	3.9835	6189.1	3.175	0.564	6.23e-05	15/28	0
ETDC[160.03]GVHINAGPEIGVASTK	sp|Q06210|GFPT1_HUMAN	2	1027.99	2053.97	1.00869	490.613	4567.6	2.811	0.508	6.26e-05	1938-10-01	0
EAGDVC[160.03]YADVQK	sp|Q13242|SRSF9_HUMAN	2	677.801	1353.59	-0.001676	-1.2364	3739.4	3.123	0.59	6.27e-05	2012-11-22	0
ILADLEDYLNELWEDKEGK	sp|Q99613|EIF3C_HUMAN	2	1147.07	2292.12	-0.010676	-4.6536	7151.3	3.23	0.54	6.27e-05	18/36	0
NLKTEEEEEEEEEEEEDDEEEEGDDEGQK	sp|Q9UKV3|ACINU_HUMAN	3	1167.11	3498.31	0.026703	7.6265	3814.2	4.511	0.738	6.29e-05	29/112	0
HLEINPDHSIIETLR	sp|P07900|HS90A_HUMAN	3	596.32	1785.94	0.003249	1.8161	5111.6	2.834	0.514	6.29e-05	20/56	0
DTNGENIAESLVAEGLATR	sp|Q7KZF4|SND1_HUMAN	2	980.485	1958.95	-0.000326	-0.1662	6493.1	2.959	0.507	6.3e-05	16/36	0
SLGTGAPVIESPYGETISPEDAPESISK	sp|P33240|CSTF2_HUMAN	2	1416.2	2830.38	0.022754	8.0335	5682.2	2.798	0.523	6.31e-05	13/54	0
GTEASSGTEAATGLEGEEK	sp|Q8IY81|RRMJ3_HUMAN	2	912.411	1822.81	0.001622	0.8889	3710.4	2.651	0.554	6.32e-05	14/36	0
GVETIANDVVSLATK	sp|P10515|ODP2_HUMAN	2	758.914	1515.81	0.001834	1.2083	6307.7	3.258	0.5	6.32e-05	15/28	0
TEGLSVLSQAMAVIK	sp|P05198|IF2A_HUMAN	2	773.929	1545.84	0.000344	0.2222	6733.2	3.355	0.552	6.33e-05	18/28	0
YFTQGNC[160.03]VNLTEALSLYEEQLGR	sp|P52788|SPSY_HUMAN	2	1353.15	2704.28	1.00908	372.864	6975.6	2.924	0.602	6.33e-05	14/44	0
SYLENPAFMLLDLK	sp|P11182|ODB2_HUMAN	2	827.432	1652.85	0.000549	0.3317	7286.1	3.622	0.508	6.34e-05	21/26	0
VM[147.04]QQQQQTTQQQLPQK	sp|Q15459|SF3A1_HUMAN	2	979.492	1956.97	0.016724	8.5371	3202.1	3.333	0.39	6.35e-05	19/30	0
DGDFENPVPYTGAVK	sp|P30040|ERP29_HUMAN	2	804.881	1607.75	-0.001023	-0.6355	5023.1	3.42	0.576	6.35e-05	17/28	0
GVVDSDDLPLNVSR	sp|P14625|ENPL_HUMAN	2	743.381	1484.75	2.01832	1357.53	5181.7	3.162	0.534	6.37e-05	17/26	0
EHALLAYTLGVK	sp|P68104|EF1A1_HUMAN	2	657.874	1313.73	0.001368	1.0397	5260	2.514	0.291	6.39e-05	14/22	0
AMQADISQAAQILSSDPSR	sp|P42166|LAP2A_HUMAN	2	994.989	1987.96	0.003813	1.9161	5726.3	3.336	0.566	6.39e-05	19/36	0
SQEQLAAELAEYTAK	sp|P15311|EZRI_HUMAN	2	826.412	1650.81	3.1e-05	0.0188	5554.6	3.082	0.453	6.4e-05	16/28	0
MNKSEDDESGAGELTR	sp|P33993|MCM7_HUMAN	2	869.881	1737.75	-0.002076	-1.1933	3211.8	3.49	0.54	6.44e-05	19/30	0
SDPLC[160.03]VLLQDVGGGSWAELGR	sp|Q99829|CPNE1_HUMAN	2	1115.05	2228.09	0.015924	7.1405	7730.1	3.218	0.614	6.44e-05	14/40	0
NSSLAEFVQSLSQTMGFPQDQIR	sp|Q93009|UBP7_HUMAN	2	1292.13	2582.24	1.02192	395.442	7768.6	3.227	0.495	6.45e-05	15/44	0
GVEEEEEDGEM[147.04]RE	sp|P62306|RUXF_HUMAN	2	777.299	1552.58	-0.004082	-2.6258	3133.5	2.583	0.799	6.46e-05	15/24	0
LLGHWEEAAHDLALAC[160.03]K	sp|P50502|F10A1_HUMAN	2	967.483	1932.95	1.00904	521.478	5399.2	2.865	0.515	6.47e-05	15/32	0
DPQQPAQQQQPAQQPK	sp|O75909|CCNK_HUMAN	2	908.951	1815.89	-0.000976	-0.5369	3003.3	2.92	0.522	6.48e-05	15/30	0
NQDATVYVGGLDEK	sp|Q15427|SF3B4_HUMAN	2	754.865	1507.72	-0.003536	-2.3421	4526.4	2.862	0.527	6.53e-05	2012-11-26	0
KPPGPPPGPPPPQVVQMYGR	sp|Q9Y2W2|WBP11_HUMAN	3	699.375	2095.1	0.01556	7.4161	4840	3.318	0.547	6.53e-05	22/76	0
KEENLADWYSQVITK	sp|P07814|SYEP_HUMAN	2	912.462	1822.91	6e-06	0.0033	5702.6	3.461	0.536	6.54e-05	15/28	0
FQSVPAQPGQTSPLLQYFGILLDQGQLNK	sp|Q00610|CLH1_HUMAN	2	1594.34	3186.67	0.975012	305.772	7971.1	2.846	0.5	6.55e-05	19/56	0
AFPQLGGRPGPEGEGSLESQPPPLQTQAC[160.03]PESSC[160.03]LR	sp|O94992|HEXI1_HUMAN	3	1278.94	3833.81	1.00887	262.943	5293.2	3.43	0.597	6.57e-05	29/140	0
GFTGIDSDYEKPETPER	sp|O95340|PAPS2_HUMAN	2	970.947	1939.88	-0.005683	-2.9265	4334.4	3.462	0.495	6.58e-05	18/32	0
QAEMEGAVQSIQGELSK	sp|Q6NZI2|PTRF_HUMAN	2	902.941	1803.87	0.006551	3.6276	5319	3.687	0.49	6.58e-05	15/32	0
EIC[160.03]NAYTELNDPMR	sp|Q15046|SYK_HUMAN	2	863.382	1724.75	-0.011203	-6.4879	4977.2	2.63	0.495	6.6e-05	16/26	0
IYQEEEMPESGAGSEFNR	sp|P35269|T2FA_HUMAN	2	1036.95	2071.88	-0.016923	-8.16	4475	3.256	0.606	6.62e-05	13/34	0
VLVHPPQDGEDEPTLVQKEPVEAAPAAEPVPAST	sp|Q16740|CLPP_HUMAN	3	1173.26	3516.76	1.00689	286.064	5113	3.45	0.603	6.62e-05	26/132	0
QEYDESGPSIVHR	sp|Q9BYX7|ACTBM_HUMAN	2	758.855	1515.7	-1.02998	-678.638	3742.4	2.227	0.456	6.64e-05	13/24	0
TTHFVEGGDAGNREDQINR	sp|P18124|RL7_HUMAN	2	1058.49	2114.97	-0.007476	-3.5314	3392.8	3.26	0.499	6.65e-05	15/36	0
TANEGGSLLYEQLGYK	sp|Q96QD8|S38A2_HUMAN	2	871.933	1741.85	0.005438	3.1184	5344.4	2.968	0.552	6.65e-05	14/30	0
ALTVPELTQQMFDAK	sp|Q13509|TBB3_HUMAN	2	846.437	1690.86	0.00201	1.1873	6311.9	2.249	0.635	6.65e-05	13/28	0
ESEITDEDIDGILER	sp|O60264|SMCA5_HUMAN	2	867.407	1732.8	0.001041	0.6001	5635.2	3.095	0.563	6.67e-05	18/28	0
THYIVGYNLPSYEYLYNLGDQYALK	sp|P04843|RPN1_HUMAN	2	1499.24	2996.46	1.06733	355.957	6564.1	3.217	0.54	6.68e-05	15/48	0
NVVTIFSAPNYC[160.03]YR	sp|P67775|PP2AA_HUMAN	2	852.414	1702.81	0.005098	2.9903	5731.7	2.677	0.58	6.7e-05	13/26	0
EQNIVFNAETYSNLIK	sp|P42704|LPPRC_HUMAN	2	941.981	1881.95	-0.004257	-2.2596	6078.5	3.086	0.552	6.7e-05	2012-10-30	0
MLLDPMGGIVMTNDGNAILR	sp|P49368|TCPG_HUMAN	2	1066.04	2130.06	0.009326	4.3741	6801.4	3.489	0.588	6.7e-05	21/38	0
GALQYLVPILTQTLTK	sp|Q14974|IMB1_HUMAN	2	880.022	1758.03	0.004175	2.3721	7602.4	2.598	0.51	6.7e-05	16/30	0
AWRDPDEPVLLEEPVVLALAEK	sp|P14550|AK1A1_HUMAN	3	830.448	2488.32	1.01415	407.068	6896	3.663	0.528	6.71e-05	19/84	0
VSWLGEEPVAGVWSEK	sp|Q9BQ67|GRWD1_HUMAN	2	886.946	1771.88	0.00393	2.2155	6116.2	3.526	0.563	6.73e-05	18/30	0
DLLDTVLPHLYNETK	sp|Q86VP6|CAND1_HUMAN	2	885.967	1769.92	0.014498	8.182	6650.9	3.078	0.509	6.73e-05	15/28	0
IDGPVISESTPIAETIMASSNESLVVNR	sp|P42167|LAP2B_HUMAN	2	1465.24	2928.47	-0.029576	-10.0925	6729	2.752	0.532	6.73e-05	13/54	0
VTPVEVMPVFPDFK	sp|Q8N7H5|PAF1_HUMAN	2	802.923	1603.83	-0.002338	-1.4559	6632.7	2.178	0.54	6.74e-05	2012-12-26	0
QFVQWDELLC[160.03]QLEAATQVKPAEE	sp|O75935|DCTN3_HUMAN	3	911.446	2731.32	0.994794	363.815	7815.4	3.631	0.557	6.74e-05	22/88	0
NLPIYSEEIVEMYK	sp|P35579|MYH9_HUMAN	2	864.432	1726.85	0.004788	2.7694	6179.8	2.822	0.506	6.75e-05	15/26	0
FAAYFQQGDMESNGK	sp|P06744|G6PI_HUMAN	2	846.87	1691.72	1.00052	590.719	4746.7	2.917	0.488	6.76e-05	17/28	0
NLDSLEEDLDFLRDQFTTTEVNMAR	sp|P61758|PFD3_HUMAN	3	991.47	2971.39	-0.019349	-6.5052	7603	3.572	0.603	6.77e-05	20/96	0
FPLDYYSIPFPTPTTPLTGR	sp|Q14157|UBP2L_HUMAN	2	1142.09	2282.16	0.009403	4.1166	7099.2	3.019	0.577	6.79e-05	14/38	0
SGGMERPFVLAR	sp|Q14697|GANAB_HUMAN	3	440.568	1318.68	0.000252	0.1907	4535.3	2.704	0.581	6.81e-05	23/44	0
VTWDSSFC[160.03]AVNPR	sp|Q9ULV4|COR1C_HUMAN	2	769.856	1537.7	-0.001084	-0.704	5195.6	2.608	0.445	6.81e-05	13/24	0
QLFHPEQLITGKEDAANNYAR	sp|Q71U36|TBA1A_HUMAN	2	1208.11	2414.2	-0.010716	-4.435	4962.8	2.4	0.555	6.81e-05	13/40	0
VLPAQATEYAFAFIQVPQDDDAR	sp|Q7KZF4|SND1_HUMAN	2	1283.13	2564.25	0.993419	387.106	6933.3	3.06	0.589	6.81e-05	13/44	0
MQVDQEEPHVEEQQQQTPAENK	sp|P34932|HSP74_HUMAN	3	874.729	2621.17	1.0009	381.411	3710.9	3.651	0.505	6.82e-05	18/84	0
AIEMLGGELGSK	sp|P07954|FUMH_HUMAN	2	602.816	1203.62	0.000359	0.2978	5076.8	2.593	0.492	6.82e-05	18/22	0
SELPLDPLPVPTEEGNPLLK	sp|Q15758|AAAT_HUMAN	2	1079.59	2157.16	0.004305	1.9938	6709.5	2.523	0.548	6.84e-05	13/38	0
NSVSQISVLSGGK	sp|O15143|ARC1B_HUMAN	2	638.349	1274.68	0.003107	2.4336	4613.9	2.637	0.555	6.85e-05	15/24	0
NNNIDAAIENIENMLTSENK	sp|P42704|LPPRC_HUMAN	2	1124.03	2246.05	0.020664	9.1919	7441.2	3.1	0.544	6.85e-05	1938-11-01	0
IGYNPDTVAFVPISGWNGDNMLEPSANMPWFK	sp|P68104|EF1A1_HUMAN	2	1784.34	3566.66	1.98152	555.254	7630.6	2.658	0.528	6.85e-05	14/62	0
IVAETMNNYLFGER	sp|Q9BYG3|MK67I_HUMAN	2	828.906	1655.8	0.006083	3.6693	5662.8	2.782	0.575	6.86e-05	14/26	0
DEQLLTNVLETLR	sp|Q9P2I0|CPSF2_HUMAN	2	772.42	1542.83	0.009123	5.9055	7067.8	3.542	0.54	6.86e-05	18/24	0
TVGAALDILC[160.03]PSGPIK	sp|P16278|BGAL_HUMAN	2	806.442	1610.87	0.00536	3.3232	6025.5	3.222	0.508	6.87e-05	15/30	0
MKQEPVKPEEGR	sp|P61586|RHOA_HUMAN	3	476.582	1426.72	0.000532	0.3721	2793.9	2.892	0.614	6.88e-05	20/44	0
AYAQQLTEWAR	sp|Q9UNF0|PACN2_HUMAN	2	668.836	1335.66	0.001541	1.152	5034	2.817	0.496	6.88e-05	17/20	0
DSRPSQAAGDNQGDEAKEQTFSGGTSQDTK	sp|Q9Y2W1|TR150_HUMAN	3	1038.13	3111.36	1.00442	322.51	3275.6	3.571	0.548	6.92e-05	19/116	0
SGKYDLDFKSPDDPSR	sp|P06733|ENOA_HUMAN	2	913.931	1825.85	-0.0045	-2.4619	4169.2	3.022	0.63	6.94e-05	17/30	0
AMLAQQYQEGTLSVEK	sp|P58107|EPIPL_HUMAN	2	898.448	1794.88	0.01045	5.8156	4777.9	3.188	0.481	6.94e-05	13/30	0
VEQIAAIAQELNELDYYDSPSVNAR	sp|P12814|ACTN1_HUMAN	2	1404.69	2807.36	1.9979	711.155	6848	2.927	0.603	6.96e-05	17/48	0
HSGASAEVQKEEEKK	sp|Q99615|DNJC7_HUMAN	2	828.913	1655.81	0.009617	5.801	2618.4	3.086	0.56	6.97e-05	14/28	0
AKDEQSAVSMLK	sp|Q01082|SPTB2_HUMAN	2	653.837	1305.66	-0.000548	-0.4191	3868.6	2.737	0.506	7e-05	15/22	0
ELEASEELDTIC[160.03]PK	sp|O76003|GLRX3_HUMAN	2	817.385	1632.76	1.0061	615.44	5015.6	3.155	0.584	7.01e-05	17/26	0
IAGYVTHLMK	sp|P0CW22|RS17L_HUMAN	2	566.813	1131.61	0.001132	0.9986	4381.9	2.67	0.46	7.03e-05	16/18	0
LDVTSVEDYK	sp|P48643|TCPE_HUMAN	2	584.79	1167.57	-0.001497	-1.2799	4649	2.418	0.54	7.05e-05	15/18	0
IQQEIAVQNPLVSER	sp|Q96FW1|OTUB1_HUMAN	2	862.471	1722.93	0.006777	3.9288	5162.8	3.323	0.561	7.09e-05	16/28	0
FDGILGMAYPR	sp|P07339|CATD_HUMAN	2	620.313	1238.61	0.002896	2.3343	5950.8	2.501	0.527	7.09e-05	15/20	0
LLDPEDVDVPQPDEK	sp|Q15149|PLEC_HUMAN	2	854.917	1707.82	0.001427	0.8346	5089.1	2.772	0.537	7.1e-05	14/28	0
LGNTISSLFGGGTTPDAK	sp|Q9Y4L1|HYOU1_HUMAN	2	868.447	1734.88	0.014338	8.255	5741	2.919	0.517	7.1e-05	1934-11-01	0
INEAIVAVQAIIADPK	sp|Q9Y224|CN166_HUMAN	2	832.983	1663.95	0.012041	7.2276	6617.3	3.098	0.584	7.14e-05	19/30	0
LVSESSDVLPK	sp|P05787|K2C8_HUMAN	2	587.322	1172.63	0.001155	0.9833	4280.9	2.548	0.45	7.15e-05	17/20	0
TTGFGMIYDSLDYAK	sp|P62847|RS24_HUMAN	2	841.393	1680.77	-0.005076	-3.0164	6162.6	2.896	0.552	7.16e-05	15/28	0
DLFEDELVPLFEK	sp|O60506|HNRPQ_HUMAN	2	797.406	1592.8	0.000768	0.4816	7293.3	2.751	0.458	7.17e-05	13/24	0
YFLVGAGAIGC[160.03]ELLK	sp|P22314|UBA1_HUMAN	2	805.934	1609.85	-0.009001	-5.5842	6580	3.181	0.568	7.19e-05	21/28	0
TQLWASEPGTPPLPTSLPSQNPILK	sp|Q9BXP5|SRRT_HUMAN	2	1336.72	2671.42	1.00815	377.098	6446.2	3.186	0.592	7.19e-05	1948-11-01	0
AANSLEAFIFETQDK	sp|Q9Y4L1|HYOU1_HUMAN	2	842.415	1682.82	0.007604	4.5132	6310	3.301	0.552	7.2e-05	13/28	0
ILFIFIDSDHTDNQR	sp|P07237|PDIA1_HUMAN	2	917.46	1832.91	0.004284	2.3347	6165.4	3.618	0.494	7.22e-05	18/28	0
INNEIDQLMNQMQQIETQQR	sp|Q9UQE7|SMC3_HUMAN	2	1237.59	2473.17	1.0094	407.806	6642.4	2.841	0.512	7.22e-05	19/38	0
KRDAEDDGEEEDD	sp|Q9BTT0|AN32E_HUMAN	2	761.792	1521.57	0.00338	2.2185	2375.6	2.188	0.678	7.23e-05	2012-09-24	0
GPPQSPVFEGVYNNSR	sp|Q8WWM7|ATX2L_HUMAN	2	874.423	1746.83	-0.015534	-8.8824	4924	2.267	0.561	7.24e-05	16/30	0
GGGGPGGGGPGGGSAGGPSQPPGGGGPGIRK	sp|Q92945|FUBP2_HUMAN	3	800.058	2397.15	-0.007711	-3.2127	3416.4	3.16	0.528	7.25e-05	26/120	0
NELMYQLEQDHDLQAILQER	sp|Q08211|DHX9_HUMAN	2	1243.6	2485.19	0.034724	13.9611	6272.7	2.825	0.527	7.25e-05	15/38	0
ALNALC[160.03]DGLIDELNQALK	sp|P30084|ECHM_HUMAN	2	986.014	1970.01	-0.988876	-501.451	7147.4	3.218	0.547	7.25e-05	13/34	0
AQNTWGC[160.03]GNSLR	sp|P02545|LMNA_HUMAN	2	682.312	1362.61	0.000524	0.384	3904.1	2.548	0.54	7.27e-05	2012-10-22	0
QSLGELIGTLNAAK	sp|P60174|TPIS_HUMAN	2	707.899	1413.78	0.003261	2.3033	6036.8	2.961	0.363	7.29e-05	16/26	0
MVLAAAGGVEHQQLLDLAQK	sp|P31930|QCR1_HUMAN	2	1046.56	2091.11	-0.01028	-4.9113	5464.9	3.487	0.537	7.32e-05	17/38	0
AQEQQQQMAELHSK	sp|Q9P2E9|RRBP1_HUMAN	2	828.394	1654.77	-0.007876	-4.7538	3231.9	3.172	0.613	7.33e-05	17/26	0
DLEVTC[160.03]DPDSGGSQGLR	sp|Q9C0C2|TB182_HUMAN	2	903.402	1804.79	0.995724	551.097	4427.9	3.564	0.66	7.34e-05	15/32	0
AIVDC[160.03]IISIIEENSESK	sp|Q9Y678|COPG1_HUMAN	3	640.659	1918.96	1.9973	1039.19	7713.6	3.228	0.391	7.34e-05	22/64	0
AVFVDLEPTVIDEVR	sp|Q71U36|TBA1A_HUMAN	2	851.457	1700.9	0.003549	2.0841	6394.8	3.394	0.538	7.36e-05	18/28	0
TC[160.03]FYAEQGGQIYDEGYLVK	sp|P49588|SYAC_HUMAN	2	1121.01	2240.01	0.015824	7.0579	5505.3	3.022	0.601	7.37e-05	14/36	0
VVTLLYDLVTEK	sp|Q9H173|SIL1_HUMAN	2	696.903	1391.79	0.998667	716.504	6644.6	2.654	0.594	7.37e-05	13/22	0
DKDDDGGEDDDANC[160.03]NLIC[160.03]GDEYGPETR	sp|Q08211|DHX9_HUMAN	3	1015.72	3044.15	-0.013853	-4.5462	4583.1	3.746	0.722	7.38e-05	22/104	0
VGDDPAVWQLK	sp|Q9Y490|TLN1_HUMAN	2	614.322	1226.63	0.008267	6.7286	5118.8	2.89	0.506	7.39e-05	14/20	0
KASGPPVSELITK	sp|P16403|H12_HUMAN	3	442.926	1325.76	1.00275	754.639	4324.6	3.138	0.463	7.4e-05	21/48	0
VTIAQGGVLPNIQAVLLPK	sp|P04908|H2A1B_HUMAN	3	644.394	1930.16	0.006466	3.3447	6871.9	3.633	0.713	7.42e-05	23/72	0
APLNVQFNSPLPGDAVK	sp|O75369|FLNB_HUMAN	2	883.975	1765.94	1.00912	570.787	5638.6	3.037	0.557	7.44e-05	15/32	0
SPWSNKYDPPLEDGAMPSAR	sp|P47756|CAPZB_HUMAN	2	1109.52	2217.02	0.989199	445.78	4937.4	2.61	0.56	7.45e-05	1938-12-01	0
NRNEQESAVHPR	sp|Q9UJU6|DBNL_HUMAN	3	479.571	1435.69	0.00133	0.9244	2609.7	2.936	0.513	7.46e-05	22/44	0
LEGGSGGDSEVQR	sp|P62195|PRS8_HUMAN	2	645.8	1289.58	0.005216	4.0384	2940.8	2.434	0.577	7.47e-05	16/24	0
VSEGGPAEIAGLQIGDK	sp|O14907|TX1B3_HUMAN	2	820.928	1639.84	-0.008376	-5.1015	5273	3.182	0.467	7.47e-05	15/32	0
VGTDLLEEEITKFEEHVQSVDIAAFNKI	sp|P29692|EF1D_HUMAN	4	794.411	3173.61	2.00049	629.553	7658.6	3.857	0.296	7.47e-05	26/162	0
LSPPSSSAASSYSFSDLNSTR	sp|P50402|EMD_HUMAN	2	1081.01	2160	0.001019	0.4713	5031.7	2.248	0.581	7.5e-05	1940-11-01	0
ALQDLENAASGDATVR	sp|Q9NQG5|RPR1B_HUMAN	2	815.905	1629.8	-0.008497	-5.2071	4720	3.236	0.522	7.51e-05	16/30	0
EVDYEAGDIPTEWEAWIR	sp|Q8N183|MIMIT_HUMAN	2	1090	2177.99	-0.014598	-6.6963	6883.9	2.926	0.482	7.53e-05	16/34	0
LAPPLVTLLSAEPELQYVALR	sp|Q10567|AP1B1_HUMAN	2	1147.16	2292.31	0.016124	7.0278	7877.7	3.038	0.54	7.56e-05	1940-12-01	0
GSQAQPDSPSAQLALIAASQSFLQPGGK	sp|Q9Y490|TLN1_HUMAN	2	1377.71	2753.4	1.03722	376.43	6788.6	2.819	0.492	7.57e-05	15/54	0
IESDVQEPTEPEDDLDIMLGNK	sp|P20042|IF2B_HUMAN	2	1244.08	2486.14	0.013951	5.607	5983.1	3.026	0.594	7.58e-05	14/42	0
TGSLKPNPASPLPASPYGGPTPASYTTASTPAGPAFPVQVK	sp|Q15654|TRIP6_HUMAN	3	1327.35	3979.04	2.99028	750.937	5776.4	3.631	0.534	7.58e-05	15/160	0
YSTSGSSGLTTGK	sp|Q16891|IMMT_HUMAN	2	623.302	1244.59	0.000905	0.726	3257	2.088	0.541	7.59e-05	14/24	0
FFQSFSDALIDEDPQAALEELTK	sp|Q9Y2Z0|SUGT1_HUMAN	2	1307.63	2613.25	0.015144	5.7906	7316	2.904	0.421	7.61e-05	1944-12-01	0
IIHEDGYSEDEC[160.03]K	sp|P08754|GNAI3_HUMAN	2	797.838	1593.66	0.000481	0.3014	3261	2.786	0.591	7.62e-05	18/24	0
GLDVPQVSLIINYDLPNNR	sp|P38919|IF4A3_HUMAN	2	1070.57	2139.13	0.007076	3.3048	6773.2	2.648	0.604	7.62e-05	17/36	0
EAQVQYPLQTFAIGMEDSPDLLAAR	sp|P08243|ASNS_HUMAN	2	1382.19	2762.36	0.026924	9.7396	7076.8	2.905	0.59	7.62e-05	14/48	0
IGDLQAFQGHGAGNLAGLK	sp|P08195|4F2_HUMAN	3	622.999	1865.97	0.004079	2.1825	5124	2.967	0.57	7.63e-05	21/72	0
LNLVEAFVEDAELR	sp|P43246|MSH2_HUMAN	2	809.428	1616.84	0.00331	2.0447	7378.9	3.264	0.627	7.65e-05	17/26	0
GYAFNHSADFETVR	sp|P61160|ARP2_HUMAN	2	807.371	1612.73	-0.000854	-0.5289	4473.4	2.758	0.454	7.67e-05	2012-12-26	0
LLQTDDEEEAGLLELLK	sp|P55060|XPO2_HUMAN	2	965.007	1928	0.006443	3.3383	6855.3	3.657	0.519	7.71e-05	19/32	0
DAVTYTEHAK	sp|P62805|H4_HUMAN	2	567.775	1133.54	0.000539	0.4747	3098.3	2.596	0.59	7.73e-05	15/18	0
SSPEPVALTESETEYVIR	sp|Q9Y678|COPG1_HUMAN	2	1004	2005.98	0.026414	13.1544	5572.1	2.943	0.598	7.73e-05	15/34	0
TPAQFDADELR	sp|P04083|ANXA1_HUMAN	2	631.804	1261.59	0.001997	1.5804	4498.9	2.614	0.56	7.75e-05	17/20	0
GVGISVLEMSHR	sp|Q9Y617|SERC_HUMAN	2	642.84	1283.67	0.001098	0.854	4968.5	2.766	0.428	7.75e-05	13/22	0
M[147.04]DATANDVPSPYEVR	sp|P30101|PDIA3_HUMAN	2	840.88	1679.75	-0.004573	-2.7192	4426.7	3.338	0.607	7.76e-05	14/28	0
KGDSNANSDVC[160.03]AAALR	sp|Q8IZL8|PELP1_HUMAN	2	824.889	1647.76	0.002563	1.5535	3537.4	3.167	0.499	7.77e-05	15/30	0
YSSDYFQAPSDYR	sp|Q08380|LG3BP_HUMAN	2	799.841	1597.67	-0.003999	-2.4999	4752	2.564	0.5	7.8e-05	16/24	0
TVDGMQQEGTPYTGILYAGIMLTK	sp|P22102|PUR2_HUMAN	2	1294.14	2586.27	2.00993	776.55	7039.8	3.111	0.584	7.8e-05	18/46	0
AAEDDEDDDVDTKK	sp|P06454|PTMA_HUMAN	2	783.326	1564.64	0.003829	2.4441	2750.4	3.067	0.644	7.81e-05	16/26	0
DYLDFLDDEEDQGIYQSK	sp|P25205|MCM3_HUMAN	2	1096.98	2191.94	0.002124	0.9681	6368.6	2.712	0.556	7.82e-05	1934-10-01	0
ESLNASIVDAINQAADC[160.03]WGIR	sp|Q9UJZ1|STML2_HUMAN	3	768.374	2302.1	1.00903	437.732	7472.9	3.271	0.488	7.82e-05	24/80	0
YEWDVAEAR	sp|P13639|EF2_HUMAN	2	569.762	1137.51	0.001836	1.6112	4678.2	2.065	0.538	7.83e-05	13/16	0
AVQGFFTSNNATR	sp|O43242|PSMD3_HUMAN	2	706.85	1411.68	0.002562	1.8123	4615.3	2.701	0.528	7.84e-05	2012-12-24	0
LIPEMDQIFTEVEMTTLEK	sp|Q9Y4L1|HYOU1_HUMAN	2	1134.06	2266.11	0.004351	1.9183	7637.6	2.701	0.591	7.84e-05	15/36	0
VLGATLLPDLIQK	sp|P55786|PSA_HUMAN	2	690.927	1379.84	0.001482	1.0725	6437.5	3.04	0.623	7.85e-05	14/24	0
GEGAGPPPPLPPAQPGAEGGGDR	sp|Q9NVI7|ATD3A_HUMAN	2	1041.01	2080	0.008531	4.0975	4422.6	2.817	0.507	7.88e-05	1944-09-01	0
TGYESGEYEMLGEGLGVK	sp|Q13561|DCTN2_HUMAN	2	959.941	1917.87	0.991992	516.694	5590	3.374	0.528	7.89e-05	13/34	0
GIDVQQVSLVINYDLPTNR	sp|Q14240|IF4A2_HUMAN	2	1072.57	2143.13	0.010467	4.8794	6492.7	2.69	0.564	7.89e-05	18/36	0
YYTSASGDEMVSLK	sp|P07900|HS90A_HUMAN	2	775.856	1549.7	0.001802	1.1613	4652.7	2.993	0.611	7.91e-05	14/26	0
LQMEAPHIIVGTPGR	sp|P60842|IF4A1_HUMAN	2	809.94	1617.87	0.004211	2.5996	5055.2	2.767	0.493	7.91e-05	14/28	0
C[160.03]IAVGESDGSIWNPDGIDPK	sp|P00367|DHE3_HUMAN	2	1065.49	2128.97	0.011924	5.5955	5638.3	2.945	0.571	7.96e-05	13/38	0
GTDIMYTGTLDC[160.03]WR	sp|P05141|ADT2_HUMAN	2	844.874	1687.73	0.003366	1.992	5653.6	2.684	0.558	7.98e-05	17/26	0
LYLEDDDPVQAEAYINR	sp|Q9BT78|CSN4_HUMAN	2	1012.48	2022.95	-0.007976	-3.9388	5585	3.09	0.512	8e-05	21/32	0
LASTNSSVLGADLPSSMK	sp|Q13428|TCOF_HUMAN	2	889.454	1776.89	0.001659	0.9326	5197.4	2.944	0.492	8.01e-05	15/34	0
NALNIGMVEEVLQSSDETK	sp|Q9NTX5|ECHD1_HUMAN	2	1039.01	2076	-0.019076	-9.1799	6650.5	3.113	0.582	8.01e-05	1936-11-01	0
VGVEVPDVNIEGPEGK	sp|Q09666|AHNK_HUMAN	2	819.423	1636.83	0.002036	1.2423	5314.3	2.451	0.562	8.02e-05	15/30	0
APVPTGEVYFADSFDR	sp|P27824|CALX_HUMAN	2	885.92	1769.83	-0.000576	-0.3251	5734.9	2.574	0.594	8.03e-05	14/30	0
HGVIVAADSR	sp|P28074|PSB5_HUMAN	2	512.78	1023.55	-0.000676	-0.6592	3204.5	2.285	0.5	8.04e-05	16/18	0
ETIEDVEEMLNNLPGVTSVHSR	sp|Q9UNM6|PSD13_HUMAN	2	1235.1	2468.19	0.014723	5.9602	6831.8	2.985	0.557	8.04e-05	1942-12-01	0
NQDEESQEAPELLK	sp|Q8NE71|ABCF1_HUMAN	2	815.384	1628.75	-0.020894	-12.8124	4413.5	3.229	0.565	8.05e-05	17/26	0
NLSPVVSNELLEQAFSQFGPVEK	sp|Q8WXF1|PSPC1_HUMAN	2	1266.65	2531.29	0.014724	5.8122	7241.1	2.898	0.59	8.05e-05	16/44	0
MEDTSFPSGGNAIGVNSASSK	sp|Q8N8S7|ENAH_HUMAN	2	1028.47	2054.92	-0.013957	-6.7853	4615.8	2.714	0.544	8.06e-05	1940-11-01	0
YSNDPVVASLAQDIFK	sp|Q96P70|IPO9_HUMAN	2	883.952	1765.89	0.016257	9.1956	6821.5	3.089	0.516	8.06e-05	13/30	0
EAFSLFDKDGDGTITTK	sp|P62158|CALM_HUMAN	2	922.949	1843.88	0.001814	0.9827	5228.1	2.893	0.548	8.11e-05	1932-12-01	0
SGSKFPVFNMSYNPAENAVLLC[160.03]TR	sp|P53621|COPA_HUMAN	3	901.44	2701.3	-0.001053	-0.3894	6269.7	3.413	0.543	8.13e-05	19/92	0
ILGQEGDASYLASEISTWDGVIVTPSEK	sp|Q12905|ILF2_HUMAN	2	1483.24	2964.46	1.01916	343.561	6999.6	2.766	0.579	8.13e-05	14/54	0
SGTIFDNFLITNDEAYAEEFGNETWGVTK	sp|P27797|CALR_HUMAN	2	1634.75	3267.49	0.031936	9.7678	7423.6	2.424	0.596	8.13e-05	1956-12-01	0
DNTIEHLLPLFLAQLK	sp|P30153|2AAA_HUMAN	3	622.356	1864.05	0.007176	3.8435	7864.8	3.16	0.596	8.14e-05	25/60	0
SDESDQQESLHK	sp|P49770|EI2BB_HUMAN	2	701.808	1401.6	0.002421	1.7248	2749	2.743	0.605	8.15e-05	14/22	0
YGAATANYMEVVSLLK	sp|P43304|GPDM_HUMAN	2	865.445	1728.88	-0.003702	-2.1388	6617	2.863	0.577	8.15e-05	14/30	0
TPGKEAVAMESYAK	sp|P78371|TCPB_HUMAN	2	741.369	1480.72	0.000383	0.2583	3809.6	2.313	0.507	8.17e-05	2012-11-26	0
QMSVPGIFNPHEIPEEMC[160.03]D	sp|O14980|XPO1_HUMAN	2	1115.48	2228.95	0.009939	4.455	6176.7	2.475	0.5	8.17e-05	1936-09-01	0
AITGASLADIMAK	sp|P83731|RL24_HUMAN	2	631.345	1260.67	0.001519	1.203	5615.6	2.602	0.471	8.18e-05	19/24	0
YEPDSANPDALQC[160.03]PIVLC[160.03]GWR	sp|Q08J23|NSUN2_HUMAN	2	1231.07	2460.12	-0.003673	-1.4918	6194.4	2.718	0.577	8.18e-05	19/40	0
MADC[160.03]GGLPQISQPAK	sp|Q92597|NDRG1_HUMAN	2	786.879	1571.74	0.002199	1.3973	4571.5	2.756	0.555	8.22e-05	14/28	0
DTSEDIEELVEPVAAHGPK	sp|Q99460|PSMD1_HUMAN	2	1018.49	2034.97	1.99082	977.337	5807.4	3.062	0.508	8.23e-05	15/36	0
TLTIVDTGIGM[147.04]TK	sp|Q58FG1|HS904_HUMAN	2	683.368	1364.72	-0.000593	-0.4339	5118.5	2.782	0.551	8.25e-05	17/24	0
APAALPALC[160.03]DLLASAADPQIR	sp|Q8TEX9|IPO4_HUMAN	2	1067.57	2133.13	1.00964	472.867	7316.8	3.082	0.528	8.27e-05	17/40	0
LWYC[160.03]DLQQESSGIAGILK	sp|P48147|PPCE_HUMAN	2	1041.02	2080.03	-0.000531	-0.255	6589.8	3.196	0.605	8.3e-05	16/34	0
EQPLDEELKDAFQNAYLELGGLGER	sp|P05023|AT1A1_HUMAN	2	1417.7	2833.38	-0.011576	-4.0827	7479.2	2.276	0.498	8.3e-05	13/48	0
WSTDDVQINDISLQDYIAVK	sp|P46782|RS5_HUMAN	2	1162.08	2322.14	0.002065	0.8885	6538.1	3.196	0.628	8.31e-05	16/38	0
NLDQEQLSQVLDAMFER	sp|P13861|KAP2_HUMAN	2	1018.49	2034.97	0.005461	2.6809	7314.4	3.265	0.522	8.31e-05	19/32	0
TSTTAEKTDEEEKEDR	sp|Q9NUU7|DD19A_HUMAN	2	934.921	1867.83	0.002094	1.1199	2613.7	3.22	0.618	8.33e-05	17/30	0
VSGLLVLDYSK	sp|P31327|CPSM_HUMAN	2	597.342	1192.67	0.005431	4.546	5709.3	2.763	0.438	8.36e-05	16/20	0
NIILEEGKEILVGDVGQTVDDPYATFVK	sp|P23528|COF1_HUMAN	3	1021.54	3061.59	0.006505	2.1226	6640.9	3.964	0.59	8.37e-05	20/108	0
VDVEVPDVSLEGPEGK	sp|Q09666|AHNK_HUMAN	2	834.92	1667.83	-0.002452	-1.4684	5446	2.413	0.607	8.38e-05	15/30	0
LEQELFSGGNTGINFEK	sp|O00571|DDX3X_HUMAN	2	941.963	1881.91	0.008583	4.5559	5534.8	3.086	0.542	8.43e-05	15/32	0
LAALNPESNTAGLDIFAK	sp|O00299|CLIC1_HUMAN	2	922.991	1843.97	0.00839	4.545	6089.9	2.972	0.58	8.44e-05	16/34	0
VGVSQQPEDSQQDLPGER	sp|O15031|PLXB2_HUMAN	2	984.966	1967.92	0.007024	3.5656	3988	2.839	0.587	8.45e-05	15/34	0
FVPYLIAGIQHSC[160.03]QDIGAK	sp|P12268|IMDH2_HUMAN	2	1059.05	2116.08	-0.030309	-14.3096	5814.1	3.08	0.548	8.45e-05	14/36	0
AETPTAAEDDNEGDKK	sp|O60841|IF2P_HUMAN	2	845.874	1689.73	1.02144	603.78	2825.8	3.122	0.53	8.46e-05	15/30	0
RPAEDMEEEQAFKR	sp|P61978|HNRPK_HUMAN	2	868.407	1734.8	-0.01537	-8.8495	3532.6	2.766	0.594	8.47e-05	15/26	0
LLDSLEPPGEPGPSTNIPENDTVDGR	sp|Q92734|TFG_HUMAN	2	1360.16	2718.3	0.007024	2.5821	5452.6	2.389	0.544	8.47e-05	15/50	0
GLLPEELTPLILATQK	sp|P13804|ETFA_HUMAN	3	579.345	1735.01	1.00448	577.938	7116.6	2.519	0.609	8.47e-05	18/60	0
YLTVAAVFR	sp|P04350|TBB4A_HUMAN	2	520.3	1038.59	0.00103	0.9898	5771.2	1.887	0.491	8.49e-05	2012-12-16	0
TIGTGLVTNTLAMTEEEK	sp|P49411|EFTU_HUMAN	2	954.485	1906.96	0.004455	2.3337	5794.8	3.213	0.542	8.5e-05	14/34	0
LQTTDNLLPMSPEEFDEVSR	sp|P42224|STAT1_HUMAN	2	1161.05	2320.09	0.016124	6.9437	6215.7	3.138	0.48	8.5e-05	1938-09-01	0
GIDQC[160.03]IPLFVEAALER	sp|O95373|IPO7_HUMAN	2	915.975	1829.93	0.003926	2.1431	7305.2	3.025	0.499	8.52e-05	14/30	0
DKYPNLQVIGGNVVTAAQAK	sp|P12268|IMDH2_HUMAN	2	1043.57	2085.12	1.00229	480.225	5417.1	3.152	0.563	8.53e-05	14/38	0
NAQAIEDMVGYAQETQHEK	sp|Q99460|PSMD1_HUMAN	2	1081.49	2160.97	-0.016276	-7.5248	5140.5	2.491	0.556	8.53e-05	1936-10-01	0
KTEPATGFIDGDLIESFLDISRPK	sp|Q16531|DDB1_HUMAN	3	883.797	2648.37	0.995532	375.475	7197.6	3.998	0.532	8.53e-05	24/92	0
FVFDIFQFAK	sp|Q16222|UAP1_HUMAN	2	631.334	1260.65	-0.000419	-0.3318	7332.7	2.28	0.45	8.57e-05	14/18	0
ISVYYNEATGGK	sp|P07437|TBB5_HUMAN	2	651.322	1300.63	0.002374	1.8224	4190.7	2.462	0.547	8.59e-05	13/22	0
VLAGETLSVNDPPDVLDR	sp|Q12906|ILF3_HUMAN	2	955.497	1908.98	0.001829	0.9571	5524.8	2.99	0.533	8.59e-05	13/34	0
AVEEEDKMTPEQLAIK	sp|O00487|PSDE_HUMAN	2	915.961	1829.91	1.00432	548.236	4537.6	3.36	0.509	8.6e-05	13/30	0
AIANEC[160.03]QANFISIK	sp|P55072|TERA_HUMAN	2	789.901	1577.79	0.002789	1.7654	5052	2.78	0.524	8.61e-05	15/26	0
ISPDAWQVC[160.03]AEALAQR	sp|O43592|XPOT_HUMAN	2	907.946	1813.88	-0.00254	-1.3988	5789.8	2.78	0.504	8.61e-05	15/30	0
ELLIQIFSTPR	sp|Q8TDN6|BRX1_HUMAN	2	658.882	1315.75	7.2e-05	0.0546	6699.5	2.857	0.55	8.62e-05	16/20	0
YMSPEQISSQDYGK	sp|P19525|E2AK2_HUMAN	2	816.864	1631.71	1.00476	615.008	4368.7	2.548	0.592	8.64e-05	2012-11-26	0
VVLDVGSGTGILC[160.03]MFAAK	sp|Q99873|ANM1_HUMAN	2	919.481	1836.95	1.01762	553.369	6916.1	3.033	0.543	8.64e-05	15/34	0
ELDELMASLSDFK	sp|P49023|PAXI_HUMAN	2	749.361	1496.71	0.002989	1.9944	6706.5	3.161	0.564	8.66e-05	16/24	0
SGGGGLMEEMNAMLAR	sp|P50552|VASP_HUMAN	2	812.368	1622.72	0.001228	0.7558	6347	3.183	0.57	8.67e-05	14/30	0
IQALQQQADEAEDR	sp|P67936|TPM4_HUMAN	2	807.889	1613.76	0.002662	1.6475	3850.2	2.768	0.596	8.68e-05	19/26	0
HSGPNSADSANDGFVR	sp|P52597|HNRPF_HUMAN	2	815.864	1629.71	0.000107	0.0656	3378.5	2.164	0.571	8.71e-05	14/30	0
SDALETLGFLNHYQMK	sp|P14866|HNRPL_HUMAN	2	933.956	1865.9	-0.000423	-0.2265	6005.3	3.055	0.484	8.71e-05	14/30	0
EEIVQFFSGLEIVPNGITLPVDPEGK	sp|P52597|HNRPF_HUMAN	2	1414.24	2826.47	0.996324	352.247	7774.7	2.92	0.592	8.71e-05	13/50	0
YC[160.03]AQDAFFQVK	sp|Q13011|ECH1_HUMAN	2	688.819	1375.62	-0.000492	-0.3571	5205.3	2.51	0.617	8.74e-05	13/20	0
VEC[160.03]VGDDIAWMR	sp|Q16822|PCKGM_HUMAN	2	725.826	1449.64	-0.002064	-1.4218	5426.7	2.567	0.649	8.79e-05	18/22	0
LFAQLAGDDMEVSATELMNILNK	sp|P04632|CPNS1_HUMAN	2	1262.13	2522.24	-0.006862	-2.7184	7758.4	3.02	0.52	8.8e-05	13/44	0
ELPTEPPYTAYVGNLPFNTVQGDIDAIFK	sp|Q15056|IF4H_HUMAN	3	1070.54	3208.6	0.005126	1.5961	7743.2	3.568	0.409	8.81e-05	20/112	0
ELAEDGYSGVEVR	sp|P23396|RS3_HUMAN	2	712.339	1422.66	0.002899	2.0348	4356.2	2.818	0.564	8.84e-05	14/24	0
SFANTLVDVC[160.03]AYAGSGNVLK	sp|Q13200|PSMD2_HUMAN	2	1043.52	2085.02	1.00219	480.198	6151.3	2.971	0.541	8.84e-05	1938-11-01	0
APDEETLIALLAHAK	sp|Q9Y3E5|PTH2_HUMAN	3	531.294	1590.86	1.00353	629.614	6407.9	2.819	0.469	8.84e-05	24/56	0
GTGGVDTAAVGGVFDVSNADR	sp|P12277|KCRB_HUMAN	2	982.969	1963.92	-0.000943	-0.4797	5415.6	2.846	0.629	8.86e-05	14/40	0
YTPSGQAGAAASESLFVSNHAY	sp|P04075|ALDOA_HUMAN	2	1114.52	2227.02	-0.007874	-3.5325	5346.2	2.661	0.621	8.86e-05	13/42	0
ELEDAQAGSGTIGR	sp|P33897|ABCD1_HUMAN	2	702.342	1402.67	-0.004055	-2.8868	3698.8	3.083	0.479	8.88e-05	19/26	0
SVLDAAQIVGLNC[160.03]LR	sp|Q92598|HS105_HUMAN	2	814.943	1627.87	-0.001777	-1.0903	6316.1	3.241	0.568	8.94e-05	18/28	0
DTLDYSSNTMESALQYEK	sp|P49589|SYCC_HUMAN	2	1047.96	2093.91	0.992272	473.429	5364.2	3.031	0.625	8.95e-05	1934-12-01	0
MLLSPGGVSQPLTASLAR	sp|Q6PK04|CC137_HUMAN	2	899.498	1796.98	0.004112	2.2857	5951.1	2.806	0.557	8.98e-05	15/34	0
AAYFGIYDTAK	sp|P05141|ADT2_HUMAN	2	610.303	1218.59	0.003187	2.611	5082.7	2.386	0.544	9e-05	16/20	0
MGDEGGESELLGEDLPLEPSVTK	sp|O60271|JIP4_HUMAN	2	1201.57	2401.12	2.06526	859.404	6057.7	3.025	0.528	9.01e-05	17/44	0
VFEVSLADLQNDEVAFR	sp|P61247|RS3A_HUMAN	2	976.492	1950.97	0.010132	5.188	6562.6	2.98	0.524	9.01e-05	1932-11-01	0
NTVSQSISGDPEIDKK	sp|Q9BY44|EIF2A_HUMAN	2	859.434	1716.85	0.992897	577.646	3747.8	3.175	0.519	9.02e-05	17/30	0
IGDFGLVTSLK	sp|P19525|E2AK2_HUMAN	2	575.329	1148.64	-0.001572	-1.3662	5781.7	2.571	0.526	9.02e-05	15/20	0
ALPDMEVVGLNFSSATTPELLLK	sp|Q14204|DYHC1_HUMAN	2	1223.15	2444.29	0.005353	2.1882	7245.5	3.191	0.461	9.02e-05	20/44	0
DLEALMFDR	sp|P36871|PGM1_HUMAN	2	555.268	1108.52	0.002918	2.6276	6176.4	2.518	0.577	9.03e-05	14/16	0
LVVPASQC[160.03]GSLIGK	sp|Q15366|PCBP2_HUMAN	2	714.898	1427.78	0.001821	1.2736	4910.7	2.018	0.615	9.06e-05	14/26	0
AVVGVVAGGGR	sp|P62917|RL8_HUMAN	2	471.28	940.545	0.000387	0.4106	3797.5	2.571	0.575	9.07e-05	17/20	0
KLDPGSEETQTLVR	sp|P26641|EF1G_HUMAN	2	786.915	1571.82	-1.04211	-662.151	3990.2	2.575	0.503	9.07e-05	16/26	0
AGTGVDNVDLEAATR	sp|O43175|SERA_HUMAN	2	744.868	1487.72	0.001616	1.0848	4451.9	2.729	0.499	9.07e-05	13/28	0
GYAFIEFASFEDAK	sp|P19338|NUCL_HUMAN	2	797.875	1593.74	0.007404	4.6398	6505.6	2.89	0.478	9.07e-05	15/26	0
AFVDFLSDEIK	sp|Q07021|C1QBP_HUMAN	2	642.33	1282.64	-0.002704	-2.1048	6332.9	2.327	0.389	9.08e-05	14/20	0
DTESSSENTTDNNSASNPGSEK	sp|Q9UPQ9|TNR6B_HUMAN	2	1135.96	2269.91	0.018744	8.2503	2812.6	3.058	0.65	9.1e-05	15/42	0
EGGGDSSASSPTEEEQEQGEIGAC[160.03]SDEGTAQEGK	sp|P49006|MRP_HUMAN	3	1138.46	3412.36	1.99531	584.213	3825	4.625	0.714	9.11e-05	20/132	0
VEDYEPYPDDGMGYGDYPK	sp|O95169|NDUB8_HUMAN	2	1105.45	2208.88	-0.003445	-1.5582	5015.2	2.458	0.625	9.16e-05	1936-12-01	0
ISDSVLVDIKDTEPLIQTAK	sp|P48643|TCPE_HUMAN	2	1093.1	2184.19	0.00624	2.8543	5924.2	3.382	0.563	9.24e-05	13/38	0
KGVAINMVTEEDKR	sp|P60842|IF4A1_HUMAN	3	530.615	1588.82	0.001015	0.6376	3835	3.802	0.561	9.25e-05	25/52	0
TLAQLNPESSLFIIASK	sp|P06744|G6PI_HUMAN	2	916.512	1831.01	0.010137	5.5302	6618.2	2.977	0.566	9.25e-05	16/32	0
DSEMGQQSLLFQIDYPEIAEGIMPR	sp|Q15428|SF3A2_HUMAN	2	1434.18	2866.35	1.01372	353.415	7438.1	2.853	0.57	9.26e-05	13/48	0
LDYFLLSHSLLPALC[160.03]DSK	sp|P27695|APEX1_HUMAN	2	1046.54	2091.07	0.014424	6.8913	6841.9	3.236	0.481	9.27e-05	17/34	0
FSDQFPLPLK	sp|Q92973|TNPO1_HUMAN	2	596.324	1190.63	-0.002569	-2.154	5927.9	2.512	0.498	9.3e-05	2012-12-18	0
TAAFVLAMLSR	sp|Q9NUU7|DD19A_HUMAN	2	590.331	1178.65	0.004072	3.4489	6566.3	3.018	0.576	9.34e-05	17/20	0
GC[160.03]HLLVATPGR	sp|O00571|DDX3X_HUMAN	2	590.816	1179.62	0.000646	0.5467	3976.1	2.927	0.555	9.35e-05	14/20	0
MATEVAADALGEEWK	sp|P62753|RS6_HUMAN	2	810.882	1619.75	0.005587	3.445	5451.9	3.226	0.525	9.38e-05	15/28	0
YTPTQQGNMQVLVTYGGDPIPK	sp|O75369|FLNB_HUMAN	2	1204.1	2406.19	-0.003476	-1.4434	5655.5	2.474	0.563	9.38e-05	16/42	0
KEFSPFGTITSAK	sp|P11940|PABP1_HUMAN	2	706.875	1411.73	0.002677	1.8935	4839.7	2.932	0.481	9.4e-05	16/24	0
AFSVFLFNTENK	sp|Q13907|IDI1_HUMAN	2	708.861	1415.71	0.002021	1.4255	6320.9	3.147	0.604	9.41e-05	14/22	0
TGEAYVQFEEPEMANQALLK	sp|Q12849|GRSF1_HUMAN	2	1134.55	2267.08	0.012892	5.6816	5827.2	3.005	0.517	9.41e-05	1938-12-01	0
LLDTAFDLDVFK	sp|Q02218|ODO1_HUMAN	2	698.872	1395.73	0.002917	2.0869	6777.6	3.078	0.481	9.42e-05	17/22	0
MEYDGILIAGGPGNPALAEPLIQNVR	sp|P31327|CPSM_HUMAN	2	1354.71	2707.4	-0.030111	-11.1135	6727.4	3.068	0.106	9.42e-05	16/50	0
SSGHSSSELSPDAVEK	sp|Q9UQ35|SRRM2_HUMAN	2	808.874	1615.73	0.005365	3.3163	3440.7	2.952	0.579	9.45e-05	16/30	0
FGLGSVAGAVGATAVYPIDLVK	sp|Q9UJS0|CMC2_HUMAN	2	1053.09	2104.16	0.006602	3.1346	6968.4	3.154	0.542	9.46e-05	16/42	0
ALVQTEDHLLLFLQQLAGK	sp|Q8N766|K0090_HUMAN	3	713.072	2136.19	0.018771	8.7747	7445.7	3.463	0.556	9.47e-05	26/72	0
FGDPVVQSDMK	sp|P08107|HSP71_HUMAN	2	611.792	1221.57	0.000995	0.8132	4372.4	2.444	0.604	9.48e-05	14/20	0
VLATTFDPYLGGR	sp|O95757|HS74L_HUMAN	2	705.375	1408.73	1.01042	716.232	5581.6	2.63	0.52	9.5e-05	2012-12-24	0
VLGELWPLFGGR	sp|P28288|ABCD3_HUMAN	2	672.377	1342.74	0.001949	1.4493	7027.5	2.854	0.588	9.51e-05	17/22	0
SLDMDSIIAEVK	sp|P05787|K2C8_HUMAN	2	660.839	1319.66	0.002132	1.6131	6179.3	3.22	0.561	9.53e-05	19/22	0
LYQGINQLPNVIQALEK	sp|P43246|MSH2_HUMAN	2	971.044	1940.07	0.012665	6.5213	6760.5	3.345	0.563	9.59e-05	16/32	0
MEEFKDQLPADEC[160.03]NK	sp|P38646|GRP75_HUMAN	2	927.406	1852.8	-0.005036	-2.7151	4147.7	3.309	0.61	9.6e-05	2012-12-28	0
YGGQPVPNFPSK	sp|P21333|FLNA_HUMAN	2	645.827	1289.64	0.000663	0.5133	4437.3	2.812	0.561	9.62e-05	13/22	0
IFDSEEILAGYK	sp|O43776|SYNC_HUMAN	2	692.853	1383.69	0.00172	1.2412	5680.6	3.022	0.472	9.63e-05	19/22	0
GIVDQSQQAYQEAFEISKK	sp|P63104|1433Z_HUMAN	2	1085.04	2168.07	0.017213	7.9319	5338.4	2.848	0.473	9.63e-05	14/36	0
AIDTTQLFSLPK	sp|Q16822|PCKGM_HUMAN	2	667.372	1332.73	0.002007	1.5037	6007.9	2.494	0.593	9.65e-05	16/22	0
KIGYNPDTVAFVPISGWNGDNMLEPSANMPWFK	sp|P68104|EF1A1_HUMAN	3	1232.59	3694.76	0.007189	1.9441	7135.4	3.549	0.583	9.67e-05	23/128	0
IMYDLTSKPPGTTEWE	sp|P49915|GUAA_HUMAN	2	934.443	1866.87	-0.000345	-0.1846	5472	2.813	0.57	9.71e-05	14/30	0
LFDIFSQQVATVIQSR	sp|Q96QK1|VPS35_HUMAN	2	926.502	1850.99	0.011438	6.1727	6935.4	2.969	0.561	9.71e-05	16/30	0
YLDEDTIYHLQPSGR	sp|P31153|METK2_HUMAN	3	602.96	1805.86	0.001095	0.6053	4947.8	2.502	0.585	9.72e-05	18/56	0
SYEAYVLNIVR	sp|P05026|AT1B1_HUMAN	2	663.856	1325.7	0.001757	1.3233	5979.5	2.477	0.551	9.72e-05	13/20	0
ETQTPVMAQPKEDEEEDDDVVAPKPPIEPEEEK	sp|Q13409|DC1I2_HUMAN	3	1250.25	3747.72	1.02845	274.198	4732.5	3.658	0.564	9.79e-05	15/128	0
AAVATFLQSVQVPEFTPK	sp|P22314|UBA1_HUMAN	2	967.025	1932.04	0.008906	4.6048	6587.9	3.218	0.542	9.81e-05	14/34	0
GLALALFGGEPK	sp|P49736|MCM2_HUMAN	2	586.837	1171.66	0.000616	0.5248	6132	2.896	0.561	9.82e-05	17/22	0
IYVDDGLISLQVK	sp|P14618|KPYM_HUMAN	2	731.911	1461.81	0.000277	0.1892	6042.2	3.23	0.558	9.82e-05	18/24	0
SHISDQSPLSSK	sp|P42166|LAP2A_HUMAN	2	643.323	1284.63	-0.002754	-2.1404	3319.9	2.257	0.422	9.84e-05	15/22	0
APEVSQYIYQVYDSILKN	sp|P63010|AP2B1_HUMAN	3	710.697	2129.07	0.003309	1.552	7274.8	3.479	0.476	9.84e-05	18/68	0
SPQSDPADTPTNTK	sp|P46013|KI67_HUMAN	2	729.839	1457.66	-0.001463	-1.0023	2977.6	2.647	0.383	9.85e-05	13/26	0
AIEDEGGNPDEIEITSEGNK	sp|Q15424|SAFB1_HUMAN	2	1058.98	2115.94	1.00102	472.636	4524.7	2.854	0.556	9.86e-05	15/38	0
LLPDITLLEPVEGEAAEELSR	sp|O15160|RPAC1_HUMAN	2	1147.61	2293.21	1.00864	439.452	7113.5	3.002	0.568	9.89e-05	13/40	0
EDGNEEDKENQGDETQGQQPPQR	sp|P67809|YBOX1_HUMAN	2	1314.56	2627.1	0.019971	7.5961	2884.8	2.74	0.695	9.92e-05	15/44	0
VLPGVDALSNI	sp|P00558|PGK1_HUMAN	2	549.314	1096.61	0.000431	0.3923	6406.4	2.379	0.512	9.94e-05	14/20	0
ANTNEVLWAVVAAFTK	sp|Q9H4A6|GOLP3_HUMAN	3	578.645	1732.91	0.023125	13.3213	7993.3	3.376	0.551	9.94e-05	22/60	0
RHEQSGGPEHGPER	sp|Q9C0J8|WDR33_HUMAN	3	524.914	1571.72	-3e-05	-0.0191	2487.9	2.858	0.589	0.0001	21/52	0
VGGSGVNVNAK	sp|Q09666|AHNK_HUMAN	2	501.272	1000.53	0.001039	1.0364	3112.9	2.801	0.535	0.0001	16/20	0
GIVVYTGDR	sp|P05023|AT1A1_HUMAN	2	490.264	978.513	-8.3e-05	-0.0846	4141.9	2.003	0.582	0.0001	2012-11-16	0
FETLQAQAGK	sp|P08729|K2C7_HUMAN	2	546.788	1091.56	-0.000359	-0.3283	3788.7	2.737	0.379	0.0001	16/18	0
VHIEIGPDGR	sp|P31943|HNRH1_HUMAN	2	546.793	1091.57	0.001136	1.0388	4048.1	2.107	0.575	0.0001	2012-12-18	0
VNVGAGSHPNKVK	sp|P21333|FLNA_HUMAN	2	653.865	1305.72	0.001447	1.1065	2743.8	2.672	0.461	0.0001	13/24	0
GYSFTTTAER	sp|P60709|ACTB_HUMAN	2	566.767	1131.52	0.000125	0.1103	4007	2.168	0.591	0.0001	17/18	0
VDC[160.03]TANTNTC[160.03]NK	sp|P30101|PDIA3_HUMAN	2	699.293	1396.57	-0.00157	-1.1226	2680.4	2.771	0.584	0.0001	16/22	0
LESC[160.03]GVTSDNC[160.03]R	sp|P13489|RINI_HUMAN	2	699.293	1396.57	0.002458	1.7575	3146.6	2.204	0.539	0.0001	14/22	0
TPTSGQSVSTC[160.03]SSK	sp|Q32NC0|CR021_HUMAN	2	713.827	1425.64	-0.002733	-1.9143	2827.4	2.337	0.52	0.0001	2012-12-26	0
VIAHGKDHPTAATK	sp|P11498|PYC_HUMAN	2	723.397	1444.78	-0.005213	-3.6031	2553.6	2.485	0.589	0.0001	2012-11-26	0
HEQNIDC[160.03]GGGYVK	sp|P27797|CALR_HUMAN	2	738.83	1475.65	0.001965	1.3298	3317.7	2.408	0.589	0.0001	14/24	0
NNASTDYDLSDK	sp|P39023|RL3_HUMAN	2	671.792	1341.57	0.000642	0.4778	3575.5	2.207	0.627	0.0001	2012-11-22	0
EVC[160.03]SEQAETGPC[160.03]R	sp|P05067|A4_HUMAN	2	761.817	1521.62	0.001633	1.0718	3087	2.745	0.617	0.0001	15/24	0
SNEEGSEEKGPEVR	sp|P31947|1433S_HUMAN	2	773.853	1545.69	0.003952	2.5535	2871.9	2.986	0.543	0.0001	2012-12-26	0
DREEDEEDAYER	sp|P49756|RBM25_HUMAN	2	778.311	1554.61	0.002447	1.572	3160.1	2.134	0.598	0.0001	14/22	0
VEITYTPSDGTQK	sp|O75874|IDHC_HUMAN	2	719.857	1437.7	0.005718	3.9716	4079.6	2.355	0.539	0.0001	2012-11-24	0
HLVYESDKNKDEK	sp|Q15293|RCN1_HUMAN	2	802.899	1603.78	-0.004099	-2.5526	2750.6	2.39	0.493	0.0001	13/24	0
NQGGGLSSSGAGEGQGPKK	sp|P07814|SYEP_HUMAN	2	858.419	1714.82	0.000402	0.2342	2827.6	2.907	0.498	0.0001	1936-11-01	0
DHAVVVGVYRPPPK	sp|P22087|FBRL_HUMAN	3	511.956	1532.85	0.002208	1.4376	3941.4	2.728	0.575	0.0001	19/52	0
GVEEEEEDGEMRE	sp|P62306|RUXF_HUMAN	2	769.302	1536.59	0.001804	1.1725	3500.1	2.05	0.641	0.0001	15/24	0
QEAGISEGQGTAGEEEEK	sp|O43583|DENR_HUMAN	2	924.908	1847.8	1.01133	546.717	3283.4	2.966	0.618	0.0001	1934-11-01	0
DLLHPSPEEEKRK	sp|P42677|RS27_HUMAN	3	526.614	1576.82	0.001119	0.7083	3398.2	2.9	0.43	0.0001	20/48	0
IFRDGEEAGAYDGPR	sp|P30101|PDIA3_HUMAN	2	826.887	1651.76	0.002058	1.2444	3846.2	2.667	0.569	0.0001	14/28	0
IAAESSENVDC[160.03]PENPK	sp|Q32MZ4|LRRF1_HUMAN	2	880.394	1758.77	0.01235	7.0139	3491.8	2.292	0.596	0.0001	16/30	0
THYSNIEANESEEVR	sp|P04632|CPNS1_HUMAN	2	889.403	1776.79	-0.004219	-2.3718	3530.6	3.01	0.558	0.0001	17/28	0
NKSNEDQSMGNWQIK	sp|P02545|LMNA_HUMAN	2	889.91	1777.81	-0.002127	-1.1951	4150.1	2.89	0.582	0.0001	14/28	0
VMLGETNPADSKPGTIR	sp|O60361|NDK8_HUMAN	2	893.462	1784.91	0.006743	3.7735	4159.4	3.216	0.463	0.0001	15/32	0
ATEPVATSNPAGDPVGSTR	sp|Q27J81|INF2_HUMAN	2	913.948	1825.88	0.007533	4.1211	3928.4	2.68	0.577	0.0001	13/36	0
TKENVNATENC[160.03]ISAVGK	sp|O00410|IPO5_HUMAN	2	917.952	1833.89	2.00526	1092.25	3701	3.322	0.523	0.0001	15/32	0
EGATVYATGTHAQVEDGR	sp|P32322|P5CR1_HUMAN	2	931.437	1860.86	-0.009908	-5.3187	3595	3.153	0.532	0.0001	15/34	0
MEEESGAPGVPSGNGAPGPK	sp|P52272|HNRPM_HUMAN	2	934.428	1866.84	-0.004814	-2.5759	3887	2.524	0.647	0.0001	14/38	0
VSQGSKDPAEGDGAQPEETPRDGDKPEETQGK	sp|Q14697|GANAB_HUMAN	3	1113.85	3338.51	2.00833	601.019	3037.8	3.661	0.606	0.0001	16/124	0
VDC[160.03]TQHYELC[160.03]SGNQVR	sp|Q8NBS9|TXND5_HUMAN	2	983.431	1964.85	0.009373	4.7655	3768.6	2.84	0.505	0.0001	14/30	0
VFQSSTSQEQVYNDC[160.03]AK	sp|P33176|KINH_HUMAN	2	995.944	1989.87	0.992605	498.324	3867.7	2.84	0.548	0.0001	16/32	0
AMHQAQTMEGC[160.03]SSPMVVK	sp|Q92879|CELF1_HUMAN	2	996.444	1990.87	0.992124	497.832	3923.6	2.566	0.583	0.0001	16/34	0
EAEETQSTLQAEC[160.03]DQYR	sp|Q9P2E9|RRBP1_HUMAN	2	1029.44	2056.86	-7e-05	-0.034	3999.9	3.214	0.643	0.0001	17/32	0
QSSYSQQPYNNQGQQQNMESSGSQGGR	sp|Q92804|RBP56_HUMAN	2	1488.13	2974.25	1.02635	344.845	3470.4	2.519	0.545	0.0001	1952-11-01	0
[truncated: 13,416 more rows]
